# Supplementary material for: The green impact: bacterioplankton response toward a phytoplankton spring bloom in the southern North Sea assessed by comparative metagenomic and metatranscriptomic approaches
Source: Front Microbiol. 2015 Aug 11;6:805. doi: 10.3389/fmicb.2015.00805 (PMC4531512; doi:10.3389/fmicb.2015.00805)
Supplement: Supplementary file 1 [file Table1.XLS]

## Sheet: Sheet1
Table S1 Normalized results from the mapping of metatranscriptomic data on open reading frames (ORFs) derived from the combined assembly of genomic DNA and messenger RNA data sets. Function is provided as KEGG Orthology (KO). Data was normalized by multiplying the number of hits per ORF and sample with the lowest sequence number of the ten mRNA data sets divided by the number of reads in the mRNA…
ORF ID	Species	1	3a	3b	4	5	6	9	10	13	15	KO	Description
CombinedMetaVelvetContigs_10000256_1	Rhodobacterales_sp._HTCC2255_(original_sequence,_contaminants	11140.5	5203.18	25229.1	10873.6	37047.1	1870.81	5070.92	16450.5	6652	9427.81	K03060	DNA-directed RNA polymerase subunit omega [EC:2.7.7.6]
CombinedMetaVelvetContigs_10000293_2	Polaribacter_sp._MED152_(re-annotation)	5666.53	6767.68	28578	3867.09	33889.9	1721.15	5311.93	12771.3	14114	8435.41	K02931	large subunit ribosomal protein L5
CombinedMetaVelvetContigs_10000297_1	Rhodobacterales_sp._HTCC2255_(original_sequence,_contaminants	12735.2	15312.2	54036.9	13254.2	31104.7	11773.7	8647.91	24052.9	12215	29291.6	K02867	large subunit ribosomal protein L11
CombinedMetaVelvetContigs_10000980_1	SAR86_cluster_bacterium_SAR86B	110675	1061.87	3526.53	0	1974.45	0	147.288	0	0	0	K02014	iron complex outermembrane recepter protein
CombinedMetaVelvetContigs_10001375_1	Rhodobacterales_sp._HTCC2255_(original_sequence,_contaminants	8852.14	6902.18	27141.2	3898.28	15194.6	7932.25	7268.76	18129.6	8356	12357.8	K00239	succinate dehydrogenase flavoprotein subunit [EC:1.3.5.1]
CombinedMetaVelvetContigs_10001375_1	Rhodobacterales_sp._HTCC2255_(original_sequence,_contaminants	8852.14	6902.18	27141.2	3898.28	15194.6	7932.25	7268.76	18129.6	8356	12357.8	K00234	succinate dehydrogenase (ubiquinone) flavoprotein subunit [EC:1.3.5.1]
CombinedMetaVelvetContigs_10001507_1	SAR86_cluster_bacterium_SAR86B	54286.1	32642	56006.5	654.911	21823.8	34747.3	10541.6	1762.56	3785	8112.48	K01507	unknown
CombinedMetaVelvetContigs_10001507_1	SAR86_cluster_bacterium_SAR86B	54286.1	32642	56006.5	654.911	21823.8	34747.3	10541.6	1762.56	3785	8112.48	K15987	K(+)-stimulated pyrophosphate-energized sodium pump [EC:3.6.1.1]
CombinedMetaVelvetContigs_10001934_1	Rhodobacterales_sp._HTCC2255_(original_sequence,_contaminants	11670.9	10611.7	18228.2	5863.01	10997.8	16276.1	18206.3	16408.8	20717	32276.7	K00128	aldehyde dehydrogenase (NAD+) [EC:1.2.1.3]
CombinedMetaVelvetContigs_10001934_1	Rhodobacterales_sp._HTCC2255_(original_sequence,_contaminants	11670.9	10611.7	18228.2	5863.01	10997.8	16276.1	18206.3	16408.8	20717	32276.7	K00130	betaine-aldehyde dehydrogenase [EC:1.2.1.8]
CombinedMetaVelvetContigs_10001934_1	Rhodobacterales_sp._HTCC2255_(original_sequence,_contaminants	11670.9	10611.7	18228.2	5863.01	10997.8	16276.1	18206.3	16408.8	20717	32276.7	K09472	gamma-glutamyl-gamma-aminobutyraldehyde dehydrogenase [EC:1.2.1.-]
CombinedMetaVelvetContigs_10002749_1	Candidatus_Pelagibacter_ubique_SAR11_HTCC1062_(re-annotation)	19429.7	9556.87	21838.4	26227.6	17073.7	17224	6599.27	6642.49	1289	4977.76	K09969	general L-amino acid transport system substrate-binding protein
CombinedMetaVelvetContigs_10002851_1	Rhodobacterales_sp._HTCC2255_(original_sequence,_contaminants	8438.05	1061.87	57464.1	4116.58	42827.4	4677.04	6484.5	17005.9	8711	17028.3	K00962	polyribonucleotide nucleotidyltransferase [EC:2.7.7.8]
CombinedMetaVelvetContigs_10002968_4	Marine_gamma_proteobacterium_sp._HTCC2207_(re-annotation)	11027.9	16841.3	11248.3	10592.9	9357.16	12160.3	7540.38	14546.7	7791	9419.93	K03086	RNA polymerase primary sigma factor
CombinedMetaVelvetContigs_10002968_4	Marine_gamma_proteobacterium_sp._HTCC2207_(re-annotation)	11027.9	16841.3	11248.3	10592.9	9357.16	12160.3	7540.38	14546.7	7791	9419.93	K03089	RNA polymerase sigma-32 factor
CombinedMetaVelvetContigs_10002998_1	Rhodobacterales_sp._HTCC2255_(original_sequence,_contaminants	5837.25	11956.7	25620.9	8960.85	19401.1	21576.7	15228	34782.4	4636	122034	K01915	glutamine synthetase [EC:6.3.1.2]
CombinedMetaVelvetContigs_10003251_1	SAR86_cluster_bacterium_SAR86B	10286.9	9464.84	49282.6	1559.31	14269.4	12659.2	5134.04	1130.09	1586	3213.49	K02954	small subunit ribosomal protein S14
CombinedMetaVelvetContigs_10003365_1	Planktomarina_temperata_RCA23,_DSM_22400_(RCA23)	5637.47	4643.93	27998	7754.98	25553.3	2743.86	5904.91	10276.8	8645	7498.14	K10232	alpha-glucoside transport system substrate-binding protein
CombinedMetaVelvetContigs_10003586_1	Rhodobacterales_sp._HTCC2255_(original_sequence,_contaminants	2361.06	3426.31	53765.2	3898.28	26984.1	8331.36	7463.87	8443.57	9620	18217.6	K03040	DNA-directed RNA polymerase subunit alpha [EC:2.7.7.6]
CombinedMetaVelvetContigs_10003624_1	Rhodobacterales_sp._HTCC2255_(original_sequence,_contaminants	3814.01	2605.13	45395.6	6133.29	37504.9	8406.19	12423.8	31767.7	11536	25503.1	K03043	DNA-directed RNA polymerase subunit beta [EC:2.7.7.6]
CombinedMetaVelvetContigs_10003856_1	Rhodobacterales_sp._HTCC2255_(original_sequence,_contaminants	3174.71	14505.2	91015.8	6933.74	49141.8	16700.1	10949	15554.8	5768	36970.9	K02437	glycine cleavage system H protein
CombinedMetaVelvetContigs_10004029_1	Rhodobacterales_sp._HTCC2255_(original_sequence,_contaminants	5964.39	2406.92	75849.1	8337.12	52613.7	19556.2	23736.3	38734.5	16707	48029.1	K02965	small subunit ribosomal protein S19
CombinedMetaVelvetContigs_10004030_1	Rhodobacterales_sp._HTCC2255_(original_sequence,_contaminants	18979.3	1868.9	27439	3898.28	21175.2	7483.26	8274.91	21924.4	9674	25298.4	K02886	large subunit ribosomal protein L2
CombinedMetaVelvetContigs_10004067_2	Candidatus_Pelagibacter_ubique_SAR11_HTCC1062_(re-annotation)	11278.6	19347.4	22554.1	16632.7	11970.7	20579	9562.24	4899.2	922	4135	K02055	putative spermidine/putrescine transport system substrate-binding protein
CombinedMetaVelvetContigs_10004559_1	SAR86_cluster_bacterium_SAR86A	28063.9	18547.4	36174.4	0	13868.8	3741.63	5130.21	706.306	1520	3473.4	K04043	molecular chaperone DnaK
CombinedMetaVelvetContigs_10005062_1	SAR86_cluster_bacterium_SAR86A	79894.5	12961.9	46686	1351.4	23931.8	5550.08	3718.54	571.466	1702	3780.58	K03046	DNA-directed RNA polymerase subunit beta' [EC:2.7.7.6]
CombinedMetaVelvetContigs_10005062_1	SAR86_cluster_bacterium_SAR86A	79894.5	12961.9	46686	1351.4	23931.8	5550.08	3718.54	571.466	1702	3780.58	K03018	DNA-directed RNA polymerase III subunit RPC1 [EC:2.7.7.6]
CombinedMetaVelvetContigs_10005062_1	SAR86_cluster_bacterium_SAR86A	79894.5	12961.9	46686	1351.4	23931.8	5550.08	3718.54	571.466	1702	3780.58	K03042	DNA-directed RNA polymerase subunit A" [EC:2.7.7.6]
CombinedMetaVelvetContigs_10006034_1	Rhodobacterales_sp._HTCC2255_(original_sequence,_contaminants	1347.62	5627.93	27627.1	5416.01	12638.4	9279.24	8255.78	15972.2	10286	22163.6	K03043	DNA-directed RNA polymerase subunit beta [EC:2.7.7.6]
CombinedMetaVelvetContigs_10006604_1	Planktomarina_temperata_RCA23,_DSM_22400_(RCA23)	30933.5	17011.2	18196.9	21560.1	37485.9	33599.8	17733.9	21783.1	9681	10932.2	K03089	RNA polymerase sigma-32 factor
CombinedMetaVelvetContigs_10006916_1	Polaribacter_sp._Hel_I_88	3269.15	2003.4	1567.35	5457.59	715.379	935.407	10675.5	17150.4	53726	5166.79	K02622	topoisomerase IV subunit B [EC:5.99.1.-]
CombinedMetaVelvetContigs_10007387_1	Rhodobacterales_sp._HTCC2255_(original_sequence,_contaminants	4086.44	2782.11	27318.8	4303.7	16625.4	7134.04	5183.77	14248.1	7708	26503.4	K09882	cobaltochelatase CobS [EC:6.6.1.2]
CombinedMetaVelvetContigs_10007849_1	Marivirga_tractuosa_H-43,_DSM_4126	16371.2	4212.1	35265.3	8576.22	31190.5	2806.22	9173.94	25629.3	44105	14137.8	K08300	ribonuclease E [EC:3.1.26.12]
CombinedMetaVelvetContigs_10007849_1	Marivirga_tractuosa_H-43,_DSM_4126	16371.2	4212.1	35265.3	8576.22	31190.5	2806.22	9173.94	25629.3	44105	14137.8	K08301	ribonuclease G [EC:3.1.26.-]
CombinedMetaVelvetContigs_10007975_1	Candidatus_Pelagibacter_ubique_SAR11_HTCC1062_(re-annotation)	26505.6	26377	16587.8	8524.24	14956.2	18072.1	14920.1	6411.33	1296	2197.46	K14393	cation/acetate symporter
CombinedMetaVelvetContigs_10008048_2	SAR86_cluster_bacterium_SAR86A	151674	5677.49	18416.3	779.656	7439.94	0	615.932	420.573	483	574.963	K03782	catalase-peroxidase [EC:1.11.1.21]
CombinedMetaVelvetContigs_10008177_1	Gammaproteobacteria_bacterium_MOLA455	3541.58	3688.24	12836.6	9355.87	11675	7246.29	14015.3	18267.6	13040	9561.71	K03046	DNA-directed RNA polymerase subunit beta' [EC:2.7.7.6]
CombinedMetaVelvetContigs_10008177_1	Gammaproteobacteria_bacterium_MOLA455	3541.58	3688.24	12836.6	9355.87	11675	7246.29	14015.3	18267.6	13040	9561.71	K03018	DNA-directed RNA polymerase III subunit RPC1 [EC:2.7.7.6]
CombinedMetaVelvetContigs_10008778_1	SAR86_cluster_bacterium_SAR86B	11064.3	5734.12	47861.5	665.306	19630	7346.06	2641.62	481.572	1324	5300.68	K03040	DNA-directed RNA polymerase subunit alpha [EC:2.7.7.6]
CombinedMetaVelvetContigs_10009268_1	Polaribacter_sp._Hel_I_88	23592.4	14512.3	11175.2	4615.56	7039.33	9354.07	27496.9	9756.66	21826	5820.51	K15726	cobalt-zinc-cadmium resistance protein CzcA
CombinedMetaVelvetContigs_10009378_1	Polaribacter_sp._MED152_(re-annotation)	8790.39	26497.3	15281.6	779.656	15795.6	30494.3	6943.58	45804	13078	27984.1	K00850	6-phosphofructokinase 1 [EC:2.7.1.11]
CombinedMetaVelvetContigs_10009966_1	SAR86_cluster_bacterium_SAR86B	66534.5	24090.4	53310.7	6996.11	41272.6	14866.7	7702.97	2157.44	2412	15713	K02358	elongation factor Tu
CombinedMetaVelvetContigs_10010039_2	Formosa_sp._AK20	6425.7	9266.62	25312.6	1559.31	18199.2	17772.7	5199.08	18322.2	3872	8852.85	K03286	OmpA-OmpF porin, OOP family
CombinedMetaVelvetContigs_10010039_2	Formosa_sp._AK20	6425.7	9266.62	25312.6	1559.31	18199.2	17772.7	5199.08	18322.2	3872	8852.85	K02557	chemotaxis protein MotB
CombinedMetaVelvetContigs_10010899_1	Rhodobacterales_sp._HTCC2255_(original_sequence,_contaminants	6269.51	3185.62	22637.7	3742.35	27804.4	7408.42	5013.53	15076.4	6303	23266.3	K02982	small subunit ribosomal protein S3
CombinedMetaVelvetContigs_10011760_2	Marivirga_tractuosa_H-43,_DSM_4126	65710	10540.9	14863.7	842.029	11455.6	2581.72	1629.73	118.788	150	1134.17	K02358	elongation factor Tu
CombinedMetaVelvetContigs_10012111_1	SAR86_cluster_bacterium_SAR86B	18256.4	14866.2	28081.6	3898.28	10587.6	14442.7	4016.95	1923.08	1614	3426.15	K03798	cell division protease FtsH [EC:3.4.24.-]
CombinedMetaVelvetContigs_10013124_1	Rhodobacterales_sp._HTCC2255_(original_sequence,_contaminants	5448.59	13804.4	19346.3	2338.97	14622.3	6547.85	6457.72	10925.3	6838	19351.8	K02058	simple sugar transport system substrate-binding protein
CombinedMetaVelvetContigs_10013124_1	Rhodobacterales_sp._HTCC2255_(original_sequence,_contaminants	5448.59	13804.4	19346.3	2338.97	14622.3	6547.85	6457.72	10925.3	6838	19351.8	K07335	basic membrane protein A and related proteins
CombinedMetaVelvetContigs_10013304_1	Gammaproteobacteria_bacterium_MOLA455	1089.72	5153.63	7220.24	0	5475.03	19356.7	20159.3	26467.2	18065	12499.5	K04079	molecular chaperone HtpG
CombinedMetaVelvetContigs_10013304_1	Gammaproteobacteria_bacterium_MOLA455	1089.72	5153.63	7220.24	0	5475.03	19356.7	20159.3	26467.2	18065	12499.5	K09487	heat shock protein 90kDa beta
CombinedMetaVelvetContigs_10013318_1	Rhodobacterales_sp._HTCC2255_(original_sequence,_contaminants	2114.05	6265.06	10464.7	7016.9	8336.55	4514.9	16984	11519.2	19418	21226.4	K00128	aldehyde dehydrogenase (NAD+) [EC:1.2.1.3]
CombinedMetaVelvetContigs_10013318_1	Rhodobacterales_sp._HTCC2255_(original_sequence,_contaminants	2114.05	6265.06	10464.7	7016.9	8336.55	4514.9	16984	11519.2	19418	21226.4	K00135	succinate-semialdehyde dehydrogenase / glutarate-semialdehyde dehydrogenase [EC:1.2.1.16 1.2.1.79 1.2.1.20]
CombinedMetaVelvetContigs_10013586_1	Candidatus_Pelagibacter_ubique_SAR11_HTCC1062_(re-annotation)	13556.1	3313.05	32229.9	32537.6	26316.4	4440.07	4250.31	7361.64	1175	2677.91	K03704	cold shock protein (beta-ribbon, CspA family)
CombinedMetaVelvetContigs_10013670_1	SAR86_cluster_bacterium_SAR86A	19713	11992.1	16342.2	22526.9	17092.8	8356.3	12070	3310.01	1449	4505.19	K03043	DNA-directed RNA polymerase subunit beta [EC:2.7.7.6]
CombinedMetaVelvetContigs_10013723_1	Formosa_agariphila_KMM_3901	25009	14873.3	30803.6	9355.87	12419	23584.7	6254.96	16418.4	9859	19383.3	K02358	elongation factor Tu
CombinedMetaVelvetContigs_10014776_1	Rhodobacterales_sp._HTCC2255_(original_sequence,_contaminants	8663.26	9040.09	41017.5	7536.67	43952.9	12721.5	13187.1	28444.9	10145	24345.3	K02954	small subunit ribosomal protein S14
CombinedMetaVelvetContigs_10015451_1	Rhodobacterales_sp._HTCC2255_(original_sequence,_contaminants	25957.1	20890.6	46341.2	15489.2	57421.1	18695.7	18768.7	40879.1	16710	39703.9	K00413	ubiquinol-cytochrome c reductase cytochrome c1 subunit
CombinedMetaVelvetContigs_10015534_1	Rhodobacterales_sp._HTCC2255_(original_sequence,_contaminants	13799.5	3716.56	71878.5	15166.9	56743.9	11524.2	15775.1	98799.4	9261	28125.9	K04043	molecular chaperone DnaK
CombinedMetaVelvetContigs_10015839_2	Polaribacter_sp._Hel_I_88	8717.74	6611.94	33154.6	6278.83	28300.4	5363	7940.16	24431.8	24768	11601.6	K02982	small subunit ribosomal protein S3
CombinedMetaVelvetContigs_10016117_1	Marine_gamma_proteobacterium_sp._HTCC2207_(re-annotation)	29160.8	20805.7	23578.1	6237.25	17913.1	11349.6	8093.19	2513.81	4105	3229.24	K02886	large subunit ribosomal protein L2
CombinedMetaVelvetContigs_10016117_1	Marine_gamma_proteobacterium_sp._HTCC2207_(re-annotation)	29160.8	20805.7	23578.1	6237.25	17913.1	11349.6	8093.19	2513.81	4105	3229.24	K02938	large subunit ribosomal protein L8e
CombinedMetaVelvetContigs_10016517_1	Gammaproteobacteria_bacterium_MOLA455	18481.6	5160.71	7580.73	30094.7	11045.5	24881.8	7657.06	4029.16	1995	1827.28	K03089	RNA polymerase sigma-32 factor
CombinedMetaVelvetContigs_10016783_1	Rhodobacterales_sp._HTCC2255_(original_sequence,_contaminants	3269.15	3716.56	27554	7370.35	12867.3	5612.44	11957.1	18370.4	15188	17800.2	K00525	ribonucleoside-diphosphate reductase alpha chain [EC:1.17.4.1]
CombinedMetaVelvetContigs_10017600_1	Formosa_sp._AK20	9168.16	3185.62	11749.9	4677.94	11932.5	6298.41	6993.31	13554.7	39060	7931.33	K03046	DNA-directed RNA polymerase subunit beta' [EC:2.7.7.6]
CombinedMetaVelvetContigs_10018037_1	SAR86_cluster_bacterium_SAR86B	120959	64760.2	53310.7	1559.31	27508.7	9341.6	3479.44	0	150	590.715	K16092	vitamin B12 transporter
CombinedMetaVelvetContigs_10018289_1	SAR86_cluster_bacterium_SAR86A	71928.6	19927.8	37208.8	3118.62	14631.9	12546.9	4043.73	600.36	2126	3426.15	K03798	cell division protease FtsH [EC:3.4.24.-]
CombinedMetaVelvetContigs_10018289_1	SAR86_cluster_bacterium_SAR86A	71928.6	19927.8	37208.8	3118.62	14631.9	12546.9	4043.73	600.36	2126	3426.15	K08956	AFG3 family protein [EC:3.4.24.-]
CombinedMetaVelvetContigs_10018289_1	SAR86_cluster_bacterium_SAR86A	71928.6	19927.8	37208.8	3118.62	14631.9	12546.9	4043.73	600.36	2126	3426.15	K13525	transitional endoplasmic reticulum ATPase
CombinedMetaVelvetContigs_10018574_1	Gammaproteobacteria_bacterium_MOLA455	9237.17	4098.83	3620.57	2338.97	6886.71	19306.8	14707.8	22974.2	9957	13326.5	K02931	large subunit ribosomal protein L5
CombinedMetaVelvetContigs_10018911_1	SAR86_cluster_bacterium_SAR86A	33527	13641.5	54407.8	997.96	17684.2	2132.73	3821.84	1521.77	427	3260.75	K02946	small subunit ribosomal protein S10
CombinedMetaVelvetContigs_10018970_2	Betaproteobacteria_bacterium_MOLA814	4333.44	6024.37	10036.2	21113.1	11846.7	14342.9	6685.35	8857.72	8232	11538.6	K01251	adenosylhomocysteinase [EC:3.3.1.1]
CombinedMetaVelvetContigs_10019350_3	Rhodobacterales_sp._HTCC2255_(original_sequence,_contaminants	5049.03	5401.4	17512.5	3607.21	9299.93	4926.48	12071.9	18675.4	18003	11987.6	K01687	dihydroxy-acid dehydratase [EC:4.2.1.9]
CombinedMetaVelvetContigs_10019735_1	Candidatus_Pelagibacter_ubique_SAR11_HTCC1062_(re-annotation)	46832.4	3645.77	12429.1	19034	2499.06	9042.27	2431.21	2892.65	1050	1181.43	K02945	small subunit ribosomal protein S1
CombinedMetaVelvetContigs_10019877_1	SAR86_cluster_bacterium_SAR86B	39651.2	18476.6	55421.4	1559.31	14670	22000.8	5721.28	1396.56	2109	2362.86	K02274	cytochrome c oxidase subunit I [EC:1.9.3.1]
CombinedMetaVelvetContigs_10019877_1	SAR86_cluster_bacterium_SAR86B	39651.2	18476.6	55421.4	1559.31	14670	22000.8	5721.28	1396.56	2109	2362.86	K02256	cytochrome c oxidase subunit 1 [EC:1.9.3.1]
CombinedMetaVelvetContigs_10019877_1	SAR86_cluster_bacterium_SAR86B	39651.2	18476.6	55421.4	1559.31	14670	22000.8	5721.28	1396.56	2109	2362.86	K15408	cytochrome c oxidase subunit I+III [EC:1.9.3.1]
CombinedMetaVelvetContigs_10020428_1	SAR86_cluster_bacterium_SAR86B	17435.5	55316.6	60677.2	1559.31	19639.5	34547.7	10176.3	1200.72	1500	11814.3	K03553	recombination protein RecA
CombinedMetaVelvetContigs_10020866_1	SAR86_cluster_bacterium_SAR86A	15158	16883.8	35991.5	3118.62	22491.5	10164.8	4791.64	1977.66	1043	4135	K02600	N utilization substance protein A
CombinedMetaVelvetContigs_10021268_2	Marine_gamma_proteobacterium_sp._HTCC2207_(re-annotation)	10577.5	19552.6	42950.5	7183.23	35587.7	25343.3	14747.9	7551.06	6038	7403.63	K00031	isocitrate dehydrogenase [EC:1.1.1.42]
CombinedMetaVelvetContigs_10021598_1	SAR86_cluster_bacterium_SAR86A	30410.4	16664.3	62349	997.96	19839.8	2132.73	4280.92	1521.77	444	3260.75	K02946	small subunit ribosomal protein S10
CombinedMetaVelvetContigs_10021927_1	SAR86_cluster_bacterium_SAR86B	22313.8	23361.2	53394.3	3118.62	23626.6	13070.8	4212.05	1078.72	1670	5316.43	K03043	DNA-directed RNA polymerase subunit beta [EC:2.7.7.6]
CombinedMetaVelvetContigs_10022595_1	Marine_gamma_proteobacterium_sp._HTCC2207_(re-annotation)	8289.12	20536.6	8766.69	6424.37	13468.2	43066.1	13690.1	17574.2	11112	42933.2	K02952	small subunit ribosomal protein S13
CombinedMetaVelvetContigs_10022776_1	Planktomarina_temperata_RCA23,_DSM_22400_(RCA23)	143814	13323	14377.8	5353.64	3843.97	9279.24	3999.73	670.991	1742	1165.68	K04077	chaperonin GroEL
CombinedMetaVelvetContigs_10023164_1	SAR86_cluster_bacterium_SAR86A	149593	56236.9	97034.4	3898.28	40662.1	69369.8	18326.8	5030.83	6099	27858.1	K04077	chaperonin GroEL
CombinedMetaVelvetContigs_10023293_1	Rhodobacterales_sp._HTCC2255_(original_sequence,_contaminants	5256.07	3136.07	23060.9	7006.51	26087.5	8032.03	10206.9	39530.7	8854	38262.6	K02886	large subunit ribosomal protein L2
CombinedMetaVelvetContigs_10023294_1	Rhodobacterales_sp._HTCC2255_(original_sequence,_contaminants	2204.86	2123.75	29523.6	1559.31	14851.3	3741.63	3917.48	18020.4	6442	25904.8	K02886	large subunit ribosomal protein L2
CombinedMetaVelvetContigs_10024661_1	Polaribacter_sp._MED152_(re-annotation)	11423.9	2038.8	13912.8	5280.87	8212.55	3579.49	6094.28	14081.2	23100	13838.5	K01902	succinyl-CoA synthetase alpha subunit [EC:6.2.1.5]
CombinedMetaVelvetContigs_10024661_1	Polaribacter_sp._MED152_(re-annotation)	11423.9	2038.8	13912.8	5280.87	8212.55	3579.49	6094.28	14081.2	23100	13838.5	K01899	succinyl-CoA synthetase alpha subunit [EC:6.2.1.4 6.2.1.5]
CombinedMetaVelvetContigs_10024661_1	Polaribacter_sp._MED152_(re-annotation)	11423.9	2038.8	13912.8	5280.87	8212.55	3579.49	6094.28	14081.2	23100	13838.5	K08692	malate-CoA ligase subunit alpha [EC:6.2.1.9]
CombinedMetaVelvetContigs_10025142_1	Rhodobacterales_sp._HTCC2255_(original_sequence,_contaminants	4871.04	2909.54	59935.3	6996.11	46490.1	15665	16685.6	26987.3	12294	39333.7	K02965	small subunit ribosomal protein S19
CombinedMetaVelvetContigs_10025418_1	SAR86_cluster_bacterium_SAR86B	18445.3	31615.5	44470.8	3118.62	23817.4	20579	6205.22	2876.59	1718	5316.43	K03782	catalase-peroxidase [EC:1.11.1.21]
CombinedMetaVelvetContigs_10025457_1	Planktomarina_temperata_RCA23,_DSM_22400_(RCA23)	86211.2	8884.35	4310.2	862.819	4359.04	3542.07	1260.56	102.735	225	0	K04043	molecular chaperone DnaK
CombinedMetaVelvetContigs_10026275_4	Marivirga_tractuosa_H-43,_DSM_4126	817.288	16395.3	18249.1	7567.86	12104.2	28960.2	22823.9	3801.21	1487	12231.7	K03086	RNA polymerase primary sigma factor
CombinedMetaVelvetContigs_10026352_1	SAR86_cluster_bacterium_SAR86A	26709	18051.9	35416.8	779.656	13201.1	17747.8	8079.8	600.36	1125	3544.29	K02014	iron complex outermembrane recepter protein
CombinedMetaVelvetContigs_10026662_1	Marine_gamma_proteobacterium_sp._HTCC2207_(re-annotation)	4631.3	5819.07	7894.2	7599.05	9204.54	9042.27	10956.7	25777	7927	20115.8	K02358	elongation factor Tu
CombinedMetaVelvetContigs_10027037_1	Rhodobacterales_sp._HTCC2255_(original_sequence,_contaminants	40846.3	5450.95	21718.2	6486.74	19868.5	6123.8	7467.69	14315.5	11115	16957.5	K00411	ubiquinol-cytochrome c reductase iron-sulfur subunit [EC:1.10.2.2]
CombinedMetaVelvetContigs_10027101_1	Marine_gamma_proteobacterium_sp._HTCC2207_(re-annotation)	1634.58	9762.16	3918.37	6185.27	5036.27	22636.9	14776.6	19057.4	8355	10719.5	K02355	elongation factor G
CombinedMetaVelvetContigs_10027281_1	SAR86_cluster_bacterium_SAR86A	62760.5	4247.5	29152.6	779.656	8832.55	1870.81	931.549	0	708	1772.14	K02355	elongation factor G
CombinedMetaVelvetContigs_10027625_1	Polaribacter_sp._Hel_I_88	4195.41	19078.3	19079.8	0	11427	36717.8	16037.2	55332.7	15219	44327.2	K02357	elongation factor Ts
CombinedMetaVelvetContigs_10028356_1	SAR86_cluster_bacterium_SAR86B	251122	43260.8	74600.5	10738.5	56886.9	20965.6	8594.35	2545.91	2160	17469.4	K02358	elongation factor Tu
CombinedMetaVelvetContigs_10028356_1	SAR86_cluster_bacterium_SAR86B	251122	43260.8	74600.5	10738.5	56886.9	20965.6	8594.35	2545.91	2160	17469.4	K03242	translation initiation factor 2 subunit 3
CombinedMetaVelvetContigs_10028798_1	Rhodobacterales_sp._HTCC2255_(original_sequence,_contaminants	6792.57	4233.34	6238.04	4677.94	3452.9	9341.6	15404	13654.2	18964	20005.5	K00315	dimethylglycine dehydrogenase [EC:1.5.8.4]
CombinedMetaVelvetContigs_10029169_1	SAR86_cluster_bacterium_SAR86A	11623.7	16982.9	27554	1486.54	14479.3	17448.5	5958.47	719.148	1642	4725.72	K04077	chaperonin GroEL
CombinedMetaVelvetContigs_10030335_1	SAR86_cluster_bacterium_SAR86A	6047.93	3199.78	31587.3	3898.28	17865.4	6285.94	3240.34	9737.4	6409	17997.1	K02867	large subunit ribosomal protein L11
CombinedMetaVelvetContigs_10030765_1	Gammaproteobacteria_bacterium_MOLA455	6538.31	11149.7	8704	1559.31	4731.04	43926.7	10226	9066.4	2484	11459.9	K03687	molecular chaperone GrpE
CombinedMetaVelvetContigs_10030800_1	SAR86_cluster_bacterium_SAR86B	14329.8	16211.3	49240.8	779.656	20641.1	9803.07	5258.37	956.724	675	1181.43	K03043	DNA-directed RNA polymerase subunit beta [EC:2.7.7.6]
CombinedMetaVelvetContigs_10031179_1	Rhodobacterales_sp._HTCC2255_(original_sequence,_contaminants	2702.5	4700.56	38415.7	3898.28	20307.2	2806.22	6383.12	10735.9	7339	19895.3	K03040	DNA-directed RNA polymerase subunit alpha [EC:2.7.7.6]
CombinedMetaVelvetContigs_10031585_1	SAR86_cluster_bacterium_SAR86B	26106	7100.4	10078	21580.9	7935.94	16313.5	10752	4237.84	2162	3544.29	K04079	molecular chaperone HtpG
CombinedMetaVelvetContigs_10031585_1	SAR86_cluster_bacterium_SAR86B	26106	7100.4	10078	21580.9	7935.94	16313.5	10752	4237.84	2162	3544.29	K09487	heat shock protein 90kDa beta
CombinedMetaVelvetContigs_10031859_1	Gammaproteobacteria_bacterium_MOLA455	69091.7	15496.3	16013.1	32360.9	22415.2	21551.8	5935.52	956.724	997	567.086	K03782	catalase-peroxidase [EC:1.11.1.21]
CombinedMetaVelvetContigs_10031892_1	Rhodobacterales_sp._HTCC2255_(original_sequence,_contaminants	1507.44	5309.37	41200.3	3898.28	16825.7	4677.04	4837.55	10244.7	5695	20950.7	K02113	F-type H+-transporting ATPase subunit delta
CombinedMetaVelvetContigs_10032237_2	SAR86_cluster_bacterium_SAR86A	123843	8494.99	27381.5	1559.31	11522.4	0	1461.4	0	578	590.715	K03043	DNA-directed RNA polymerase subunit beta [EC:2.7.7.6]
CombinedMetaVelvetContigs_10032392_2	Betaproteobacteria_bacterium_MOLA814	10584.8	2569.74	7580.73	34616.7	12180.5	11100.2	3722.37	10983.1	7217	1181.43	K15724	iron-sulfur cluster insertion protein
CombinedMetaVelvetContigs_10033295_3	Marine_gamma_proteobacterium_sp._HTCC2207_(re-annotation)	2346.53	15892.7	15992.2	8576.22	26602.6	24819.5	13330.5	21657.9	7879	25605.5	K00134	glyceraldehyde 3-phosphate dehydrogenase [EC:1.2.1.12]
CombinedMetaVelvetContigs_10033295_3	Marine_gamma_proteobacterium_sp._HTCC2207_(re-annotation)	2346.53	15892.7	15992.2	8576.22	26602.6	24819.5	13330.5	21657.9	7879	25605.5	K00150	glyceraldehyde-3-phosphate dehydrogenase (NAD(P)) [EC:1.2.1.59]
CombinedMetaVelvetContigs_10035569_1	Rhodobacterales_sp._HTCC2255_(original_sequence,_contaminants	1580.09	2654.69	33771.1	6174.88	21509.1	7383.48	8106.58	15663.9	7336	14531.6	K02115	F-type H+-transporting ATPase subunit gamma
CombinedMetaVelvetContigs_10035571_1	Polaribacter_sp._MED152_(re-annotation)	3185.61	6335.85	25088	1559.31	12027.9	17772.7	8810.5	26473.6	8601	15909.9	K02986	small subunit ribosomal protein S4
CombinedMetaVelvetContigs_10035957_1	SAR86_cluster_bacterium_SAR86B	16832.5	21131.3	26838.2	779.656	20126	25068.9	4971.45	3236.17	500	1685.51	K03553	recombination protein RecA
CombinedMetaVelvetContigs_10036046_1	Gammaproteobacteria_bacterium_MOLA455	11678.1	18455.4	31576.8	7796.56	28815.5	26540.6	12047	6148.08	5227	16760.6	K03076	preprotein translocase subunit SecY
CombinedMetaVelvetContigs_10036204_1	SAR86_cluster_bacterium_SAR86A	84460.4	20175.6	31237.2	3794.33	21146.6	935.407	1075.01	240.786	525	1772.14	K02358	elongation factor Tu
CombinedMetaVelvetContigs_10036204_1	SAR86_cluster_bacterium_SAR86A	84460.4	20175.6	31237.2	3794.33	21146.6	935.407	1075.01	240.786	525	1772.14	K03242	translation initiation factor 2 subunit 3
CombinedMetaVelvetContigs_10036460_2	Rhodobacterales_sp._HTCC2255_(original_sequence,_contaminants	14827.4	18384.6	204889	18659.8	137057	24308.1	35452.4	55486.8	33360	112267	K02906	large subunit ribosomal protein L3
CombinedMetaVelvetContigs_10037223_1	SAR86_cluster_bacterium_SAR86B	42506.3	7886.19	37067.7	0	13830.7	2806.22	2006.56	359.574	600	590.715	K02014	iron complex outermembrane recepter protein
CombinedMetaVelvetContigs_10038083_1	Marine_gamma_proteobacterium_sp._HTCC2207_(re-annotation)	33203.7	19368.6	13108.2	22901.1	18390	18109.5	11832.8	1390.14	1870	2244.72	K04487	cysteine desulfurase [EC:2.8.1.7]
CombinedMetaVelvetContigs_10039193_1	Formosa_sp._AK20	11035.2	38362	75326.7	11476.5	59328.8	34373.1	16670.3	33443.6	7230	57433.2	K02358	elongation factor Tu
CombinedMetaVelvetContigs_10039801_1	Betaproteobacteria_bacterium_MOLA814	18398.1	10909	5308.08	5457.59	12972.2	22973.6	17205.9	12723.1	23365	18706	K02274	cytochrome c oxidase subunit I [EC:1.9.3.1]
CombinedMetaVelvetContigs_10040796_1	Gammaproteobacteria_bacterium_MOLA455	8666.89	10293.1	13123.9	5093.75	13172.5	31130.3	7483	8594.46	2574	11711.9	K04043	molecular chaperone DnaK
CombinedMetaVelvetContigs_10041223_1	Rhodobacterales_sp._HTCC2255_(original_sequence,_contaminants	21046.1	17167	262614	9698.92	148484	20391.9	27198.5	54266.8	28649	100626	K00962	polyribonucleotide nucleotidyltransferase [EC:2.7.7.8]
CombinedMetaVelvetContigs_10041719_1	Rhodobacterales_sp._HTCC2255_(original_sequence,_contaminants	12735.2	5054.52	112781	14356.1	56534	11087.7	10822.8	35456.6	10635	28724.5	K04077	chaperonin GroEL
CombinedMetaVelvetContigs_10042350_1	Rhodobacterales_sp._HTCC2255_(original_sequence,_contaminants	25731.9	14944.1	46325.5	5904.59	41024.6	16388.3	13043.6	16129.5	10787	33749.5	K02952	small subunit ribosomal protein S13
CombinedMetaVelvetContigs_10042483_1	Rhodobacterales_sp._HTCC2255_(original_sequence,_contaminants	17595.3	13259.3	101543	38962	94372.8	12160.3	14277.4	55027.7	11528	31670.2	K04077	chaperonin GroEL
CombinedMetaVelvetContigs_10043546_1	Polaribacter_sp._Hel_I_88	1634.58	7241.98	8683.1	1559.31	3958.43	30619	7590.11	28172	7170	30512.4	K01915	glutamine synthetase [EC:6.3.1.2]
CombinedMetaVelvetContigs_10044695_1	Rhodobacterales_sp._HTCC2255_(original_sequence,_contaminants	9157.26	7730.45	110049	6185.27	42293.2	28386.5	18715.1	63041	11358	65679.6	K04043	molecular chaperone DnaK
CombinedMetaVelvetContigs_10044695_1	Rhodobacterales_sp._HTCC2255_(original_sequence,_contaminants	9157.26	7730.45	110049	6185.27	42293.2	28386.5	18715.1	63041	11358	65679.6	K09490	heat shock 70kDa protein 5
CombinedMetaVelvetContigs_10046064_1	Rhodobacterales_sp._HTCC2255_(original_sequence,_contaminants	0	1592.81	60201.8	4677.94	38792.6	4677.04	12946	21683.6	13428	17477.3	K03086	RNA polymerase primary sigma factor
CombinedMetaVelvetContigs_10048254_1	Rhodobacterales_sp._HTCC2255_(original_sequence,_contaminants	64551.2	3716.56	26561.3	34429.6	26154.3	935.407	5753.8	20242.1	19399	5907.15	K03671	thioredoxin 1
CombinedMetaVelvetContigs_10048700_1	Candidatus_Pelagibacter_ubique_SAR11_HTCC1062_(re-annotation)	20366.8	8480.84	6258.94	2338.97	1783.68	56136.9	3330.24	2032.24	525	1772.14	K03320	ammonium transporter, Amt family
CombinedMetaVelvetContigs_10049664_1	SAR86_cluster_bacterium_SAR86B	172226	74168.4	73090.6	8368.31	48998.7	26141.5	15941.5	2330.81	1977	17280.4	K02358	elongation factor Tu
CombinedMetaVelvetContigs_10049830_1	Rhodobacterales_sp._HTCC2255_(original_sequence,_contaminants	16520.1	16253.8	80587.7	8940.06	57287.5	12684.1	13648.1	15452.1	8371	25235.3	K04088	membrane protease subunit HflK [EC:3.4.-.-]
CombinedMetaVelvetContigs_10051657_1	Rhodobacterales_sp._HTCC2255_(original_sequence,_contaminants	6538.31	9025.93	32433.6	4979.4	21490	8867.66	6580.14	6087.08	5304	20399.4	K02274	cytochrome c oxidase subunit I [EC:1.9.3.1]
CombinedMetaVelvetContigs_10051657_1	Rhodobacterales_sp._HTCC2255_(original_sequence,_contaminants	6538.31	9025.93	32433.6	4979.4	21490	8867.66	6580.14	6087.08	5304	20399.4	K02256	cytochrome c oxidase subunit 1 [EC:1.9.3.1]
CombinedMetaVelvetContigs_10054819_1	Polaribacter_sp._Hel_I_88	41550.9	13620.3	18792.5	779.656	21404.1	5612.44	4772.51	1435.09	5211	5599.98	K03782	catalase-peroxidase [EC:1.11.1.21]
CombinedMetaVelvetContigs_10055192_1	Rhodobacterales_sp._HTCC2255_(original_sequence,_contaminants	6883.38	13917.6	16451.9	5322.45	15566.6	15802.1	6186.1	9605.77	2773	8514.17	K10543	D-xylose transport system substrate-binding protein
CombinedMetaVelvetContigs_10055505_1	SAR86_cluster_bacterium_SAR86B	175038	71131.4	147252	3898.28	60091.8	17024.4	14987	3354.95	3712	7663.54	K03043	DNA-directed RNA polymerase subunit beta [EC:2.7.7.6]
CombinedMetaVelvetContigs_10055505_1	SAR86_cluster_bacterium_SAR86B	175038	71131.4	147252	3898.28	60091.8	17024.4	14987	3354.95	3712	7663.54	K13797	DNA-directed RNA polymerase subunit beta-beta' [EC:2.7.7.6]
CombinedMetaVelvetContigs_10055526_1	Polaribacter_sp._MED152_(re-annotation)	4740.27	18186.4	47689.1	5457.59	22644.1	38813.2	18168.1	30461.1	10639	29378.2	K02886	large subunit ribosomal protein L2
CombinedMetaVelvetContigs_10055558_1	Rhodobacterales_sp._HTCC2255_(original_sequence,_contaminants	9200.85	2697.16	26221.7	8804.92	35902.5	6797.29	14413.2	28416	13788	20564.8	K03043	DNA-directed RNA polymerase subunit beta [EC:2.7.7.6]
CombinedMetaVelvetContigs_10056741_1	Marivirga_tractuosa_H-43,_DSM_4126	4900.1	3185.62	48916.9	16362.4	29559.5	5612.44	3079.66	1916.66	2357	4135	K04043	molecular chaperone DnaK
CombinedMetaVelvetContigs_10057479_1	SAR86_cluster_bacterium_SAR86B	9262.6	25485	41263	2338.97	12066.1	2806.22	3928.96	600.36	579	4725.72	K02014	iron complex outermembrane recepter protein
CombinedMetaVelvetContigs_10058426_1	Polaribacter_sp._Hel_I_88	1634.58	3185.62	31200.6	2338.97	17493.4	6547.85	7718.27	31953.9	8128	19863.8	K02982	small subunit ribosomal protein S3
CombinedMetaVelvetContigs_10058427_1	Polaribacter_sp._MED152_(re-annotation)	2862.33	4679.33	18034.9	779.656	9843.61	11100.2	7136.77	19622.5	7348	28937.2	K02982	small subunit ribosomal protein S3
CombinedMetaVelvetContigs_10058604_1	Gammaproteobacteria_bacterium_MOLA455	21877.9	36125	50782	8472.26	27317.9	161077	25274.2	34843.4	9306	49116	K04043	molecular chaperone DnaK
CombinedMetaVelvetContigs_10058604_1	Gammaproteobacteria_bacterium_MOLA455	21877.9	36125	50782	8472.26	27317.9	161077	25274.2	34843.4	9306	49116	K03283	heat shock 70kDa protein 1/8
CombinedMetaVelvetContigs_100587_1	SAR86_cluster_bacterium_SAR86B	37493.6	59995.9	85493.5	5457.59	39860.9	28997.6	13449.1	5159.25	3369	9451.44	K03782	catalase-peroxidase [EC:1.11.1.21]
CombinedMetaVelvetContigs_10058919_1	Rhodobacterales_sp._HTCC2255_(original_sequence,_contaminants	9200.85	27141.5	183359	36248.8	125134	55026.9	44530.7	167462	20548	110731	K04043	molecular chaperone DnaK
CombinedMetaVelvetContigs_10059173_1	Planktomarina_temperata_RCA23,_DSM_22400_(RCA23)	3265.52	2654.69	3134.69	4823.47	6848.56	9054.74	32045.7	19844	21560	1590.99	K02055	putative spermidine/putrescine transport system substrate-binding protein
CombinedMetaVelvetContigs_10059231_1	Planktomarina_temperata_RCA23,_DSM_22400_(RCA23)	25296	12615.1	16838.5	6684.25	32354.2	12235.1	25972.4	27443.2	25734	14783.6	K00962	polyribonucleotide nucleotidyltransferase [EC:2.7.7.8]
CombinedMetaVelvetContigs_10059395_2	Marine_gamma_proteobacterium_sp._HTCC2207_(re-annotation)	3432.61	9443.6	14837.5	2962.69	6533.79	40970.8	13340.1	14887	7010	6513.62	K02390	flagellar hook protein FlgE
CombinedMetaVelvetContigs_10059395_2	Marine_gamma_proteobacterium_sp._HTCC2207_(re-annotation)	3432.61	9443.6	14837.5	2962.69	6533.79	40970.8	13340.1	14887	7010	6513.62	K02396	flagellar hook-associated protein 1 FlgK
CombinedMetaVelvetContigs_1006_1	Planktomarina_temperata_RCA23,_DSM_22400_(RCA23)	39574.9	15262.7	36655	12661.6	44019.7	16338.4	13359.2	25680.7	9823	6356.09	K02916	large subunit ribosomal protein L35
CombinedMetaVelvetContigs_10060018_1	SAR86_cluster_bacterium_SAR86B	19200.8	11893	39549.4	1559.31	16806.6	4377.71	3330.24	841.147	812	2284.1	K02906	large subunit ribosomal protein L3
CombinedMetaVelvetContigs_10060705_1	Marine_gamma_proteobacterium_sp._HTCC2207_(re-annotation)	12502.7	4636.85	39303.8	14127.4	24437.3	14218.2	24262.4	38959.2	31024	29575.1	K03043	DNA-directed RNA polymerase subunit beta [EC:2.7.7.6]
CombinedMetaVelvetContigs_10061162_1	Marine_gamma_proteobacterium_sp._HTCC2207_(re-annotation)	62451.7	72561.4	85692.1	20063.1	91225.1	112561	40559.7	65943.3	27745	57015.8	K02358	elongation factor Tu
CombinedMetaVelvetContigs_10061928_1	Rhodobacterales_sp._HTCC2255_(original_sequence,_contaminants	15641.1	2598.05	22778.8	6091.71	30780.4	14342.9	8408.81	14572.4	8073	45280.3	K02886	large subunit ribosomal protein L2
CombinedMetaVelvetContigs_10061933_4	Formosa_agariphila_KMM_3901	817.288	39282.3	67928.8	23535.2	33126.8	17772.7	5734.67	4722.62	4091	11656.8	K03076	preprotein translocase subunit SecY
CombinedMetaVelvetContigs_10062143_1	SAR86_cluster_bacterium_SAR86B	42905.8	26440.7	33953.9	779.656	17026	12409.7	5026.92	240.786	187	4985.63	K02014	iron complex outermembrane recepter protein
CombinedMetaVelvetContigs_10062143_1	SAR86_cluster_bacterium_SAR86B	42905.8	26440.7	33953.9	779.656	17026	12409.7	5026.92	240.786	187	4985.63	K16089	outer membrane receptor for ferrienterochelin and colicins
CombinedMetaVelvetContigs_10062308_1	Polaribacter_sp._Hel_I_88	1089.72	5273.98	18223	1559.31	10797.5	17224	11197.7	22759.1	4500	25274.7	K03043	DNA-directed RNA polymerase subunit beta [EC:2.7.7.6]
CombinedMetaVelvetContigs_10062585_1	Rhodobacterales_sp._HTCC2255_(original_sequence,_contaminants	20646.5	20593.3	120754	11694.8	75257.9	19643.5	25302.9	45704.4	31078	48485.9	K02358	elongation factor Tu
CombinedMetaVelvetContigs_10064471_1	Polaribacter_sp._Hel_I_88	8405.36	17641.3	37793.9	7016.9	25162.3	54777.4	20023.5	25375.7	7897	34159.1	K02886	large subunit ribosomal protein L2
CombinedMetaVelvetContigs_10065215_1	Methylophilales_sp._HTCC2181	79284.2	10264.8	13510.5	2993.88	3262.13	8343.83	3138.96	606.781	1158	1165.68	K04077	chaperonin GroEL
CombinedMetaVelvetContigs_10066025_2	Betaproteobacteria_bacterium_MOLA814	7769.69	6364.17	15882.4	18774.1	36865.9	16326	3726.2	9763.08	4981	6978.31	K02988	small subunit ribosomal protein S5
CombinedMetaVelvetContigs_10066419_1	Rhodobacterales_sp._HTCC2255_(original_sequence,_contaminants	2978.56	8494.99	61069	7016.9	20545.7	6173.69	11079.1	33138.6	6675	21163.3	K02109	F-type H+-transporting ATPase subunit b
CombinedMetaVelvetContigs_10066455_1	Rhodobacterales_sp._HTCC2255_(original_sequence,_contaminants	16618.2	9025.93	80237.7	14813.5	66139.2	16363.4	25092.5	35944.6	21627	50880.2	K02355	elongation factor G
CombinedMetaVelvetContigs_10066571_1	Marine_gamma_proteobacterium_sp._HTCC2207_(re-annotation)	751.905	3702.4	11629.7	842.029	9633.77	12634.2	11767.7	11175.7	8939	30410	K02933	large subunit ribosomal protein L6
CombinedMetaVelvetContigs_10066967_1	SAR86_cluster_bacterium_SAR86A	21089.7	46163.2	71444.9	779.656	26821.9	63932	13711.2	2629.39	4926	23660.1	K04077	chaperonin GroEL
CombinedMetaVelvetContigs_10067318_1	SAR86_cluster_bacterium_SAR86B	21260.4	15064.5	52260.6	2338.97	18494.9	3741.63	4774.43	1069.09	2071	5166.79	K02982	small subunit ribosomal protein S3
CombinedMetaVelvetContigs_10068158_1	Polaribacter_sp._MED152_(re-annotation)	6258.61	16381.2	43577.5	7016.9	15623.9	16662.7	10863	22174.8	7916	23478.9	K02945	small subunit ribosomal protein S1
CombinedMetaVelvetContigs_10068253_1	SAR86_cluster_bacterium_SAR86A	17519	14321.1	30307.3	1559.31	11112.2	10264.5	3678.37	959.934	1663	9104.89	K04077	chaperonin GroEL
CombinedMetaVelvetContigs_10068878_1	Rhodobacterales_sp._HTCC2255_(original_sequence,_contaminants	1798.03	1061.87	25307.4	3118.62	33250.8	15889.4	7136.77	17510	2316	74036.3	K02871	large subunit ribosomal protein L13
CombinedMetaVelvetContigs_10068951_1	Rhodobacterales_sp._HTCC2255_(original_sequence,_contaminants	13995.6	2654.69	11561.8	11435	9376.23	16787.4	11601.3	11021.6	12850	10081.5	K03798	cell division protease FtsH [EC:3.4.24.-]
CombinedMetaVelvetContigs_10068951_1	Rhodobacterales_sp._HTCC2255_(original_sequence,_contaminants	13995.6	2654.69	11561.8	11435	9376.23	16787.4	11601.3	11021.6	12850	10081.5	K03064	26S proteasome regulatory subunit T4
CombinedMetaVelvetContigs_10068951_1	Rhodobacterales_sp._HTCC2255_(original_sequence,_contaminants	13995.6	2654.69	11561.8	11435	9376.23	16787.4	11601.3	11021.6	12850	10081.5	K08955	ATP-dependent metalloprotease [EC:3.4.24.-]
CombinedMetaVelvetContigs_10069391_1	Polaribacter_sp._Hel_I_88	2451.86	15928.1	39559.8	3898.28	15519	46633.2	18929.4	25314.7	6423	33080	K03046	DNA-directed RNA polymerase subunit beta' [EC:2.7.7.6]
CombinedMetaVelvetContigs_10069391_1	Polaribacter_sp._Hel_I_88	2451.86	15928.1	39559.8	3898.28	15519	46633.2	18929.4	25314.7	6423	33080	K03018	DNA-directed RNA polymerase III subunit RPC1 [EC:2.7.7.6]
CombinedMetaVelvetContigs_10072295_1	Rhodobacterales_sp._HTCC2255_(original_sequence,_contaminants	13247.3	10491.3	33180.7	5457.59	38430.2	11224.9	12062.3	22155.5	13607	31536.3	K02355	elongation factor G
CombinedMetaVelvetContigs_10072588_1	Rhodobacterales_sp._HTCC2255_(original_sequence,_contaminants	7602.6	6328.77	41858.6	3118.62	17159.6	10289.5	3814.19	7589.58	5002	15082.9	K00134	glyceraldehyde 3-phosphate dehydrogenase [EC:1.2.1.12]
CombinedMetaVelvetContigs_10072588_1	Rhodobacterales_sp._HTCC2255_(original_sequence,_contaminants	7602.6	6328.77	41858.6	3118.62	17159.6	10289.5	3814.19	7589.58	5002	15082.9	K03472	D-erythrose 4-phosphate dehydrogenase [EC:1.2.1.72]
CombinedMetaVelvetContigs_100727_1	Methylophilales_sp._HTCC2181	37675.2	15156.5	13615	28805.7	11903.9	12971	7230.5	10270.3	1697	4686.34	K00114	alcohol dehydrogenase (cytochrome c) [EC:1.1.2.8]
CombinedMetaVelvetContigs_100727_1	Methylophilales_sp._HTCC2181	37675.2	15156.5	13615	28805.7	11903.9	12971	7230.5	10270.3	1697	4686.34	K14028	methanol dehydrogenase (cytochrome c) subunit 1 [EC:1.1.2.7]
CombinedMetaVelvetContigs_10073007_1	Polaribacter_sp._MED152_(re-annotation)	2284.77	4856.31	36111.7	2338.97	28577	15116.2	9250.45	17253.1	6279	18611.5	K02982	small subunit ribosomal protein S3
CombinedMetaVelvetContigs_10073048_1	Rhodobacterales_sp._HTCC2255_(original_sequence,_contaminants	3269.15	5309.37	28677.2	8534.63	23245	4677.04	7850.26	6986.01	12009	11948.2	K03782	catalase-peroxidase [EC:1.11.1.21]
CombinedMetaVelvetContigs_10073414_1	Gammaproteobacteria_bacterium_MOLA455	14947.3	27651.2	40599.5	9054.41	29273.3	11100.2	6266.44	1585.98	1150	3520.66	K01690	phosphogluconate dehydratase [EC:4.2.1.12]
CombinedMetaVelvetContigs_10073492_1	Marine_gamma_proteobacterium_sp._HTCC2207_(re-annotation)	9883.74	11652.3	33849.5	2338.97	17512.5	24694.7	11811.7	11654.1	7630	10302.1	K02945	small subunit ribosomal protein S1
CombinedMetaVelvetContigs_10073923_1	Candidatus_Pelagibacter_ubique_SAR11_HTCC1002_(re-annotation)	14718.5	20975.6	26237.4	16372.8	23788.7	54902.2	16285.8	12257.6	1946	24282.3	K17315	glucose/mannose transport system substrate-binding protein
CombinedMetaVelvetContigs_10074638_1	Rhodobacterales_sp._HTCC2255_(original_sequence,_contaminants	11968.7	12140.8	103283	8524.24	59939.2	11000.4	19826.5	31998.9	20755	61544.6	K02355	elongation factor G
CombinedMetaVelvetContigs_10074754_2	Formosa_agariphila_KMM_3901	11147.8	14278.7	31602.9	3118.62	13468.2	14517.5	7184.59	9875.45	9233	17721.4	K02945	small subunit ribosomal protein S1
CombinedMetaVelvetContigs_10074940_1	Gammaproteobacteria_bacterium_MOLA455	2328.36	5040.36	4310.2	10499.4	8145.78	20853.3	13389.8	16306	7151	15193.2	K02111	F-type H+-transporting ATPase subunit alpha [EC:3.6.3.14]
CombinedMetaVelvetContigs_10074940_1	Gammaproteobacteria_bacterium_MOLA455	2328.36	5040.36	4310.2	10499.4	8145.78	20853.3	13389.8	16306	7151	15193.2	K02132	F-type H+-transporting ATPase subunit alpha
CombinedMetaVelvetContigs_10075108_9	Polaribacter_sp._Hel_I_88	3690.51	19496	23473.6	10603.3	11226.7	12771.4	6444.33	13233.6	3280	10837.6	K04564	superoxide dismutase, Fe-Mn family [EC:1.15.1.1]
CombinedMetaVelvetContigs_10075850_1	Polaribacter_sp._Hel_I_88	1089.72	9507.31	16969.1	2338.97	11732.2	14031.1	8653.65	21982.2	4554	27039	K02945	small subunit ribosomal protein S1
CombinedMetaVelvetContigs_10075934_1	Formosa_sp._AK20	0	12211.6	60901.9	22797.1	29273.3	1870.81	3605.69	2504.18	1325	3788.45	K08300	ribonuclease E [EC:3.1.26.12]
CombinedMetaVelvetContigs_10075934_1	Formosa_sp._AK20	0	12211.6	60901.9	22797.1	29273.3	1870.81	3605.69	2504.18	1325	3788.45	K08301	ribonuclease G [EC:3.1.26.-]
CombinedMetaVelvetContigs_10076292_1	Rhodobacterales_sp._HTCC2255_(original_sequence,_contaminants	14816.5	14484	69172.2	14210.5	51812.5	15353.1	15251	38060.3	11072	55212.2	K02275	cytochrome c oxidase subunit II [EC:1.9.3.1]
CombinedMetaVelvetContigs_10076398_1	Polaribacter_sp._MED152_(re-annotation)	7809.64	7964.06	37271.5	8472.26	32669	5138.5	7544.21	32197.9	24335	20501.7	K03040	DNA-directed RNA polymerase subunit alpha [EC:2.7.7.6]
CombinedMetaVelvetContigs_10076718_5	Marine_gamma_proteobacterium_sp._HTCC2207_(re-annotation)	9683.96	12006.3	62782.7	4657.15	29273.3	24208.3	14508.8	14732.9	6596	32520.8	K02864	large subunit ribosomal protein L10
CombinedMetaVelvetContigs_10076790_3	Marine_gamma_proteobacterium_sp._HTCC2207_(re-annotation)	2873.22	21520.7	23139.3	7453.51	10711.6	21576.7	32797.4	42795.7	15481	29228.6	K02040	phosphate transport system substrate-binding protein
CombinedMetaVelvetContigs_10076966_3	SAR86_cluster_bacterium_SAR86A	55989.7	24246.1	62986.4	1538.52	24694.9	9354.07	4307.7	1274.56	1202	5529.09	K02906	large subunit ribosomal protein L3
CombinedMetaVelvetContigs_10077785_1	Marine_gamma_proteobacterium_sp._HTCC2207_(re-annotation)	2084.99	6647.33	4310.2	16684.6	4864.58	31317.4	19424.8	28329.3	10939	14618.2	K02112	F-type H+-transporting ATPase subunit beta [EC:3.6.3.14]
CombinedMetaVelvetContigs_10077785_1	Marine_gamma_proteobacterium_sp._HTCC2207_(re-annotation)	2084.99	6647.33	4310.2	16684.6	4864.58	31317.4	19424.8	28329.3	10939	14618.2	K02133	F-type H+-transporting ATPase subunit beta [EC:3.6.3.14]
CombinedMetaVelvetContigs_10078087_1	Marine_gamma_proteobacterium_sp._HTCC2207_(re-annotation)	59171.7	25633.6	29826.6	15042.2	27709	26914.8	26265.1	36888.5	23387	68822.2	K02358	elongation factor Tu
CombinedMetaVelvetContigs_10078468_1	Formosa_agariphila_KMM_3901	1362.15	6371.25	30150.5	3118.62	15767	14031.1	6381.2	10527.2	4394	21706.8	K02935	large subunit ribosomal protein L7/L12
CombinedMetaVelvetContigs_10078851_1	Rhodobacterales_sp._HTCC2255_(original_sequence,_contaminants	2996.72	4622.69	37381.2	2338.97	18704.8	14031.1	4648.18	7011.69	3575	26834.2	K03046	DNA-directed RNA polymerase subunit beta' [EC:2.7.7.6]
CombinedMetaVelvetContigs_10079008_1	Rhodobacterales_sp._HTCC2255_(original_sequence,_contaminants	9996.34	7383.57	56602.1	8274.75	38477.9	10214.6	10889.7	25626.1	12047	31922.2	K03046	DNA-directed RNA polymerase subunit beta' [EC:2.7.7.6]
CombinedMetaVelvetContigs_10079515_1	Marine_gamma_proteobacterium_sp._HTCC2207_(re-annotation)	12077.7	61029.5	60149.5	31758	74027.4	168810	36649.8	82869	18590	61717.9	K03386	peroxiredoxin (alkyl hydroperoxide reductase subunit C) [EC:1.11.1.15]
CombinedMetaVelvetContigs_10079617_1	Formosa_sp._AK20	12092.2	30957.2	49496.8	12370.5	42283.7	39287.1	13387.9	31347.2	6748	28362.2	K02358	elongation factor Tu
CombinedMetaVelvetContigs_10079618_1	Formosa_sp._AK20	10468.6	13294.7	24999.2	5457.59	23130.6	21514.4	5222.03	7374.48	2114	9467.19	K02358	elongation factor Tu
CombinedMetaVelvetContigs_10081953_1	Gammaproteobacteria_bacterium_MOLA455	8274.59	11355	10694.5	8285.14	23140.1	14916.6	8397.33	5570.19	4741	8466.91	K02358	elongation factor Tu
CombinedMetaVelvetContigs_10083_1	Rhodobacterales_sp._HTCC2255_(original_sequence,_contaminants	8801.29	12671.7	28562.3	10915.2	23950.9	6547.85	28321.4	33485.3	41388	21084.6	K00764	amidophosphoribosyltransferase [EC:2.4.2.14]
CombinedMetaVelvetContigs_10083756_1	Rhodobacterales_sp._HTCC2255_(original_sequence,_contaminants	1634.58	3468.79	27559.2	6112.5	15099.3	5338.06	8678.52	19381.7	11863	23951.5	K02355	elongation factor G
CombinedMetaVelvetContigs_10084_1	Rhodobacterales_sp._HTCC2255_(original_sequence,_contaminants	22960.4	16395.3	78393.4	14647.1	49962.1	10950.5	12961.3	27138.2	14512	28354.3	K00568	2-polyprenyl-6-hydroxyphenyl methylase / 3-demethylubiquinone-9 3-methyltransferase [EC:2.1.1.222 2.1.1.64]
CombinedMetaVelvetContigs_10084_1	Rhodobacterales_sp._HTCC2255_(original_sequence,_contaminants	22960.4	16395.3	78393.4	14647.1	49962.1	10950.5	12961.3	27138.2	14512	28354.3	K00591	hexaprenyldihydroxybenzoate methyltransferase [EC:2.1.1.114]
CombinedMetaVelvetContigs_10084039_1	SAR86_cluster_bacterium_SAR86B	11071.5	36422.3	60269.7	1559.31	27518.2	28448.8	7538.47	2022.6	1258	7679.29	K03553	recombination protein RecA
CombinedMetaVelvetContigs_10085151_2	Rhodobacterales_sp._HTCC2255_(original_sequence,_contaminants	9509.6	15397.2	24037.9	2338.97	25801.3	14031.1	11509.5	18213.1	15619	32859.5	K03553	recombination protein RecA
CombinedMetaVelvetContigs_10085644_1	Polaribacter_sp._MED152_(re-annotation)	10875.4	10583.3	35197.4	6122.9	13201.1	6123.8	11174.8	4433.68	7487	4087.75	K02014	iron complex outermembrane recepter protein
CombinedMetaVelvetContigs_10086062_1	Betaproteobacteria_bacterium_MOLA814	9397	30567.8	28964.6	10915.2	15662	233690	84843.6	20681.9	4290	37986.9	K04077	chaperonin GroEL
CombinedMetaVelvetContigs_10086923_1	Rhodobacterales_sp._HTCC2255_(original_sequence,_contaminants	1634.58	3702.4	44173	3898.28	14069.1	2718.92	5612.25	19330.3	3434	19359.7	K02109	F-type H+-transporting ATPase subunit b
CombinedMetaVelvetContigs_10086973_1	SAR86_cluster_bacterium_SAR86B	49269.8	31325.3	44418.6	2338.97	17855.9	14180.8	5698.32	2497.76	1265	10987.3	K02358	elongation factor Tu
CombinedMetaVelvetContigs_10087511_1	Polaribacter_sp._Hel_I_88	1590.99	2654.69	23196.7	1559.31	16816.2	16837.3	7175.03	23529.6	7108	13830.6	K04077	chaperonin GroEL
CombinedMetaVelvetContigs_10089326_1	SAR86_cluster_bacterium_SAR86A	49752.9	57185.5	61722.1	1559.31	32411.4	24445.3	8418.37	1114.04	2020	5521.22	K04487	cysteine desulfurase [EC:2.8.1.7]
CombinedMetaVelvetContigs_10089915_1	Polaribacter_sp._MED152_(re-annotation)	7671.61	4615.61	19732.9	5457.59	25162.3	2768.8	3829.49	19250.1	13948	13996	K02948	small subunit ribosomal protein S11
CombinedMetaVelvetContigs_10089948_1	Rhodobacterales_sp._HTCC2255_(original_sequence,_contaminants	9840.15	45582.7	37224.5	3118.62	21871.5	12160.3	8758.85	9564.03	9927	20131.6	K07335	basic membrane protein A and related proteins
CombinedMetaVelvetContigs_10094186_1	Rhodobacterales_sp._HTCC2255_(original_sequence,_contaminants	3407.18	6250.9	22616.8	3118.62	11551	5350.53	5853.26	14617.3	6177	21502	K01251	adenosylhomocysteinase [EC:3.3.1.1]
CombinedMetaVelvetContigs_10096129_1	SAR86_cluster_bacterium_SAR86A	36948.7	32996	52297.1	2338.97	25076.4	3616.91	4979.1	0	1350	2362.86	K03043	DNA-directed RNA polymerase subunit beta [EC:2.7.7.6]
CombinedMetaVelvetContigs_10099908_3	SAR86_cluster_bacterium_SAR86B	26135.1	21216.2	41404.1	1559.31	25057.3	7271.23	3869.66	359.574	673	2173.83	K00411	ubiquinol-cytochrome c reductase iron-sulfur subunit [EC:1.10.2.2]
CombinedMetaVelvetContigs_10100026_1	Polaribacter_sp._MED152_(re-annotation)	5993.45	17966.9	14137.5	4605.17	16520.5	25019	8976.92	8029.42	3936	15744.5	K02355	elongation factor G
CombinedMetaVelvetContigs_10100105_1	Rhodobacterales_sp._HTCC2255_(original_sequence,_contaminants	9531.4	71216.4	197904	27184	103339	14031.1	16896	33347.3	6405	66798	K03086	RNA polymerase primary sigma factor
CombinedMetaVelvetContigs_10100105_1	Rhodobacterales_sp._HTCC2255_(original_sequence,_contaminants	9531.4	71216.4	197904	27184	103339	14031.1	16896	33347.3	6405	66798	K03089	RNA polymerase sigma-32 factor
CombinedMetaVelvetContigs_10100105_1	Rhodobacterales_sp._HTCC2255_(original_sequence,_contaminants	9531.4	71216.4	197904	27184	103339	14031.1	16896	33347.3	6405	66798	K03087	RNA polymerase nonessential primary-like sigma factor
CombinedMetaVelvetContigs_10101092_1	Polaribacter_sp._MED152_(re-annotation)	20279.6	15928.1	30396.1	5405.62	18962.3	21102.8	6627.96	5438.56	6593	10436	K01507	unknown
CombinedMetaVelvetContigs_10101092_1	Polaribacter_sp._MED152_(re-annotation)	20279.6	15928.1	30396.1	5405.62	18962.3	21102.8	6627.96	5438.56	6593	10436	K15987	K(+)-stimulated pyrophosphate-energized sodium pump [EC:3.6.1.1]
CombinedMetaVelvetContigs_10101819_1	Polaribacter_sp._MED152_(re-annotation)	4892.83	14505.2	22517.5	1559.31	7888.25	14966.5	8904.23	22987.1	5439	11814.3	K02945	small subunit ribosomal protein S1
CombinedMetaVelvetContigs_10103174_1	Formosa_agariphila_KMM_3901	3174.71	4573.14	33316.6	10125.1	18065.7	12796.4	4523.85	3679.21	2243	19879.5	K04043	molecular chaperone DnaK
CombinedMetaVelvetContigs_10106317_1	Candidatus_Pelagibacter_ubique_SAR11_HTCC1062_(re-annotation)	18957.5	7433.12	12146.9	6237.25	9633.77	49501.7	10468.9	8164.26	2398	9451.44	K04077	chaperonin GroEL
CombinedMetaVelvetContigs_10108359_4	Rhodobacterales_sp._HTCC2255_(original_sequence,_contaminants	17072.2	23984.2	28217.5	2338.97	12743.3	14954	6358.25	7072.69	6273	45146.4	K00053	ketol-acid reductoisomerase [EC:1.1.1.86]
CombinedMetaVelvetContigs_10109399_1	SAR86_cluster_bacterium_SAR86B	23661.4	4778.43	60024.1	0	10711.6	6547.85	2216.97	0	1311	7080.7	K03040	DNA-directed RNA polymerase subunit alpha [EC:2.7.7.6]
CombinedMetaVelvetContigs_10110069_1	Marine_gamma_proteobacterium_sp._HTCC2207_(re-annotation)	8187.41	13726.5	18432	3887.88	18161.1	10750.9	7335.71	7891.37	5038	11617.4	K03046	DNA-directed RNA polymerase subunit beta' [EC:2.7.7.6]
CombinedMetaVelvetContigs_10112630_1	Rhodobacterales_sp._HTCC2255_(original_sequence,_contaminants	2175.8	5826.15	30307.3	2338.97	12838.7	8393.72	5728.93	8604.09	3468	36348.7	K01338	ATP-dependent Lon protease [EC:3.4.21.53]
CombinedMetaVelvetContigs_10112630_1	Rhodobacterales_sp._HTCC2255_(original_sequence,_contaminants	2175.8	5826.15	30307.3	2338.97	12838.7	8393.72	5728.93	8604.09	3468	36348.7	K08675	Lon-like ATP-dependent protease [EC:3.4.21.-]
CombinedMetaVelvetContigs_10113267_1	Gammaproteobacteria_bacterium_MOLA455	2582.63	10073.6	11185.6	10915.2	8317.47	34148.6	15115.2	39235.3	14128	26495.5	K04043	molecular chaperone DnaK
CombinedMetaVelvetContigs_10113267_1	Gammaproteobacteria_bacterium_MOLA455	2582.63	10073.6	11185.6	10915.2	8317.47	34148.6	15115.2	39235.3	14128	26495.5	K03283	heat shock 70kDa protein 1/8
CombinedMetaVelvetContigs_10113698_1	Rhodobacterales_sp._HTCC2255_(original_sequence,_contaminants	23065.7	21577.3	169712	7016.9	79731.4	22449.8	18277.1	48301.7	17822	47525	K04077	chaperonin GroEL
CombinedMetaVelvetContigs_10114704_1	Marine_gamma_proteobacterium_sp._HTCC2207_(re-annotation)	11151.4	15269.8	25568.6	2276.6	12810.1	44113.8	5717.45	9226.93	3608	14444.9	K04077	chaperonin GroEL
CombinedMetaVelvetContigs_10115030_5	Rhodobacterales_sp._HTCC2255_(original_sequence,_contaminants	17155.8	22794.9	165679	25260.9	89527.3	29658.6	16787	25741.7	13877	42358.2	K03695	ATP-dependent Clp protease ATP-binding subunit ClpB
CombinedMetaVelvetContigs_10115030_5	Rhodobacterales_sp._HTCC2255_(original_sequence,_contaminants	17155.8	22794.9	165679	25260.9	89527.3	29658.6	16787	25741.7	13877	42358.2	K11907	type VI secretion system protein VasG
CombinedMetaVelvetContigs_10115030_5	Rhodobacterales_sp._HTCC2255_(original_sequence,_contaminants	17155.8	22794.9	165679	25260.9	89527.3	29658.6	16787	25741.7	13877	42358.2	K03694	ATP-dependent Clp protease ATP-binding subunit ClpA
CombinedMetaVelvetContigs_10115030_5	Rhodobacterales_sp._HTCC2255_(original_sequence,_contaminants	17155.8	22794.9	165679	25260.9	89527.3	29658.6	16787	25741.7	13877	42358.2	K03697	ATP-dependent Clp protease ATP-binding subunit ClpE
CombinedMetaVelvetContigs_10115030_5	Rhodobacterales_sp._HTCC2255_(original_sequence,_contaminants	17155.8	22794.9	165679	25260.9	89527.3	29658.6	16787	25741.7	13877	42358.2	K03696	ATP-dependent Clp protease ATP-binding subunit ClpC
CombinedMetaVelvetContigs_10115487_1	Marivirga_tractuosa_H-43,_DSM_4126	20134.4	0	24482	12006.7	26383.2	935.407	3951.91	16412	13949	5316.43	K04043	molecular chaperone DnaK
CombinedMetaVelvetContigs_10117542_1	Rhodobacterales_sp._HTCC2255_(original_sequence,_contaminants	7973.1	5734.12	32945.6	7630.23	44477.5	14791.9	10725.2	39055.5	8994	17563.9	K02887	large subunit ribosomal protein L20
CombinedMetaVelvetContigs_10118029_1	Betaproteobacteria_bacterium_MOLA814	54725.6	19552.6	15177.1	44294.9	26697.9	139263	29463.3	37476	15375	19714.1	K01915	glutamine synthetase [EC:6.3.1.2]
CombinedMetaVelvetContigs_10119487_1	Rhodobacterales_sp._HTCC2255_(original_sequence,_contaminants	12390.1	5266.9	27924.9	4677.94	21976.4	14841.8	11697	27196	14384	29803.5	K03545	trigger factor
CombinedMetaVelvetContigs_10119912_1	SAR86_cluster_bacterium_SAR86B	32172.1	35197.6	76079	3898.28	23950.9	34460.4	12148.4	2032.24	1683	8608.69	K00962	polyribonucleotide nucleotidyltransferase [EC:2.7.7.8]
CombinedMetaVelvetContigs_1012_1	Formosa_sp._AK20	25372.3	12820.4	54851.9	19595.4	59452.8	20865.8	15685.2	53958.6	34615	48163	K02887	large subunit ribosomal protein L20
CombinedMetaVelvetContigs_10120236_1	Rhodobacterales_sp._HTCC2255_(original_sequence,_contaminants	28365.4	35034.8	139415	20375	123942	46870.1	50581	97495.9	49535	132525	K03043	DNA-directed RNA polymerase subunit beta [EC:2.7.7.6]
CombinedMetaVelvetContigs_10120236_1	Rhodobacterales_sp._HTCC2255_(original_sequence,_contaminants	28365.4	35034.8	139415	20375	123942	46870.1	50581	97495.9	49535	132525	K13798	DNA-directed RNA polymerase subunit B [EC:2.7.7.6]
CombinedMetaVelvetContigs_10121295_1	Candidatus_Pelagibacter_ubique_SAR11_HTCC1062_(re-annotation)	0	2017.56	25364.9	3898.28	5618.11	22998.5	3708.98	22964.6	6492	25936.3	K00412	ubiquinol-cytochrome c reductase cytochrome b subunit
CombinedMetaVelvetContigs_10122855_1	Rhodobacterales_sp._HTCC2255_(original_sequence,_contaminants	12237.5	6236.74	23640.8	5072.96	18065.7	10663.6	8150.57	12787.4	6227	8860.72	K07304	peptide-methionine (S)-S-oxide reductase [EC:1.8.4.11]
CombinedMetaVelvetContigs_10126514_1	Marivirga_tractuosa_H-43,_DSM_4126	22789.6	5082.84	27287.5	0	17207.2	18570.9	3915.57	2831.65	678	9742.86	K04043	molecular chaperone DnaK
CombinedMetaVelvetContigs_10126514_1	Marivirga_tractuosa_H-43,_DSM_4126	22789.6	5082.84	27287.5	0	17207.2	18570.9	3915.57	2831.65	678	9742.86	K04044	molecular chaperone HscA
CombinedMetaVelvetContigs_10128_1	Planktomarina_temperata_RCA23,_DSM_22400_(RCA23)	28637.8	20713.6	28776.5	10083.6	31285.9	49252.3	34337.2	42657.7	12096	11530.8	K04043	molecular chaperone DnaK
CombinedMetaVelvetContigs_10128_1	Planktomarina_temperata_RCA23,_DSM_22400_(RCA23)	28637.8	20713.6	28776.5	10083.6	31285.9	49252.3	34337.2	42657.7	12096	11530.8	K09490	heat shock 70kDa protein 5
CombinedMetaVelvetContigs_10128300_1	Marivirga_tractuosa_H-43,_DSM_4126	2996.72	3674.09	7455.34	4573.98	7449.48	25156.2	13554.3	13268.9	6144	21131.8	K02355	elongation factor G
CombinedMetaVelvetContigs_10128300_1	Marivirga_tractuosa_H-43,_DSM_4126	2996.72	3674.09	7455.34	4573.98	7449.48	25156.2	13554.3	13268.9	6144	21131.8	K06207	GTP-binding protein
CombinedMetaVelvetContigs_10128975_1	Gammaproteobacteria_bacterium_MOLA455	4700.32	2902.46	17878.2	9366.27	15652.5	9229.35	6641.35	15936.8	13160	9616.84	K01682	aconitate hydratase 2 / 2-methylisocitrate dehydratase [EC:4.2.1.3 4.2.1.99]
CombinedMetaVelvetContigs_10130_2	Planktomarina_temperata_RCA23,_DSM_22400_(RCA23)	5139.84	2364.44	1724.08	1559.31	4893.19	0	30857.8	27812.4	43235	590.715	K01438	acetylornithine deacetylase [EC:3.5.1.16]
CombinedMetaVelvetContigs_10130_2	Planktomarina_temperata_RCA23,_DSM_22400_(RCA23)	5139.84	2364.44	1724.08	1559.31	4893.19	0	30857.8	27812.4	43235	590.715	K01439	succinyl-diaminopimelate desuccinylase [EC:3.5.1.18]
CombinedMetaVelvetContigs_10131710_1	Gammaproteobacteria_bacterium_MOLA455	0	1550.34	3056.33	0	1430.76	17298.8	9020.91	44022.1	18291	14240.2	K03046	DNA-directed RNA polymerase subunit beta' [EC:2.7.7.6]
CombinedMetaVelvetContigs_10132404_1	SAR86_cluster_bacterium_SAR86A	49952.7	7645.5	26718	3898.28	9633.77	1870.81	2542.15	481.572	1611	3875.09	K03086	RNA polymerase primary sigma factor
CombinedMetaVelvetContigs_10133367_1	Rhodobacterales_sp._HTCC2255_(original_sequence,_contaminants	11420.2	105833	223932	36352.8	149314	34273.3	37462.8	72036.8	8326	78691.1	K03089	RNA polymerase sigma-32 factor
CombinedMetaVelvetContigs_10133756_1	SAR86_cluster_bacterium_SAR86B	24358.8	21032.2	37114.8	2338.97	9872.23	7483.26	5051.79	959.934	1234	6482.11	K02950	small subunit ribosomal protein S12
CombinedMetaVelvetContigs_10134139_1	Polaribacter_sp._Hel_I_88	3679.61	4035.12	27151.7	10135.5	12895.9	26640.4	8640.26	29379.1	9074	15185.3	K04077	chaperonin GroEL
CombinedMetaVelvetContigs_10134362_1	Rhodobacterales_sp._HTCC2255_(original_sequence,_contaminants	8619.67	7964.06	36754.3	4677.94	48779.3	7445.84	8739.73	11535.3	6040	30402.1	K02948	small subunit ribosomal protein S11
CombinedMetaVelvetContigs_10134639_1	SAR86_cluster_bacterium_SAR86A	21405.7	21251.6	39267.3	779.656	9042.39	4377.71	4806.94	359.574	968	4135	K02275	cytochrome c oxidase subunit II [EC:1.9.3.1]
CombinedMetaVelvetContigs_10135075_1	Candidatus_Pelagibacter_ubique_SAR11_HTCC1002_(re-annotation)	29135.4	8445.44	7204.57	9979.6	5284.27	27101.9	4447.33	6404.91	1863	2354.98	K03320	ammonium transporter, Amt family
CombinedMetaVelvetContigs_10135487_3	Rhodobacterales_sp._HTCC2255_(original_sequence,_contaminants	8626.93	6937.58	15631.7	10260.3	16224.8	16799.9	9097.43	10007.1	5651	19021	K04078	chaperonin GroES
CombinedMetaVelvetContigs_10136890_1	Rhodobacterales_sp._HTCC2255_(original_sequence,_contaminants	21598.2	4778.43	36608	23743.1	50534.4	16987	16456.1	34727.8	18252	62812.7	K02935	large subunit ribosomal protein L7/L12
CombinedMetaVelvetContigs_10137029_1	Marine_gamma_proteobacterium_sp._HTCC2207_(re-annotation)	9564.09	9125.04	23379.6	7682.21	17703.2	11798.6	13374.5	20261.4	12390	33765.3	K02355	elongation factor G
CombinedMetaVelvetContigs_10137985_1	SAR86_cluster_bacterium_SAR86B	16244.1	26058.4	35793	3898.28	17531.6	8418.66	2685.62	841.147	841	2953.57	K03782	catalase-peroxidase [EC:1.11.1.21]
CombinedMetaVelvetContigs_10138640_1	Formosa_sp._AK20	30472.1	22398.5	56320	18607.8	71623.7	47917.8	19145.5	54144.8	22756	42310.9	K02358	elongation factor Tu
CombinedMetaVelvetContigs_10139_1	Rhodobacterales_sp._HTCC2255_(original_sequence,_contaminants	8688.68	14774.2	100561	18576.6	60645.1	17585.7	24168.6	58453.3	15209	45343.3	K02112	F-type H+-transporting ATPase subunit beta [EC:3.6.3.14]
CombinedMetaVelvetContigs_10139_1	Rhodobacterales_sp._HTCC2255_(original_sequence,_contaminants	8688.68	14774.2	100561	18576.6	60645.1	17585.7	24168.6	58453.3	15209	45343.3	K02133	F-type H+-transporting ATPase subunit beta [EC:3.6.3.14]
CombinedMetaVelvetContigs_10139538_1	Rhodobacterales_sp._HTCC2255_(original_sequence,_contaminants	2974.93	3185.62	12361.1	5977.36	10053.5	6547.85	10319.7	23500.7	16349	20619.9	K02355	elongation factor G
CombinedMetaVelvetContigs_10140195_1	Planktomarina_temperata_RCA23,_DSM_22400_(RCA23)	3261.89	5189.03	4310.2	2099.87	12380.8	9017.32	28585.3	26431.9	20337	1181.43	K01869	leucyl-tRNA synthetase [EC:6.1.1.4]
CombinedMetaVelvetContigs_10144283_2	SAR86_cluster_bacterium_SAR86A	19436.9	14363.6	24361.8	779.656	25334	4914.01	3770.19	902.146	1115	5796.88	K02961	small subunit ribosomal protein S17
CombinedMetaVelvetContigs_10146359_1	Rhodobacterales_sp._HTCC2255_(original_sequence,_contaminants	17017.8	26844.2	14121.8	1964.73	6686.41	5562.55	8267.26	6308.6	13633	8199.12	K03306	inorganic phosphate transporter, PiT family
CombinedMetaVelvetContigs_10146779_1	Rhodobacterales_sp._HTCC2255_(original_sequence,_contaminants	7602.6	7362.33	31717.9	6237.25	16262.9	6236.05	3963.39	11522.4	7009	14728.5	K02867	large subunit ribosomal protein L11
CombinedMetaVelvetContigs_10147231_1	Polaribacter_sp._Hel_I_88	1634.58	7263.22	15010	0	2861.52	27974.9	10317.8	16543.6	6149	13594.3	K02931	large subunit ribosomal protein L5
CombinedMetaVelvetContigs_10148842_4	Polaribacter_sp._MED152_(re-annotation)	11205.9	4282.89	41733.2	4657.15	21022.6	9266.77	2580.41	1907.03	2348	3575.79	K04077	chaperonin GroEL
CombinedMetaVelvetContigs_10150043_1	Rhodobacterales_sp._HTCC2255_(original_sequence,_contaminants	1907.01	12204.5	34852.6	6237.25	30513.3	15901.9	6641.35	12841.9	10245	15240.4	K00281	glycine dehydrogenase [EC:1.4.4.2]
CombinedMetaVelvetContigs_10151168_1	SAR86_cluster_bacterium_SAR86A	104620	3553.74	13557.5	0	4578.43	0	392.13	0	407	574.963	K03782	catalase-peroxidase [EC:1.11.1.21]
CombinedMetaVelvetContigs_10151846_1	Rhodobacterales_sp._HTCC2255_(original_sequence,_contaminants	5873.58	7256.14	23316.9	2338.97	10501.8	5612.44	6710.21	10848.2	7986	24030.3	K01903	succinyl-CoA synthetase beta subunit [EC:6.2.1.5]
CombinedMetaVelvetContigs_10151846_1	Rhodobacterales_sp._HTCC2255_(original_sequence,_contaminants	5873.58	7256.14	23316.9	2338.97	10501.8	5612.44	6710.21	10848.2	7986	24030.3	K01900	succinyl-CoA synthetase beta subunit [EC:6.2.1.4 6.2.1.5]
CombinedMetaVelvetContigs_10152479_2	Formosa_sp._AK20	1721.75	14101.7	20114.3	58900.4	14031	6223.58	4799.29	8138.57	1882	1181.43	K03671	thioredoxin 1
CombinedMetaVelvetContigs_10155239_3	Planktomarina_temperata_RCA23,_DSM_22400_(RCA23)	7224.83	27934.4	31791	68765.7	35644.9	60115.5	18981	18656.1	10776	21439	K07663	two-component system, OmpR family, catabolic regulation response regulator CreB
CombinedMetaVelvetContigs_10155239_3	Planktomarina_temperata_RCA23,_DSM_22400_(RCA23)	7224.83	27934.4	31791	68765.7	35644.9	60115.5	18981	18656.1	10776	21439	K07667	two-component system, OmpR family, KDP operon response regulator KdpE
CombinedMetaVelvetContigs_10155239_3	Planktomarina_temperata_RCA23,_DSM_22400_(RCA23)	7224.83	27934.4	31791	68765.7	35644.9	60115.5	18981	18656.1	10776	21439	K02483	two-component system, OmpR family, response regulator
CombinedMetaVelvetContigs_10155239_3	Planktomarina_temperata_RCA23,_DSM_22400_(RCA23)	7224.83	27934.4	31791	68765.7	35644.9	60115.5	18981	18656.1	10776	21439	K07670	two-component system, OmpR family, response regulator MtrA
CombinedMetaVelvetContigs_10156027_2	Polaribacter_sp._MED152_(re-annotation)	1500.18	6321.69	17455	2338.97	6963.02	8967.44	6180.36	28181.6	8904	23376.6	K01951	GMP synthase (glutamine-hydrolysing) [EC:6.3.5.2]
CombinedMetaVelvetContigs_10156027_2	Polaribacter_sp._MED152_(re-annotation)	1500.18	6321.69	17455	2338.97	6963.02	8967.44	6180.36	28181.6	8904	23376.6	K02952	small subunit ribosomal protein S13
CombinedMetaVelvetContigs_10156080_1	Candidatus_Pelagibacter_ubique_SAR11_HTCC1062_(re-annotation)	11714.5	21350.8	9550.36	16362.4	11055	26652.9	9464.69	9615.4	1864	17603.3	K02002	glycine betaine/proline transport system substrate-binding protein
CombinedMetaVelvetContigs_10156191_1	Polaribacter_sp._Hel_I_88	5103.51	14321.1	28478.7	13389.3	22739.5	29558.9	11691.2	26797.9	9450	22092.7	K02112	F-type H+-transporting ATPase subunit beta [EC:3.6.3.14]
CombinedMetaVelvetContigs_10156191_1	Polaribacter_sp._Hel_I_88	5103.51	14321.1	28478.7	13389.3	22739.5	29558.9	11691.2	26797.9	9450	22092.7	K02133	F-type H+-transporting ATPase subunit beta [EC:3.6.3.14]
CombinedMetaVelvetContigs_10156300_1	Marine_gamma_proteobacterium_sp._HTCC2207_(re-annotation)	4525.96	8771.08	24074.4	1559.31	7897.78	42218	8688.08	7538.21	1766	15027.8	K04043	molecular chaperone DnaK
CombinedMetaVelvetContigs_10157485_1	Polaribacter_sp._MED152_(re-annotation)	2844.16	4778.43	32778.4	3118.62	17388.5	16276.1	8255.78	9968.55	3643	16618.8	K04077	chaperonin GroEL
CombinedMetaVelvetContigs_10158438_1	SAR86_cluster_bacterium_SAR86B	57871.3	24649.6	35014.5	1122.7	21127.5	20105	5635.2	1547.45	909	2953.57	K04077	chaperonin GroEL
CombinedMetaVelvetContigs_10159781_6	Rhodobacterales_sp._HTCC2255_(original_sequence,_contaminants	13073	12728.3	7444.9	779.656	9128.24	18284.1	9948.64	7557.48	14192	13696.7	K02002	glycine betaine/proline transport system substrate-binding protein
CombinedMetaVelvetContigs_10160293_2	Candidatus_Pelagibacter_ubique_SAR11_HTCC1002_(re-annotation)	1089.72	8431.28	21859.3	2338.97	17731.9	18708.1	25775.4	841.147	1596	8852.85	K00962	polyribonucleotide nucleotidyltransferase [EC:2.7.7.8]
CombinedMetaVelvetContigs_10160293_2	Candidatus_Pelagibacter_ubique_SAR11_HTCC1002_(re-annotation)	1089.72	8431.28	21859.3	2338.97	17731.9	18708.1	25775.4	841.147	1596	8852.85	K02945	small subunit ribosomal protein S1
CombinedMetaVelvetContigs_10160678_2	Rhodobacterales_sp._HTCC2255_(original_sequence,_contaminants	13290.9	12140.8	76455.2	7962.89	39794.1	12509.5	7569.07	18376.8	8733	26755.4	K00134	glyceraldehyde 3-phosphate dehydrogenase [EC:1.2.1.12]
CombinedMetaVelvetContigs_10160678_2	Rhodobacterales_sp._HTCC2255_(original_sequence,_contaminants	13290.9	12140.8	76455.2	7962.89	39794.1	12509.5	7569.07	18376.8	8733	26755.4	K03472	D-erythrose 4-phosphate dehydrogenase [EC:1.2.1.72]
CombinedMetaVelvetContigs_10160896_1	SAR86_cluster_bacterium_SAR86A	15306.9	13917.6	44528.3	1559.31	15652.5	6959.43	3280.51	1030.57	1573	3221.37	K02939	large subunit ribosomal protein L9
CombinedMetaVelvetContigs_10162183_1	Rhodobacterales_sp._HTCC2255_(original_sequence,_contaminants	1634.58	1061.87	23139.3	3118.62	31781.9	15889.4	6618.4	16916	1867	74036.3	K02871	large subunit ribosomal protein L13
CombinedMetaVelvetContigs_10163151_5	Formosa_agariphila_KMM_3901	14969.1	14930	24429.7	3544.84	13277.4	8381.25	6455.81	5194.56	6608	13295	K03043	DNA-directed RNA polymerase subunit beta [EC:2.7.7.6]
CombinedMetaVelvetContigs_10163619_1	Rhodobacterales_sp._HTCC2255_(original_sequence,_contaminants	6276.77	5840.31	27099.4	3118.62	32545	8418.66	8250.04	14463.2	7642	29157.7	K03043	DNA-directed RNA polymerase subunit beta [EC:2.7.7.6]
CombinedMetaVelvetContigs_10163961_1	Polaribacter_sp._Hel_I_88	6229.55	21676.4	27768.2	779.656	15003.9	36543.2	12513.7	63371.7	10738	49817	K01689	enolase [EC:4.2.1.11]
CombinedMetaVelvetContigs_10165030_1	Marine_gamma_proteobacterium_sp._HTCC2207_(re-annotation)	20904.4	8997.62	10772.9	9044.01	10978.7	11449.4	4935.1	12016.8	5425	7348.49	K02358	elongation factor Tu
CombinedMetaVelvetContigs_10165144_2	Polaribacter_sp._Hel_I_88	17729.7	8034.85	36592.3	9584.57	20698.3	6610.21	7012.44	19404.2	21970	22880.4	K02355	elongation factor G
CombinedMetaVelvetContigs_10165777_2	Rhodobacterales_sp._HTCC2255_(original_sequence,_contaminants	1089.72	11482.4	15986.9	3898.28	9557.46	30182.5	51172.1	3088.48	4680	27543.1	K03782	catalase-peroxidase [EC:1.11.1.21]
CombinedMetaVelvetContigs_10168065_2	SAR86_cluster_bacterium_SAR86B	21431.1	19071.3	40432.3	3118.62	18018	8418.66	5103.43	1081.93	1662	3284.37	K03569	rod shape-determining protein MreB and related proteins
CombinedMetaVelvetContigs_10169154_1	Marivirga_tractuosa_H-43,_DSM_4126	8016.69	23637.3	40160.6	13056.6	31791.4	35495.6	10095.9	8751.78	2160	17138.6	K02358	elongation factor Tu
CombinedMetaVelvetContigs_10170231_1	Rhodobacterales_sp._HTCC2255_(original_sequence,_contaminants	1634.58	1592.81	45322.4	3118.62	36589.2	7483.26	5996.73	10983.1	6614	17374.9	K02945	small subunit ribosomal protein S1
CombinedMetaVelvetContigs_10172925_1	Polaribacter_sp._Hel_I_88	272.429	2123.75	23353.5	1559.31	7287.33	12659.2	9506.77	18672.2	4858	23904.3	K03043	DNA-directed RNA polymerase subunit beta [EC:2.7.7.6]
CombinedMetaVelvetContigs_10173082_2	Marine_gamma_proteobacterium_sp._HTCC2207_(re-annotation)	4257.16	5840.31	5093.88	1559.31	9023.31	36680.4	17064.4	57153	23163	20320.6	K02945	small subunit ribosomal protein S1
CombinedMetaVelvetContigs_10173344_1	Rhodobacterales_sp._HTCC2255_(original_sequence,_contaminants	5902.64	3716.56	23087	5457.59	15738.3	9316.65	6107.67	10617.1	8358	13137.5	K00239	succinate dehydrogenase flavoprotein subunit [EC:1.3.5.1]
CombinedMetaVelvetContigs_10173344_1	Rhodobacterales_sp._HTCC2255_(original_sequence,_contaminants	5902.64	3716.56	23087	5457.59	15738.3	9316.65	6107.67	10617.1	8358	13137.5	K00234	succinate dehydrogenase (ubiquinone) flavoprotein subunit [EC:1.3.5.1]
CombinedMetaVelvetContigs_10173344_1	Rhodobacterales_sp._HTCC2255_(original_sequence,_contaminants	5902.64	3716.56	23087	5457.59	15738.3	9316.65	6107.67	10617.1	8358	13137.5	K00244	fumarate reductase flavoprotein subunit [EC:1.3.5.4]
CombinedMetaVelvetContigs_10175_1	Marivirga_tractuosa_H-43,_DSM_4126	4863.77	10349.7	5485.71	4677.94	1745.52	46271.5	9284.88	9477.35	4673	32631.1	K02358	elongation factor Tu
CombinedMetaVelvetContigs_10175445_1	Marine_gamma_proteobacterium_sp._HTCC2207_(re-annotation)	13897.5	7999.45	19074.6	14397.6	7449.48	8418.66	10126.5	24325.8	15693	15736.6	K03798	cell division protease FtsH [EC:3.4.24.-]
CombinedMetaVelvetContigs_10175445_1	Marine_gamma_proteobacterium_sp._HTCC2207_(re-annotation)	13897.5	7999.45	19074.6	14397.6	7449.48	8418.66	10126.5	24325.8	15693	15736.6	K14575	AAA family ATPase
CombinedMetaVelvetContigs_10175445_1	Marine_gamma_proteobacterium_sp._HTCC2207_(re-annotation)	13897.5	7999.45	19074.6	14397.6	7449.48	8418.66	10126.5	24325.8	15693	15736.6	K08956	AFG3 family protein [EC:3.4.24.-]
CombinedMetaVelvetContigs_10175445_1	Marine_gamma_proteobacterium_sp._HTCC2207_(re-annotation)	13897.5	7999.45	19074.6	14397.6	7449.48	8418.66	10126.5	24325.8	15693	15736.6	K13525	transitional endoplasmic reticulum ATPase
CombinedMetaVelvetContigs_10175445_1	Marine_gamma_proteobacterium_sp._HTCC2207_(re-annotation)	13897.5	7999.45	19074.6	14397.6	7449.48	8418.66	10126.5	24325.8	15693	15736.6	K08955	ATP-dependent metalloprotease [EC:3.4.24.-]
CombinedMetaVelvetContigs_10177732_1	Marivirga_tractuosa_H-43,_DSM_4126	11848.9	9372.81	12089.5	7692.61	6066.41	44475.5	19648.6	22621.1	13025	32528.7	K03695	ATP-dependent Clp protease ATP-binding subunit ClpB
CombinedMetaVelvetContigs_10177732_1	Marivirga_tractuosa_H-43,_DSM_4126	11848.9	9372.81	12089.5	7692.61	6066.41	44475.5	19648.6	22621.1	13025	32528.7	K01358	ATP-dependent Clp protease, protease subunit [EC:3.4.21.92]
CombinedMetaVelvetContigs_10177732_1	Marivirga_tractuosa_H-43,_DSM_4126	11848.9	9372.81	12089.5	7692.61	6066.41	44475.5	19648.6	22621.1	13025	32528.7	K11907	type VI secretion system protein VasG
CombinedMetaVelvetContigs_10177732_1	Marivirga_tractuosa_H-43,_DSM_4126	11848.9	9372.81	12089.5	7692.61	6066.41	44475.5	19648.6	22621.1	13025	32528.7	K03694	ATP-dependent Clp protease ATP-binding subunit ClpA
CombinedMetaVelvetContigs_10177732_1	Marivirga_tractuosa_H-43,_DSM_4126	11848.9	9372.81	12089.5	7692.61	6066.41	44475.5	19648.6	22621.1	13025	32528.7	K03697	ATP-dependent Clp protease ATP-binding subunit ClpE
CombinedMetaVelvetContigs_10177732_1	Marivirga_tractuosa_H-43,_DSM_4126	11848.9	9372.81	12089.5	7692.61	6066.41	44475.5	19648.6	22621.1	13025	32528.7	K03696	ATP-dependent Clp protease ATP-binding subunit ClpC
CombinedMetaVelvetContigs_10178177_2	Methylophilales_sp._HTCC2181	9120.94	10059.5	8829.39	10166.7	2813.82	37129.4	12487	13166.2	9852	27377.7	K04079	molecular chaperone HtpG
CombinedMetaVelvetContigs_10178177_2	Methylophilales_sp._HTCC2181	9120.94	10059.5	8829.39	10166.7	2813.82	37129.4	12487	13166.2	9852	27377.7	K09488	TNF receptor-associated protein 1
CombinedMetaVelvetContigs_10178177_2	Methylophilales_sp._HTCC2181	9120.94	10059.5	8829.39	10166.7	2813.82	37129.4	12487	13166.2	9852	27377.7	K09487	heat shock protein 90kDa beta
CombinedMetaVelvetContigs_10178207_1	Polaribacter_sp._MED152_(re-annotation)	2695.24	9025.93	17413.2	3898.28	8832.55	32739.2	12840.8	28820.5	9588	30693.5	K02111	F-type H+-transporting ATPase subunit alpha [EC:3.6.3.14]
CombinedMetaVelvetContigs_10178207_1	Polaribacter_sp._MED152_(re-annotation)	2695.24	9025.93	17413.2	3898.28	8832.55	32739.2	12840.8	28820.5	9588	30693.5	K02132	F-type H+-transporting ATPase subunit alpha
CombinedMetaVelvetContigs_10178284_1	Formosa_agariphila_KMM_3901	7322.9	18844.7	31284.2	5457.59	11427	12896.1	2796.56	1560.29	1650	6946.81	K00134	glyceraldehyde 3-phosphate dehydrogenase [EC:1.2.1.12]
CombinedMetaVelvetContigs_10178284_1	Formosa_agariphila_KMM_3901	7322.9	18844.7	31284.2	5457.59	11427	12896.1	2796.56	1560.29	1650	6946.81	K03472	D-erythrose 4-phosphate dehydrogenase [EC:1.2.1.72]
CombinedMetaVelvetContigs_10178405_2	Polaribacter_sp._MED152_(re-annotation)	2179.44	2654.69	26341.9	779.656	15929.1	8406.19	9642.58	22072.1	9269	12011.2	K02986	small subunit ribosomal protein S4
CombinedMetaVelvetContigs_10178827_1	Rhodobacterales_sp._HTCC2255_(original_sequence,_contaminants	12208.5	8919.74	143323	14033.8	46480.6	37241.7	20178.5	44747.7	24775	116324	K02939	large subunit ribosomal protein L9
CombinedMetaVelvetContigs_10179575_1	Polaribacter_sp._MED152_(re-annotation)	4239	17223.6	33739.7	2266.2	10921.5	34847	17416.3	33600.9	11259	32851.6	K02355	elongation factor G
CombinedMetaVelvetContigs_10180_1	Planktomarina_temperata_RCA23,_DSM_22400_(RCA23)	12193.9	6059.76	6556.73	4677.94	14889.4	14667.2	14648.5	15696.1	12878	1772.14	K02897	large subunit ribosomal protein L25
CombinedMetaVelvetContigs_10181311_2	Formosa_agariphila_KMM_3901	777.332	2859.98	49653.5	36571.1	36732.3	12147.8	6587.79	748.043	130	275.667	K04043	molecular chaperone DnaK
CombinedMetaVelvetContigs_10181311_2	Formosa_agariphila_KMM_3901	777.332	2859.98	49653.5	36571.1	36732.3	12147.8	6587.79	748.043	130	275.667	K03283	heat shock 70kDa protein 1/8
CombinedMetaVelvetContigs_10181311_2	Formosa_agariphila_KMM_3901	777.332	2859.98	49653.5	36571.1	36732.3	12147.8	6587.79	748.043	130	275.667	K09490	heat shock 70kDa protein 5
CombinedMetaVelvetContigs_10181453_3	Candidatus_Pelagibacter_ubique_SAR11_HTCC1062_(re-annotation)	6876.12	49072.8	38123.1	3679.98	13306	26815	12301.4	7374.48	2651	14106.3	K02456	general secretion pathway protein G
CombinedMetaVelvetContigs_10181453_3	Candidatus_Pelagibacter_ubique_SAR11_HTCC1062_(re-annotation)	6876.12	49072.8	38123.1	3679.98	13306	26815	12301.4	7374.48	2651	14106.3	K02655	type IV pilus assembly protein PilE
CombinedMetaVelvetContigs_10181563_1	Formosa_sp._AK20	48615.9	10618.7	15939.9	1559.31	7974.09	8418.66	2528.76	3480.16	2311	10042.2	K03286	OmpA-OmpF porin, OOP family
CombinedMetaVelvetContigs_10181812_1	Planktomarina_temperata_RCA23,_DSM_22400_(RCA23)	6640.01	8799.4	13092.6	22235.8	3214.44	14031.1	20327.7	17628.8	15897	13617.9	K00525	ribonucleoside-diphosphate reductase alpha chain [EC:1.17.4.1]
CombinedMetaVelvetContigs_10182364_2	Rhodobacterales_sp._HTCC2255_(original_sequence,_contaminants	12782.4	24862	212788	10073.2	61827.8	39037.7	27231.1	83963.8	19451	235207	K02884	large subunit ribosomal protein L19
CombinedMetaVelvetContigs_10182857_1	Rhodobacterales_sp._HTCC2255_(original_sequence,_contaminants	2157.64	15453.8	24941.7	6237.25	13058.1	6884.6	4256.05	11493.5	2454	20556.9	K03086	RNA polymerase primary sigma factor
CombinedMetaVelvetContigs_10182857_1	Rhodobacterales_sp._HTCC2255_(original_sequence,_contaminants	2157.64	15453.8	24941.7	6237.25	13058.1	6884.6	4256.05	11493.5	2454	20556.9	K03089	RNA polymerase sigma-32 factor
CombinedMetaVelvetContigs_10186647_1	Rhodobacterales_sp._HTCC2255_(original_sequence,_contaminants	5423.16	4636.85	114218	10031.6	66291.8	19057.4	21266.9	41091	23157	42964.7	K02945	small subunit ribosomal protein S1
CombinedMetaVelvetContigs_10186647_1	Rhodobacterales_sp._HTCC2255_(original_sequence,_contaminants	5423.16	4636.85	114218	10031.6	66291.8	19057.4	21266.9	41091	23157	42964.7	K03527	4-hydroxy-3-methylbut-2-enyl diphosphate reductase [EC:1.17.1.2]
CombinedMetaVelvetContigs_10187999_1	Rhodobacterales_sp._HTCC2255_(original_sequence,_contaminants	23171	14866.2	99411.6	15354	52766.4	18396.3	13936.9	49797.8	18250	54440.3	K02863	large subunit ribosomal protein L1
CombinedMetaVelvetContigs_10188205_3	Polaribacter_sp._Hel_I_88	272.429	23389.6	35489.9	4677.94	17159.6	5275.7	7140.6	7400.16	2790	14098.4	K04043	molecular chaperone DnaK
CombinedMetaVelvetContigs_10189195_1	Formosa_sp._AK20	42858.6	10208.2	40714.4	13046.2	45707.9	7134.04	9965.85	37508.1	26029	24644.6	K02358	elongation factor Tu
CombinedMetaVelvetContigs_10191256_1	Rhodobacterales_sp._HTCC2255_(original_sequence,_contaminants	45394	48648	530928	52486.4	253483	48977.9	57547.5	210935	43697	129304	K04077	chaperonin GroEL
CombinedMetaVelvetContigs_10191714_1	Formosa_agariphila_KMM_3901	2531.78	20791.5	43802.1	5270.47	27146.2	11798.6	10264.3	18848.7	5416	16910.2	K02950	small subunit ribosomal protein S12
CombinedMetaVelvetContigs_10191862_1	Rhodobacterales_sp._HTCC2255_(original_sequence,_contaminants	16127.8	16728.1	46268.1	7016.9	53310	12085.5	16955.3	28910.4	20760	38026.3	K02355	elongation factor G
CombinedMetaVelvetContigs_10192936_1	Polaribacter_sp._Hel_I_88	3541.58	8282.62	32120.2	2338.97	22090.9	41868.8	17833.3	32894.6	7285	30480.9	K02355	elongation factor G
CombinedMetaVelvetContigs_10193009_1	Marine_gamma_proteobacterium_sp._HTCC2207_(re-annotation)	3443.51	11553.2	16159.3	6944.14	11627.3	66825.5	19111.1	23362.7	12512	17595.4	K01637	unknown
CombinedMetaVelvetContigs_10193084_1	Marine_gamma_proteobacterium_sp._HTCC2207_(re-annotation)	4079.18	3836.91	8986.12	5842.22	10530.4	17373.6	24319.7	45935.6	25575	38971.4	K02112	F-type H+-transporting ATPase subunit beta [EC:3.6.3.14]
CombinedMetaVelvetContigs_10193084_1	Marine_gamma_proteobacterium_sp._HTCC2207_(re-annotation)	4079.18	3836.91	8986.12	5842.22	10530.4	17373.6	24319.7	45935.6	25575	38971.4	K02133	F-type H+-transporting ATPase subunit beta [EC:3.6.3.14]
CombinedMetaVelvetContigs_10193679_1	Rhodobacterales_sp._HTCC2255_(original_sequence,_contaminants	63937.4	29413.9	184780	68110.8	179083	86706	32686.5	108373	26564	94845.2	K04080	molecular chaperone IbpA
CombinedMetaVelvetContigs_10193679_1	Rhodobacterales_sp._HTCC2255_(original_sequence,_contaminants	63937.4	29413.9	184780	68110.8	179083	86706	32686.5	108373	26564	94845.2	K04081	molecular chaperone IbpB
CombinedMetaVelvetContigs_10194991_1	Polaribacter_sp._Hel_I_88	2415.54	26256.6	18792.5	0	20374	18433.8	14265.9	53017.9	13101	47336	K03386	peroxiredoxin (alkyl hydroperoxide reductase subunit C) [EC:1.11.1.15]
CombinedMetaVelvetContigs_10194991_1	Polaribacter_sp._Hel_I_88	2415.54	26256.6	18792.5	0	20374	18433.8	14265.9	53017.9	13101	47336	K11188	peroxiredoxin 6, 1-Cys peroxiredoxin [EC:1.11.1.7 1.11.1.15 3.1.1.-]
CombinedMetaVelvetContigs_10196243_1	Rhodobacterales_sp._HTCC2255_(original_sequence,_contaminants	7548.11	3185.62	22914.6	6684.25	19000.5	4677.04	9049.6	19250.1	15195	18989.5	K03596	GTP-binding protein LepA
CombinedMetaVelvetContigs_10197410_1	Polaribacter_sp._MED152_(re-annotation)	7046.84	7433.12	24152.8	15073.3	16921.1	20803.5	10342.7	29347	8270	26219.9	K02358	elongation factor Tu
CombinedMetaVelvetContigs_10197577_2	Gammaproteobacteria_bacterium_MOLA455	9171.79	11057.7	20224	12256.2	27022.2	26603	26010.7	35032.8	20334	13499.8	K01687	dihydroxy-acid dehydratase [EC:4.2.1.9]
CombinedMetaVelvetContigs_10197577_2	Gammaproteobacteria_bacterium_MOLA455	9171.79	11057.7	20224	12256.2	27022.2	26603	26010.7	35032.8	20334	13499.8	K01690	phosphogluconate dehydratase [EC:4.2.1.12]
CombinedMetaVelvetContigs_10197757_2	Rhodobacterales_sp._HTCC2255_(original_sequence,_contaminants	7424.61	2987.41	23243.7	4490.82	7840.55	5088.61	8927.18	11361.9	16034	17430	K01733	unknown
CombinedMetaVelvetContigs_10198205_2	Gammaproteobacteria_bacterium_MOLA455	5662.9	984.004	15250.3	3898.28	12504.8	1870.81	13380.3	20839.2	21495	5607.85	K02519	translation initiation factor IF-2
CombinedMetaVelvetContigs_10198692_1	Rhodobacterales_sp._HTCC2255_(original_sequence,_contaminants	4086.44	7433.12	20741.2	5280.87	12142.4	9216.88	8720.6	14691.2	7787	18312.2	K01902	succinyl-CoA synthetase alpha subunit [EC:6.2.1.5]
CombinedMetaVelvetContigs_10198692_1	Rhodobacterales_sp._HTCC2255_(original_sequence,_contaminants	4086.44	7433.12	20741.2	5280.87	12142.4	9216.88	8720.6	14691.2	7787	18312.2	K01899	succinyl-CoA synthetase alpha subunit [EC:6.2.1.4 6.2.1.5]
CombinedMetaVelvetContigs_10198791_1	SAR86_cluster_bacterium_SAR86A	24347.9	22030.4	53190.5	3118.62	18561.7	18570.9	5816.92	359.574	1482	4686.34	K02931	large subunit ribosomal protein L5
CombinedMetaVelvetContigs_10199396_1	Rhodobacterales_sp._HTCC2255_(original_sequence,_contaminants	52095.8	4764.28	22601.1	26362.8	26965	4677.04	6013.94	23436.5	6953	7175.22	K02110	F-type H+-transporting ATPase subunit c
CombinedMetaVelvetContigs_10199489_1	Marine_gamma_proteobacterium_sp._HTCC2207_(re-annotation)	4191.78	9847.11	9054.04	7640.63	12275.9	47219.3	11379.4	56379.3	12345	41617.8	K04077	chaperonin GroEL
CombinedMetaVelvetContigs_10199962_1	Rhodobacterales_sp._HTCC2255_(original_sequence,_contaminants	10661.1	7142.87	24006.5	6985.72	10377.8	13444.9	8730.16	8815.99	8052	19036.8	K02358	elongation factor Tu
CombinedMetaVelvetContigs_10200039_2	Rhodobacterales_sp._HTCC2255_(original_sequence,_contaminants	15194.3	2074.19	38065.6	6725.83	18609.4	4153.21	9323.14	18986.8	12357	22108.5	K02881	large subunit ribosomal protein L18
CombinedMetaVelvetContigs_10201497_1	Planktomarina_temperata_RCA23,_DSM_22400_(RCA23)	10207	19644.7	35751.2	10083.6	20879.5	56299	22800.9	22476.6	8121	17611.2	K04043	molecular chaperone DnaK
CombinedMetaVelvetContigs_10201497_1	Planktomarina_temperata_RCA23,_DSM_22400_(RCA23)	10207	19644.7	35751.2	10083.6	20879.5	56299	22800.9	22476.6	8121	17611.2	K04044	molecular chaperone HscA
CombinedMetaVelvetContigs_10201497_1	Planktomarina_temperata_RCA23,_DSM_22400_(RCA23)	10207	19644.7	35751.2	10083.6	20879.5	56299	22800.9	22476.6	8121	17611.2	K03283	heat shock 70kDa protein 1/8
CombinedMetaVelvetContigs_10201927_1	SAR86_cluster_bacterium_SAR86B	40323.2	33526.9	97844.2	2338.97	39937.2	13070.8	8596.26	2109.29	1630	16193.5	K02864	large subunit ribosomal protein L10
CombinedMetaVelvetContigs_10205843_1	Polaribacter_sp._Hel_I_88	1362.15	3624.53	15464.5	0	7239.64	21264.9	8288.3	33141.8	6751	33781	K04043	molecular chaperone DnaK
CombinedMetaVelvetContigs_10206334_1	Rhodobacterales_sp._HTCC2255_(original_sequence,_contaminants	6966.93	10059.5	23996.1	4428.45	26955.5	4938.95	14281.2	19339.9	13036	20698.7	K00600	glycine hydroxymethyltransferase [EC:2.1.2.1]
CombinedMetaVelvetContigs_10206980_1	Formosa_agariphila_KMM_3901	7144.92	16855.5	30996.9	5935.78	17894	43627.4	9489.56	15846.9	4347	26684.6	K02358	elongation factor Tu
CombinedMetaVelvetContigs_10207455_2	Rhodobacterales_sp._HTCC2255_(original_sequence,_contaminants	33018.4	21315.4	58357.5	6434.76	32850.2	23385.2	17005.1	24749.6	6091	31363	K04564	superoxide dismutase, Fe-Mn family [EC:1.15.1.1]
CombinedMetaVelvetContigs_10208222_1	Marine_gamma_proteobacterium_sp._HTCC2207_(re-annotation)	7896.82	12473.5	15600.3	9355.87	15986.3	58756	19051.8	33681.2	18143	61284.7	K03076	preprotein translocase subunit SecY
CombinedMetaVelvetContigs_10208396_1	Rhodobacterales_sp._HTCC2255_(original_sequence,_contaminants	11144.2	9924.99	60604.1	7016.9	56686.6	10139.8	13992.4	42821.4	16447	41499.7	K03046	DNA-directed RNA polymerase subunit beta' [EC:2.7.7.6]
CombinedMetaVelvetContigs_10208460_1	Rhodobacterales_sp._HTCC2255_(original_sequence,_contaminants	6204.13	1953.85	26859.1	5364.03	18447.2	9952.73	6312.34	20319.1	7576	15043.5	K02115	F-type H+-transporting ATPase subunit gamma
CombinedMetaVelvetContigs_10208931_1	Rhodobacterales_sp._HTCC2255_(original_sequence,_contaminants	22001.4	15397.2	23405.7	4677.94	13554	13095.7	2896.03	4257.1	7521	4725.72	K07157	unknown
CombinedMetaVelvetContigs_10208932_1	Rhodobacterales_sp._HTCC2255_(original_sequence,_contaminants	12241.2	21683.5	58300.1	6944.14	12457.1	11150.1	2781.26	4420.84	5826	20588.4	K07157	unknown
CombinedMetaVelvetContigs_10209448_1	Rhodobacterales_sp._HTCC2255_(original_sequence,_contaminants	3541.58	15036.1	45672.5	12422.5	24809.3	8256.53	7343.36	13230.4	12035	11688.3	K00281	glycine dehydrogenase [EC:1.4.4.2]
CombinedMetaVelvetContigs_1021_1	Rhodobacterales_sp._HTCC2255_(original_sequence,_contaminants	24318.9	21131.3	127206	13004.7	93228.2	37117	38935.7	104427	57515	103541	K02950	small subunit ribosomal protein S12
CombinedMetaVelvetContigs_10211285_1	Marine_gamma_proteobacterium_sp._HTCC2207_(re-annotation)	3650.55	4778.43	12267.1	12474.5	5360.57	15340.7	6773.34	36361.9	6014	11562.3	K03704	cold shock protein (beta-ribbon, CspA family)
CombinedMetaVelvetContigs_10211350_1	Marivirga_tractuosa_H-43,_DSM_4126	6734.46	4778.43	27120.3	3898.28	14631.9	48815.8	18269.5	18267.6	7603	19265.2	K04077	chaperonin GroEL
CombinedMetaVelvetContigs_10211479_1	Formosa_agariphila_KMM_3901	2451.86	13082.3	11290.1	3898.28	5351.03	41831.4	6937.84	12405.3	2475	9120.64	K02014	iron complex outermembrane recepter protein
CombinedMetaVelvetContigs_10212870_1	Formosa_agariphila_KMM_3901	4115.5	6357.09	18353.6	1486.54	8260.24	18383.9	9479.99	16434.5	6045	16067.4	K02355	elongation factor G
CombinedMetaVelvetContigs_10213868_1	Polaribacter_sp._MED152_(re-annotation)	1089.72	4997.89	29878.8	1247.45	13620.8	21140.2	7647.5	31960.4	9643	18532.7	K03040	DNA-directed RNA polymerase subunit alpha [EC:2.7.7.6]
CombinedMetaVelvetContigs_10214756_1	Formosa_agariphila_KMM_3901	22299.3	4594.38	19952.3	5395.22	17331.2	1808.45	7632.2	22849	25937	11412.6	K00962	polyribonucleotide nucleotidyltransferase [EC:2.7.7.8]
CombinedMetaVelvetContigs_10214756_1	Formosa_agariphila_KMM_3901	22299.3	4594.38	19952.3	5395.22	17331.2	1808.45	7632.2	22849	25937	11412.6	K02945	small subunit ribosomal protein S1
CombinedMetaVelvetContigs_10215142_1	Candidatus_Pelagibacter_ubique_SAR11_HTCC1062_(re-annotation)	41115	3716.56	19100.7	30406.6	1430.76	11224.9	1027.19	1752.92	1650	2953.57	K06890	unknown
CombinedMetaVelvetContigs_10216_1	Planktomarina_temperata_RCA23,_DSM_22400_(RCA23)	5165.26	2428.15	1567.35	3690.37	3929.82	2008.01	26142.7	26875	32811	3938.1	K01755	argininosuccinate lyase [EC:4.3.2.1]
CombinedMetaVelvetContigs_10216551_1	Formosa_agariphila_KMM_3901	2451.86	17768.7	25469.4	7796.56	9233.16	33437.7	10951	42102.3	9528	31638.7	K02014	iron complex outermembrane recepter protein
CombinedMetaVelvetContigs_10216767_1	Polaribacter_sp._Hel_I_88	6251.35	17336.9	39178.4	6133.29	28653.3	25705	8110.4	18771.7	5045	18989.5	K02358	elongation factor Tu
CombinedMetaVelvetContigs_10217032_1	Rhodobacterales_sp._HTCC2255_(original_sequence,_contaminants	9723.91	11312.5	129870	13337.3	66949.9	34809.6	22376.3	50565.1	14910	66199.5	K02111	F-type H+-transporting ATPase subunit alpha [EC:3.6.3.14]
CombinedMetaVelvetContigs_10217530_1	Candidatus_Pelagibacter_ubique_SAR11_HTCC1062_(re-annotation)	5448.59	19956.2	16916.9	6237.25	8031.32	3741.63	8665.13	13901.4	5100	15122.3	K07665	two-component system, OmpR family, copper resistance phosphate regulon response regulator CusR
CombinedMetaVelvetContigs_10217530_1	Candidatus_Pelagibacter_ubique_SAR11_HTCC1062_(re-annotation)	5448.59	19956.2	16916.9	6237.25	8031.32	3741.63	8665.13	13901.4	5100	15122.3	K07657	two-component system, OmpR family, phosphate regulon response regulator PhoB
CombinedMetaVelvetContigs_10217530_1	Candidatus_Pelagibacter_ubique_SAR11_HTCC1062_(re-annotation)	5448.59	19956.2	16916.9	6237.25	8031.32	3741.63	8665.13	13901.4	5100	15122.3	K02483	two-component system, OmpR family, response regulator
CombinedMetaVelvetContigs_10217624_1	Planktomarina_temperata_RCA23,_DSM_22400_(RCA23)	5463.12	8721.53	76763.4	28317.1	32134.8	10676.1	7404.57	14466.4	6736	10877	K04077	chaperonin GroEL
CombinedMetaVelvetContigs_10217693_7	Planktomarina_temperata_RCA23,_DSM_22400_(RCA23)	8655.99	15673.3	35030.2	19429	31285.9	38451.5	30144.3	26467.2	11959	16547.9	K04043	molecular chaperone DnaK
CombinedMetaVelvetContigs_10217693_7	Planktomarina_temperata_RCA23,_DSM_22400_(RCA23)	8655.99	15673.3	35030.2	19429	31285.9	38451.5	30144.3	26467.2	11959	16547.9	K09490	heat shock 70kDa protein 5
CombinedMetaVelvetContigs_10219845_1	Polaribacter_sp._MED152_(re-annotation)	2451.86	11680.6	10579.6	779.656	6419.33	42031	13328.6	24117.1	6821	20934.9	K01915	glutamine synthetase [EC:6.3.1.2]
CombinedMetaVelvetContigs_10220026_1	SAR86_cluster_bacterium_SAR86A	11968.7	15630.8	47276.4	0	14517.4	9279.24	3835.23	1152.56	823	10002.8	K02864	large subunit ribosomal protein L10
CombinedMetaVelvetContigs_10220363_1	Polaribacter_sp._Hel_I_88	1612.78	11340.8	22747.4	4677.94	11789.4	13856.5	7150.16	12748.8	6126	18902.9	K00962	polyribonucleotide nucleotidyltransferase [EC:2.7.7.8]
CombinedMetaVelvetContigs_10221905_1	Formosa_sp._AK20	1754.45	10349.7	18907.4	779.656	3567.36	39885.8	10947.1	4115.84	1401	21754.1	K02358	elongation factor Tu
CombinedMetaVelvetContigs_10229039_2	Rhodobacterales_sp._HTCC2255_(original_sequence,_contaminants	11423.9	3645.77	8735.34	18337.5	11188.5	12272.5	11389	9207.67	10679	14823	K02112	F-type H+-transporting ATPase subunit beta [EC:3.6.3.14]
CombinedMetaVelvetContigs_10229039_2	Rhodobacterales_sp._HTCC2255_(original_sequence,_contaminants	11423.9	3645.77	8735.34	18337.5	11188.5	12272.5	11389	9207.67	10679	14823	K02133	F-type H+-transporting ATPase subunit beta [EC:3.6.3.14]
CombinedMetaVelvetContigs_10229559_4	Formosa_sp._AK20	4086.44	23354.2	28128.6	5457.59	16949.7	19980.3	12496.5	14835.6	9844	25227.5	K02111	F-type H+-transporting ATPase subunit alpha [EC:3.6.3.14]
CombinedMetaVelvetContigs_10229559_4	Formosa_sp._AK20	4086.44	23354.2	28128.6	5457.59	16949.7	19980.3	12496.5	14835.6	9844	25227.5	K02132	F-type H+-transporting ATPase subunit alpha
CombinedMetaVelvetContigs_10230_1	Gammaproteobacteria_bacterium_MOLA455	12092.2	17818.3	30646.8	5364.03	18828.8	23198.1	10780.7	5891.24	4729	7238.23	K02355	elongation factor G
CombinedMetaVelvetContigs_10234013_5	Planktomarina_temperata_RCA23,_DSM_22400_(RCA23)	9723.91	16267.9	28133.9	26030.1	32096.7	14006.2	8047.28	3284.32	2270	9711.35	K01915	glutamine synthetase [EC:6.3.1.2]
CombinedMetaVelvetContigs_10235_4	Planktomarina_temperata_RCA23,_DSM_22400_(RCA23)	26879.7	15071.5	20934.5	10353.8	32640.4	14480.1	26594.1	26704.8	18105	23337.2	K02355	elongation factor G
CombinedMetaVelvetContigs_10237_1	Formosa_agariphila_KMM_3901	19476.9	10264.8	53321.1	16372.8	65814.9	11000.4	20869	55233.2	77387	27692.7	K03043	DNA-directed RNA polymerase subunit beta [EC:2.7.7.6]
CombinedMetaVelvetContigs_10237156_1	Rhodobacterales_sp._HTCC2255_(original_sequence,_contaminants	7646.19	12126.6	41195.1	5457.59	32220.7	6360.77	6650.91	10453.3	5985	2362.86	K04087	membrane protease subunit HflC [EC:3.4.-.-]
CombinedMetaVelvetContigs_10238106_1	Formosa_agariphila_KMM_3901	38717.7	42170.6	76653.7	10135.5	39069.2	63595.2	13259.7	19452.3	11766	51502.5	K02358	elongation factor Tu
CombinedMetaVelvetContigs_10238633_1	Polaribacter_sp._MED152_(re-annotation)	8031.22	7510.99	19017.1	7006.51	24065.3	8418.66	7219.03	19744.5	15272	28519.7	K02887	large subunit ribosomal protein L20
CombinedMetaVelvetContigs_10239207_1	Polaribacter_sp._MED152_(re-annotation)	4358.87	20203.9	21258.4	9563.78	10063	22711.7	13598.3	10501.5	5949	28456.7	K02112	F-type H+-transporting ATPase subunit beta [EC:3.6.3.14]
CombinedMetaVelvetContigs_10239207_1	Polaribacter_sp._MED152_(re-annotation)	4358.87	20203.9	21258.4	9563.78	10063	22711.7	13598.3	10501.5	5949	28456.7	K02133	F-type H+-transporting ATPase subunit beta [EC:3.6.3.14]
CombinedMetaVelvetContigs_1024_1	Candidatus_Pelagibacter_ubique_SAR11_HTCC1062_(re-annotation)	149179	88355	145000	140536	130695	155988	58810	49438.2	19286	118111	K02358	elongation factor Tu
CombinedMetaVelvetContigs_10242094_1	Rhodobacterales_sp._HTCC2255_(original_sequence,_contaminants	10199.8	5840.31	101898	13004.7	58031.5	15253.4	16846.3	50327.5	8453	33198.2	K04043	molecular chaperone DnaK
CombinedMetaVelvetContigs_10242094_1	Rhodobacterales_sp._HTCC2255_(original_sequence,_contaminants	10199.8	5840.31	101898	13004.7	58031.5	15253.4	16846.3	50327.5	8453	33198.2	K09490	heat shock 70kDa protein 5
CombinedMetaVelvetContigs_10242539_1	Rhodobacterales_sp._HTCC2255_(original_sequence,_contaminants	5866.31	5238.58	51320.1	12859.1	50963.6	13170.5	8967.35	25211.9	9986	39420.4	K02982	small subunit ribosomal protein S3
CombinedMetaVelvetContigs_10242540_1	Rhodobacterales_sp._HTCC2255_(original_sequence,_contaminants	17213.9	9188.75	54141.4	16320.8	48655.3	22449.8	12641.9	28111	12546	44784.1	K02982	small subunit ribosomal protein S3
CombinedMetaVelvetContigs_10244775_1	Planktomarina_temperata_RCA23,_DSM_22400_(RCA23)	93428.8	5698.73	3019.75	4522	3624.59	5263.22	4688.35	577.887	1239	1181.43	K04043	molecular chaperone DnaK
CombinedMetaVelvetContigs_10244909_1	Planktomarina_temperata_RCA23,_DSM_22400_(RCA23)	12560.8	18547.4	15412.2	10530.6	16644.5	8730.47	8041.54	1544.24	1103	7970.71	K01251	adenosylhomocysteinase [EC:3.3.1.1]
CombinedMetaVelvetContigs_10245409_1	Planktomarina_temperata_RCA23,_DSM_22400_(RCA23)	8408.99	13450.4	9999.67	6975.32	18313.7	25680	14535.6	15423.2	7851	15012	K01915	glutamine synthetase [EC:6.3.1.2]
CombinedMetaVelvetContigs_10246748_1	Rhodobacterales_sp._HTCC2255_(original_sequence,_contaminants	12146.7	31035	29053.4	8565.82	28863.2	33749.5	13715	20807.1	8783	16248.6	K10543	D-xylose transport system substrate-binding protein
CombinedMetaVelvetContigs_10249361_1	Polaribacter_sp._MED152_(re-annotation)	1907.01	10463	30824.5	779.656	13611.3	18708.1	10928	18190.6	6864	20100.1	K02948	small subunit ribosomal protein S11
CombinedMetaVelvetContigs_10249494_1	Rhodobacterales_sp._HTCC2255_(original_sequence,_contaminants	15619.3	10618.7	81256.5	9251.92	60854.9	19643.5	17638.2	45845.7	18108	60938.1	K03043	DNA-directed RNA polymerase subunit beta [EC:2.7.7.6]
CombinedMetaVelvetContigs_10249494_1	Rhodobacterales_sp._HTCC2255_(original_sequence,_contaminants	15619.3	10618.7	81256.5	9251.92	60854.9	19643.5	17638.2	45845.7	18108	60938.1	K13798	DNA-directed RNA polymerase subunit B [EC:2.7.7.6]
CombinedMetaVelvetContigs_10250369_1	Gammaproteobacteria_bacterium_MOLA455	61481.9	15977.7	14680.8	38068	11779.9	23996.3	7092.78	3432.01	1408	4316.16	K04077	chaperonin GroEL
CombinedMetaVelvetContigs_10250677_1	Rhodobacterales_sp._HTCC2255_(original_sequence,_contaminants	13167.4	13252.2	82343.2	5405.62	34691.1	17523.3	15920.5	37055.4	8700	68444.2	K00031	isocitrate dehydrogenase [EC:1.1.1.42]
CombinedMetaVelvetContigs_10251783_1	Gammaproteobacteria_bacterium_MOLA455	7152.18	9054.25	9957.87	8326.73	5360.57	26665.3	16639.7	24707.9	14107	15894.2	K00239	succinate dehydrogenase flavoprotein subunit [EC:1.3.5.1]
CombinedMetaVelvetContigs_10251783_1	Gammaproteobacteria_bacterium_MOLA455	7152.18	9054.25	9957.87	8326.73	5360.57	26665.3	16639.7	24707.9	14107	15894.2	K00234	succinate dehydrogenase (ubiquinone) flavoprotein subunit [EC:1.3.5.1]
CombinedMetaVelvetContigs_10253879_1	Formosa_agariphila_KMM_3901	24642.2	530.937	41257.8	17464.3	37066.2	2806.22	5237.33	21731.8	17729	6497.86	K04043	molecular chaperone DnaK
CombinedMetaVelvetContigs_10253879_1	Formosa_agariphila_KMM_3901	24642.2	530.937	41257.8	17464.3	37066.2	2806.22	5237.33	21731.8	17729	6497.86	K04044	molecular chaperone HscA
CombinedMetaVelvetContigs_10253879_1	Formosa_agariphila_KMM_3901	24642.2	530.937	41257.8	17464.3	37066.2	2806.22	5237.33	21731.8	17729	6497.86	K09485	heat shock protein 110kDa
CombinedMetaVelvetContigs_10255760_2	Marine_gamma_proteobacterium_sp._HTCC2207_(re-annotation)	6534.67	5684.57	16049.6	4677.94	14050	24819.5	10822.8	22007.9	16305	26227.7	K03076	preprotein translocase subunit SecY
CombinedMetaVelvetContigs_10260090_1	Formosa_sp._AK20	2996.72	6647.33	4890.12	9355.87	4521.2	30456.9	17123.7	12138.8	14522	13783.3	K03695	ATP-dependent Clp protease ATP-binding subunit ClpB
CombinedMetaVelvetContigs_10260090_1	Formosa_sp._AK20	2996.72	6647.33	4890.12	9355.87	4521.2	30456.9	17123.7	12138.8	14522	13783.3	K11907	type VI secretion system protein VasG
CombinedMetaVelvetContigs_10260090_1	Formosa_sp._AK20	2996.72	6647.33	4890.12	9355.87	4521.2	30456.9	17123.7	12138.8	14522	13783.3	K03694	ATP-dependent Clp protease ATP-binding subunit ClpA
CombinedMetaVelvetContigs_10260090_1	Formosa_sp._AK20	2996.72	6647.33	4890.12	9355.87	4521.2	30456.9	17123.7	12138.8	14522	13783.3	K03696	ATP-dependent Clp protease ATP-binding subunit ClpC
CombinedMetaVelvetContigs_10260334_1	Rhodobacterales_sp._HTCC2255_(original_sequence,_contaminants	22375.5	10278.9	73618.3	7526.28	54988.8	8742.94	16023.8	38628.5	12267	36167.5	K02111	F-type H+-transporting ATPase subunit alpha [EC:3.6.3.14]
CombinedMetaVelvetContigs_10260334_1	Rhodobacterales_sp._HTCC2255_(original_sequence,_contaminants	22375.5	10278.9	73618.3	7526.28	54988.8	8742.94	16023.8	38628.5	12267	36167.5	K02412	flagellum-specific ATP synthase [EC:3.6.3.14]
CombinedMetaVelvetContigs_10260334_1	Rhodobacterales_sp._HTCC2255_(original_sequence,_contaminants	22375.5	10278.9	73618.3	7526.28	54988.8	8742.94	16023.8	38628.5	12267	36167.5	K02132	F-type H+-transporting ATPase subunit alpha
CombinedMetaVelvetContigs_10261568_1	Rhodobacterales_sp._HTCC2255_(original_sequence,_contaminants	8376.3	2697.16	24643.9	10447.4	32840.7	6784.82	13625.1	26236.1	13344	19651.1	K03043	DNA-directed RNA polymerase subunit beta [EC:2.7.7.6]
CombinedMetaVelvetContigs_10262704_1	Rhodobacterales_sp._HTCC2255_(original_sequence,_contaminants	15423.1	16381.2	151223	23389.7	104560	37990	42719.3	93858.5	25340	77517.5	K02112	F-type H+-transporting ATPase subunit beta [EC:3.6.3.14]
CombinedMetaVelvetContigs_10262704_1	Rhodobacterales_sp._HTCC2255_(original_sequence,_contaminants	15423.1	16381.2	151223	23389.7	104560	37990	42719.3	93858.5	25340	77517.5	K02133	F-type H+-transporting ATPase subunit beta [EC:3.6.3.14]
CombinedMetaVelvetContigs_10263_2	Planktomarina_temperata_RCA23,_DSM_22400_(RCA23)	10370.5	12700	11525.2	3191.39	11159.9	18396.3	24143.8	24871.6	21728	4615.45	K01142	exodeoxyribonuclease III [EC:3.1.11.2]
CombinedMetaVelvetContigs_10263100_1	Rhodobacterales_sp._HTCC2255_(original_sequence,_contaminants	16600	7433.12	15229.4	5457.59	9319	12160.3	9606.24	23972.7	13757	20076.4	K01772	ferrochelatase [EC:4.99.1.1]
CombinedMetaVelvetContigs_10264601_1	Rhodobacterales_sp._HTCC2255_(original_sequence,_contaminants	4471.48	7404.8	132378	11694.8	56123.9	16637.8	22785.6	104016	11844	70917.3	K04043	molecular chaperone DnaK
CombinedMetaVelvetContigs_10264601_1	Rhodobacterales_sp._HTCC2255_(original_sequence,_contaminants	4471.48	7404.8	132378	11694.8	56123.9	16637.8	22785.6	104016	11844	70917.3	K04044	molecular chaperone HscA
CombinedMetaVelvetContigs_10264601_1	Rhodobacterales_sp._HTCC2255_(original_sequence,_contaminants	4471.48	7404.8	132378	11694.8	56123.9	16637.8	22785.6	104016	11844	70917.3	K03283	heat shock 70kDa protein 1/8
CombinedMetaVelvetContigs_10264601_1	Rhodobacterales_sp._HTCC2255_(original_sequence,_contaminants	4471.48	7404.8	132378	11694.8	56123.9	16637.8	22785.6	104016	11844	70917.3	K09490	heat shock 70kDa protein 5
CombinedMetaVelvetContigs_10264602_1	Rhodobacterales_sp._HTCC2255_(original_sequence,_contaminants	1627.31	1826.42	66304	5353.64	19792.2	11050.3	9984.98	25992.1	3516	37829.4	K04043	molecular chaperone DnaK
CombinedMetaVelvetContigs_10266482_1	Formosa_sp._AK20	19582.2	54559.1	88325.2	26404.4	60730.9	88664.1	18336.4	29680.9	9633	65821.4	K02358	elongation factor Tu
CombinedMetaVelvetContigs_10266510_1	Rhodobacterales_sp._HTCC2255_(original_sequence,_contaminants	5986.18	19644.7	41022.7	2338.97	18695.2	14031.1	10841.9	25247.2	13137	45776.5	K01903	succinyl-CoA synthetase beta subunit [EC:6.2.1.5]
CombinedMetaVelvetContigs_10266510_1	Rhodobacterales_sp._HTCC2255_(original_sequence,_contaminants	5986.18	19644.7	41022.7	2338.97	18695.2	14031.1	10841.9	25247.2	13137	45776.5	K01900	succinyl-CoA synthetase beta subunit [EC:6.2.1.4 6.2.1.5]
CombinedMetaVelvetContigs_10266903_1	Rhodobacterales_sp._HTCC2255_(original_sequence,_contaminants	14093.7	15871.5	27653.2	3118.62	13916.5	8418.66	7108.08	22277.5	8889	29307.3	K01903	succinyl-CoA synthetase beta subunit [EC:6.2.1.5]
CombinedMetaVelvetContigs_10268049_1	Rhodobacterales_sp._HTCC2255_(original_sequence,_contaminants	2408.28	4247.5	26070.2	3898.28	22214.9	6473.02	5910.65	14636.6	4100	19147	K02879	large subunit ribosomal protein L17
CombinedMetaVelvetContigs_10268273_2	Rhodobacterales_sp._HTCC2255_(original_sequence,_contaminants	22960.4	6081	60656.3	78391.8	78090.8	8568.33	6830.72	53213.8	5275	25873.3	K02970	small subunit ribosomal protein S21
CombinedMetaVelvetContigs_10268631_1	Rhodobacterales_sp._HTCC2255_(original_sequence,_contaminants	15038.1	7893.27	38723.9	3503.25	37857.9	13557.2	11540.1	25385.3	13993	17162.2	K02954	small subunit ribosomal protein S14
CombinedMetaVelvetContigs_10269194_1	Polaribacter_sp._MED152_(re-annotation)	37762.4	35374.6	54810.1	22610	48846.1	67611.2	10851.5	25760.9	10395	32969.8	K02358	elongation factor Tu
CombinedMetaVelvetContigs_10270254_1	Planktomarina_temperata_RCA23,_DSM_22400_(RCA23)	13933.9	19000.5	78931.6	14345.7	43514.1	19094.8	12318.6	19661	14668	21045.2	K10232	alpha-glucoside transport system substrate-binding protein
CombinedMetaVelvetContigs_10271716_1	Rhodobacterales_sp._HTCC2255_(original_sequence,_contaminants	10192.5	5281.06	31273.8	10634.5	21852.4	1870.81	14055.5	18293.3	17545	17122.9	K02358	elongation factor Tu
CombinedMetaVelvetContigs_10276162_1	Candidatus_Pelagibacter_ubique_SAR11_HTCC1062_(re-annotation)	58107.4	9995.78	9247.34	10800.8	1383.07	34709.8	3379.97	6581.49	2689	4615.45	K01915	glutamine synthetase [EC:6.3.1.2]
CombinedMetaVelvetContigs_10276951_2	Polaribacter_sp._MED152_(re-annotation)	4086.44	15928.1	18207.3	8576.22	12361.7	60527.1	23480	41026.8	12775	60182	K01915	glutamine synthetase [EC:6.3.1.2]
CombinedMetaVelvetContigs_10277550_4	Formosa_sp._AK20	2724.29	8013.61	19252.2	7016.9	23035.2	9304.18	5378.88	8876.99	4365	14003.9	K02112	F-type H+-transporting ATPase subunit beta [EC:3.6.3.14]
CombinedMetaVelvetContigs_10277725_1	Polaribacter_sp._MED152_(re-annotation)	2179.44	11680.6	11452.1	1559.31	9137.77	38239.4	19954.7	86066.6	20590	80006.4	K01915	glutamine synthetase [EC:6.3.1.2]
CombinedMetaVelvetContigs_10278229_1	Rhodobacterales_sp._HTCC2255_(original_sequence,_contaminants	813.656	4226.26	29586.3	769.261	14250.3	8356.3	5315.76	15012.2	9558	20588.4	K09015	Fe-S cluster assembly protein SufD
CombinedMetaVelvetContigs_10278880_2	Marine_gamma_proteobacterium_sp._HTCC2207_(re-annotation)	15506.7	8020.69	27877.9	13992.2	23540.7	19880.5	9839.6	25802.7	11419	20336.3	K01915	glutamine synthetase [EC:6.3.1.2]
CombinedMetaVelvetContigs_10279815_2	Polaribacter_sp._Hel_I_88	4620.4	24713.4	26848.6	1559.31	11427	20579	8305.51	6735.59	5310	10632.9	K07516	3-hydroxyacyl-CoA dehydrogenase [EC:1.1.1.35]
CombinedMetaVelvetContigs_10280920_1	Rhodobacterales_sp._HTCC2255_(original_sequence,_contaminants	515.8	2123.75	31540.2	779.656	31381.3	6547.85	5015.44	13246.5	6842	14571	K03046	DNA-directed RNA polymerase subunit beta' [EC:2.7.7.6]
CombinedMetaVelvetContigs_10281600_1	Rhodobacterales_sp._HTCC2255_(original_sequence,_contaminants	3541.58	5266.9	38002.9	10811.2	32020.4	6248.52	8162.05	16116.6	12204	14697	K03046	DNA-directed RNA polymerase subunit beta' [EC:2.7.7.6]
CombinedMetaVelvetContigs_10281881_1	Formosa_sp._AK20	5644.74	4622.69	31759.7	11632.5	20517.1	29933	8479.58	18312.6	6701	14956.9	K04077	chaperonin GroEL
CombinedMetaVelvetContigs_10282129_1	Marivirga_tractuosa_H-43,_DSM_4126	19113.6	7376.49	35218.3	6819.39	27003.2	4677.04	5612.25	20203.6	14640	12846.1	K02886	large subunit ribosomal protein L2
CombinedMetaVelvetContigs_10284_1	Polaribacter_sp._MED152_(re-annotation)	5444.96	16459.1	6269.39	6237.25	3214.44	45024.3	14891.4	14517.8	7282	58567.4	K02014	iron complex outermembrane recepter protein
CombinedMetaVelvetContigs_10284036_4	Rhodobacterales_sp._HTCC2255_(original_sequence,_contaminants	817.288	1352.12	40662.2	10166.7	28252.7	4539.84	13332.4	23914.9	21445	18973.8	K03086	RNA polymerase primary sigma factor
CombinedMetaVelvetContigs_10284398_1	Rhodobacterales_sp._HTCC2255_(original_sequence,_contaminants	19509.6	11631.1	35275.7	10062.8	40929.2	12422.2	14397.9	30332.6	10489	31221.3	K00413	ubiquinol-cytochrome c reductase cytochrome c1 subunit
CombinedMetaVelvetContigs_10284420_1	Rhodobacterales_sp._HTCC2255_(original_sequence,_contaminants	8666.89	9040.09	39706.1	7547.07	43972	13532.2	12829.4	27732.2	9704	24936	K02954	small subunit ribosomal protein S14
CombinedMetaVelvetContigs_10285612_1	Rhodobacterales_sp._HTCC2255_(original_sequence,_contaminants	15590.2	4778.43	49522.9	3867.09	45259.6	10002.6	10153.3	30592.7	12325	23471.1	K02931	large subunit ribosomal protein L5
CombinedMetaVelvetContigs_10285813_1	Rhodobacterales_sp._HTCC2255_(original_sequence,_contaminants	2419.17	4502.35	49366.2	3118.62	20221.4	10065	8695.73	20245.3	6399	26023	K02112	F-type H+-transporting ATPase subunit beta [EC:3.6.3.14]
CombinedMetaVelvetContigs_10285813_1	Rhodobacterales_sp._HTCC2255_(original_sequence,_contaminants	2419.17	4502.35	49366.2	3118.62	20221.4	10065	8695.73	20245.3	6399	26023	K02133	F-type H+-transporting ATPase subunit beta [EC:3.6.3.14]
CombinedMetaVelvetContigs_10290525_1	Polaribacter_sp._MED152_(re-annotation)	5877.21	5309.37	33494.2	7016.9	13515.9	39399.3	9887.42	25674.2	5815	23226.9	K04043	molecular chaperone DnaK
CombinedMetaVelvetContigs_10290525_1	Polaribacter_sp._MED152_(re-annotation)	5877.21	5309.37	33494.2	7016.9	13515.9	39399.3	9887.42	25674.2	5815	23226.9	K09490	heat shock 70kDa protein 5
CombinedMetaVelvetContigs_10291135_1	Polaribacter_sp._MED152_(re-annotation)	472.211	7964.06	20574	2338.97	8956.54	23385.2	10453.6	9188.4	4719	14767.9	K02864	large subunit ribosomal protein L10
CombinedMetaVelvetContigs_10291216_1	Rhodobacterales_sp._HTCC2255_(original_sequence,_contaminants	4772.96	4070.52	94129.6	7016.9	84767.6	15216	23755.5	52083.7	17130	72618.6	K02890	large subunit ribosomal protein L22
CombinedMetaVelvetContigs_10292941_1	Rhodobacterales_sp._HTCC2255_(original_sequence,_contaminants	8743.17	7256.14	47913.8	6226.85	38754.5	7258.76	6369.73	15243.4	6863	12405	K00962	polyribonucleotide nucleotidyltransferase [EC:2.7.7.8]
CombinedMetaVelvetContigs_10292941_1	Rhodobacterales_sp._HTCC2255_(original_sequence,_contaminants	8743.17	7256.14	47913.8	6226.85	38754.5	7258.76	6369.73	15243.4	6863	12405	K12818	ATP-dependent RNA helicase DHX8/PRP22 [EC:3.6.4.13]
CombinedMetaVelvetContigs_10295193_5	Rhodobacterales_sp._HTCC2255_(original_sequence,_contaminants	8990.17	9018.85	20323.3	3118.62	11303	5550.08	11255.1	13323.5	20313	31323.6	K01681	aconitate hydratase [EC:4.2.1.3]
CombinedMetaVelvetContigs_10299113_5	Polaribacter_sp._MED152_(re-annotation)	544.859	8424.2	12413.4	11694.8	8479.63	31155.3	15157.3	4481.83	1542	13830.6	K03387	alkyl hydroperoxide reductase subunit F [EC:1.6.4.-]
CombinedMetaVelvetContigs_10299113_5	Polaribacter_sp._MED152_(re-annotation)	544.859	8424.2	12413.4	11694.8	8479.63	31155.3	15157.3	4481.83	1542	13830.6	K00384	thioredoxin reductase (NADPH) [EC:1.8.1.9]
CombinedMetaVelvetContigs_10300596_1	Polaribacter_sp._Hel_I_88	2179.44	13202.6	30861.1	1559.31	14631.9	27126.8	9321.23	9679.61	2985	7639.91	K07516	3-hydroxyacyl-CoA dehydrogenase [EC:1.1.1.35]
CombinedMetaVelvetContigs_10301_2	Rhodobacterales_sp._HTCC2255_(original_sequence,_contaminants	14486	6003.13	68513.9	10218.7	43609.5	10726	15384.9	35890	22782	31693.8	K00334	NADH-quinone oxidoreductase subunit E [EC:1.6.5.3]
CombinedMetaVelvetContigs_10301_2	Rhodobacterales_sp._HTCC2255_(original_sequence,_contaminants	14486	6003.13	68513.9	10218.7	43609.5	10726	15384.9	35890	22782	31693.8	K02967	small subunit ribosomal protein S2
CombinedMetaVelvetContigs_10301250_1	Polaribacter_sp._Hel_I_88	3269.15	10597.5	21321.1	2338.97	13983.3	38152.1	8142.92	28599	8903	26479.8	K02355	elongation factor G
CombinedMetaVelvetContigs_10302213_1	Rhodobacterales_sp._HTCC2255_(original_sequence,_contaminants	2339.26	6888.02	15349.5	1559.31	13019.9	5462.78	15987.4	11753.6	20991	11223.6	K00266	glutamate synthase (NADPH/NADH) small chain [EC:1.4.1.13 1.4.1.14]
CombinedMetaVelvetContigs_10303455_1	Rhodobacterales_sp._HTCC2255_(original_sequence,_contaminants	1634.58	3490.03	26765.1	6237.25	18905.1	12160.3	8496.8	20235.7	6300	19477.8	K02112	F-type H+-transporting ATPase subunit beta [EC:3.6.3.14]
CombinedMetaVelvetContigs_10303455_1	Rhodobacterales_sp._HTCC2255_(original_sequence,_contaminants	1634.58	3490.03	26765.1	6237.25	18905.1	12160.3	8496.8	20235.7	6300	19477.8	K02133	F-type H+-transporting ATPase subunit beta [EC:3.6.3.14]
CombinedMetaVelvetContigs_10305961_1	SAR86_cluster_bacterium_SAR86B	89302.4	29895.3	44449.9	4677.94	18199.2	10102.4	6400.33	1245.67	1617	7978.59	K02358	elongation factor Tu
CombinedMetaVelvetContigs_10306273_1	SAR86_cluster_bacterium_SAR86B	67682.4	15772.4	33003.1	7016.9	19506	6547.85	2894.11	1200.72	1276	5151.03	K02358	elongation factor Tu
CombinedMetaVelvetContigs_10306520_5	Rhodobacterales_sp._HTCC2255_(original_sequence,_contaminants	14961.8	16183	68884.9	18244	34967.7	19331.7	14311.8	28817.3	20805	30158	K03798	cell division protease FtsH [EC:3.4.24.-]
CombinedMetaVelvetContigs_10306520_5	Rhodobacterales_sp._HTCC2255_(original_sequence,_contaminants	14961.8	16183	68884.9	18244	34967.7	19331.7	14311.8	28817.3	20805	30158	K03064	26S proteasome regulatory subunit T4
CombinedMetaVelvetContigs_10306520_5	Rhodobacterales_sp._HTCC2255_(original_sequence,_contaminants	14961.8	16183	68884.9	18244	34967.7	19331.7	14311.8	28817.3	20805	30158	K08955	ATP-dependent metalloprotease [EC:3.4.24.-]
CombinedMetaVelvetContigs_10306656_1	Polaribacter_sp._Hel_I_88	2172.17	26256.6	18782	0	19658.6	17560.7	14200.9	50924.7	12961	47336	K03386	peroxiredoxin (alkyl hydroperoxide reductase subunit C) [EC:1.11.1.15]
CombinedMetaVelvetContigs_10308590_1	Rhodobacterales_sp._HTCC2255_(original_sequence,_contaminants	1634.58	3716.56	38232.8	2338.97	24246.6	8244.05	6012.03	8860.93	3190	14980.5	K03695	ATP-dependent Clp protease ATP-binding subunit ClpB
CombinedMetaVelvetContigs_10308590_1	Rhodobacterales_sp._HTCC2255_(original_sequence,_contaminants	1634.58	3716.56	38232.8	2338.97	24246.6	8244.05	6012.03	8860.93	3190	14980.5	K03694	ATP-dependent Clp protease ATP-binding subunit ClpA
CombinedMetaVelvetContigs_10308590_1	Rhodobacterales_sp._HTCC2255_(original_sequence,_contaminants	1634.58	3716.56	38232.8	2338.97	24246.6	8244.05	6012.03	8860.93	3190	14980.5	K03697	ATP-dependent Clp protease ATP-binding subunit ClpE
CombinedMetaVelvetContigs_10308590_1	Rhodobacterales_sp._HTCC2255_(original_sequence,_contaminants	1634.58	3716.56	38232.8	2338.97	24246.6	8244.05	6012.03	8860.93	3190	14980.5	K03696	ATP-dependent Clp protease ATP-binding subunit ClpC
CombinedMetaVelvetContigs_10310578_1	Formosa_sp._AK20	8172.88	55132.5	68085.5	13233.4	22577.4	60252.7	11813.6	21988.6	11073	66246.7	K02358	elongation factor Tu
CombinedMetaVelvetContigs_10316319_2	Polaribacter_sp._Hel_I_88	13214.6	18773.9	31456.6	6829.79	19382	28137	5057.53	12347.5	5864	20997.9	K02358	elongation factor Tu
CombinedMetaVelvetContigs_10323051_1	Polaribacter_sp._MED152_(re-annotation)	10642.9	12459.3	32606	7016.9	21661.7	41806.5	18875.8	29212.2	6828	36750.3	K04043	molecular chaperone DnaK
CombinedMetaVelvetContigs_10323051_1	Polaribacter_sp._MED152_(re-annotation)	10642.9	12459.3	32606	7016.9	21661.7	41806.5	18875.8	29212.2	6828	36750.3	K09490	heat shock 70kDa protein 5
CombinedMetaVelvetContigs_10323716_1	Candidatus_Pelagibacter_ubique_SAR11_HTCC1002_(re-annotation)	30308.7	18356.3	15600.3	26508.3	13086.7	40072.8	11056.2	12983.2	3340	12326.3	K01915	glutamine synthetase [EC:6.3.1.2]
CombinedMetaVelvetContigs_10323739_3	Rhodobacterales_sp._HTCC2255_(original_sequence,_contaminants	7057.74	5840.31	32224.6	7754.98	46747.6	16475.6	9937.16	41392.8	8944	18753.2	K02887	large subunit ribosomal protein L20
CombinedMetaVelvetContigs_10330726_1	Polaribacter_sp._Hel_I_88	5296.03	14236.2	67568.3	1559.31	40776.6	51447.4	27301.8	88342.9	24094	86701.2	K04043	molecular chaperone DnaK
CombinedMetaVelvetContigs_10331631_1	Candidatus_Pelagibacter_ubique_SAR11_HTCC1062_(re-annotation)	18815.8	7418.96	5485.71	2879.53	1735.99	57334.2	3353.19	2395.02	450	2244.72	K03320	ammonium transporter, Amt family
CombinedMetaVelvetContigs_10334392_1	Rhodobacterales_sp._HTCC2255_(original_sequence,_contaminants	19200.8	28578.6	92922.8	12422.5	78939.7	39711.1	16993.6	24261.6	7430	117859	K01945	phosphoribosylamine--glycine ligase [EC:6.3.4.13]
CombinedMetaVelvetContigs_10334555_1	Planktomarina_temperata_RCA23,_DSM_22400_(RCA23)	8390.83	4955.41	11796.9	5478.38	19973.4	15552.7	23948.6	14501.8	13608	7789.56	K03071	preprotein translocase subunit SecB
CombinedMetaVelvetContigs_10336132_1	Polaribacter_sp._MED152_(re-annotation)	25332.3	6902.18	19257.5	7609.44	14889.4	14031.1	3971.04	2292.28	3588	9679.85	K02355	elongation factor G
CombinedMetaVelvetContigs_10338317_1	Marine_gamma_proteobacterium_sp._HTCC2207_(re-annotation)	3962.94	3936.01	8620.41	3118.62	9090.08	14018.6	16029.5	19320.7	14762	19493.6	K02355	elongation factor G
CombinedMetaVelvetContigs_10341190_1	Marine_gamma_proteobacterium_sp._HTCC2207_(re-annotation)	1990.55	6555.3	5715.59	3118.62	3185.82	13669.4	15218.5	22174.8	10819	18643	K02982	small subunit ribosomal protein S3
CombinedMetaVelvetContigs_10344166_1	Gammaproteobacteria_bacterium_MOLA455	26650.9	11142.6	14524.1	7006.51	4969.5	15452.9	3951.91	11008.7	7919	9325.42	K02358	elongation factor Tu
CombinedMetaVelvetContigs_10344769_1	Polaribacter_sp._Hel_I_88	1362.15	9025.93	18181.2	3898.28	14097.7	33574.9	10595.2	68826.3	12611	50273.8	K01689	enolase [EC:4.2.1.11]
CombinedMetaVelvetContigs_10347_2	Rhodobacterales_sp._HTCC2255_(original_sequence,_contaminants	8013.06	21400.3	136098	22027.9	102423	24607.4	35048.8	82647.5	18767	72965.1	K02111	F-type H+-transporting ATPase subunit alpha [EC:3.6.3.14]
CombinedMetaVelvetContigs_10347_2	Rhodobacterales_sp._HTCC2255_(original_sequence,_contaminants	8013.06	21400.3	136098	22027.9	102423	24607.4	35048.8	82647.5	18767	72965.1	K02132	F-type H+-transporting ATPase subunit alpha
CombinedMetaVelvetContigs_10347041_1	Candidatus_Pelagibacter_ubique_SAR11_HTCC1062_(re-annotation)	33200.1	24154.1	49873	31664.4	34977.3	36169.1	11165.2	11589.8	4900	32702	K02358	elongation factor Tu
CombinedMetaVelvetContigs_10351172_1	SAR86_cluster_bacterium_SAR86A	28906.6	10243.5	10119.8	20333.4	9757.77	11087.7	6321.91	680.622	984	2173.83	K02906	large subunit ribosomal protein L3
CombinedMetaVelvetContigs_10351436_1	Polaribacter_sp._Hel_I_88	2891.38	20501.3	25589.5	6642.67	15757.4	14330.4	8129.53	29157.6	7012	14444.9	K04564	superoxide dismutase, Fe-Mn family [EC:1.15.1.1]
CombinedMetaVelvetContigs_10356901_1	Polaribacter_sp._MED152_(re-annotation)	544.859	7164.11	16404.9	2338.97	8212.55	22449.8	12948	23780	9264	20675	K03046	DNA-directed RNA polymerase subunit beta' [EC:2.7.7.6]
CombinedMetaVelvetContigs_10357384_2	Polaribacter_sp._MED152_(re-annotation)	5891.74	3553.74	21535.3	2962.69	14231.3	29172.2	7605.42	8032.63	2502	7695.05	K01362	K01363
CombinedMetaVelvetContigs_10357384_2	Polaribacter_sp._MED152_(re-annotation)	5891.74	3553.74	21535.3	2962.69	14231.3	29172.2	7605.42	8032.63	2502	7695.05	K08372	putative serine protease PepD [EC:3.4.21.-]
CombinedMetaVelvetContigs_10357384_2	Polaribacter_sp._MED152_(re-annotation)	5891.74	3553.74	21535.3	2962.69	14231.3	29172.2	7605.42	8032.63	2502	7695.05	K04691	serine protease DegS [EC:3.4.21.-]
CombinedMetaVelvetContigs_10358070_1	Rhodobacterales_sp._HTCC2255_(original_sequence,_contaminants	810.024	3185.62	20187.4	2338.97	21003.5	12160.3	4546.8	9965.34	3466	22691.3	K02109	F-type H+-transporting ATPase subunit b
CombinedMetaVelvetContigs_10359166_1	Polaribacter_sp._MED152_(re-annotation)	544.859	1061.87	3134.69	6237.25	5351.03	16837.3	10727.2	52244.2	16373	22116.4	K00927	phosphoglycerate kinase [EC:2.7.2.3]
CombinedMetaVelvetContigs_10361512_1	Polaribacter_sp._Hel_I_88	1634.58	6371.25	41116.7	7588.65	11350.7	19506.4	8697.64	15326.8	6342	26802.7	K03043	DNA-directed RNA polymerase subunit beta [EC:2.7.7.6]
CombinedMetaVelvetContigs_10367587_1	Rhodobacterales_sp._HTCC2255_(original_sequence,_contaminants	17598.9	44938.5	39596.4	4677.94	20431.2	11187.5	13982.8	18511.6	13357	9451.44	K07335	basic membrane protein A and related proteins
CombinedMetaVelvetContigs_10367663_1	Marivirga_tractuosa_H-43,_DSM_4126	5695.59	18540.3	30824.5	7152.04	15023	30444.4	6086.63	6889.7	2554	18422.4	K02358	elongation factor Tu
CombinedMetaVelvetContigs_10371528_1	Rhodobacterales_sp._HTCC2255_(original_sequence,_contaminants	6516.51	5840.31	23666.9	8576.22	22701.4	4677.04	14799.6	23520	20971	17052	K15726	cobalt-zinc-cadmium resistance protein CzcA
CombinedMetaVelvetContigs_10373218_1	Polaribacter_sp._Hel_I_88	1362.15	5833.23	19388.1	779.656	11198.1	23385.2	9275.32	13384.5	3353	17603.3	K02355	elongation factor G
CombinedMetaVelvetContigs_10374053_3	Planktomarina_temperata_RCA23,_DSM_22400_(RCA23)	20494	3560.82	9863.83	14512	13573.1	2244.98	13014.9	11487.1	9347	2024.18	K00962	polyribonucleotide nucleotidyltransferase [EC:2.7.7.8]
CombinedMetaVelvetContigs_10374053_3	Planktomarina_temperata_RCA23,_DSM_22400_(RCA23)	20494	3560.82	9863.83	14512	13573.1	2244.98	13014.9	11487.1	9347	2024.18	K02945	small subunit ribosomal protein S1
CombinedMetaVelvetContigs_10378400_1	Rhodobacterales_sp._HTCC2255_(original_sequence,_contaminants	1819.83	4141.31	23358.7	3118.62	17979.9	8418.66	6909.15	10684.5	7228	22935.5	K00128	aldehyde dehydrogenase (NAD+) [EC:1.2.1.3]
CombinedMetaVelvetContigs_10379062_1	Polaribacter_sp._Hel_I_88	668.36	5309.37	21760	6237.25	16463.3	15640	8320.82	13509.7	7070	23156	K03043	DNA-directed RNA polymerase subunit beta [EC:2.7.7.6]
CombinedMetaVelvetContigs_10379938_1	Marine_gamma_proteobacterium_sp._HTCC2207_(re-annotation)	3396.29	32309.3	22987.7	2047.9	28319.5	21776.3	1849.71	2622.96	760	23534.1	K04043	molecular chaperone DnaK
CombinedMetaVelvetContigs_10379938_1	Marine_gamma_proteobacterium_sp._HTCC2207_(re-annotation)	3396.29	32309.3	22987.7	2047.9	28319.5	21776.3	1849.71	2622.96	760	23534.1	K03283	heat shock 70kDa protein 1/8
CombinedMetaVelvetContigs_10379938_1	Marine_gamma_proteobacterium_sp._HTCC2207_(re-annotation)	3396.29	32309.3	22987.7	2047.9	28319.5	21776.3	1849.71	2622.96	760	23534.1	K09490	heat shock 70kDa protein 5
CombinedMetaVelvetContigs_10380_2	Planktomarina_temperata_RCA23,_DSM_22400_(RCA23)	79702	12062.9	14774.9	17360.3	42264.6	23085.8	20616.5	27382.2	11675	14823	K02110	F-type H+-transporting ATPase subunit c
CombinedMetaVelvetContigs_10380790_1	Rhodobacterales_sp._HTCC2255_(original_sequence,_contaminants	15662.9	47133.1	45317.2	3014.67	27632.7	20915.7	14367.3	21015.8	14470	22557.4	K07335	basic membrane protein A and related proteins
CombinedMetaVelvetContigs_10384532_1	Methylophilales_sp._HTCC2181	23399.9	35693.1	9633.96	43650.3	15566.6	35832.3	6844.11	7461.16	2716	9293.91	K14028	methanol dehydrogenase (cytochrome c) subunit 1 [EC:1.1.2.7]
CombinedMetaVelvetContigs_10386399_1	Rhodobacterales_sp._HTCC2255_(original_sequence,_contaminants	4547.76	6236.74	25965.7	3534.44	15538	5363	4539.15	22977.4	6508	16059.6	K00643	5-aminolevulinate synthase [EC:2.3.1.37]
CombinedMetaVelvetContigs_10386509_1	Planktomarina_temperata_RCA23,_DSM_22400_(RCA23)	2902.28	18363.3	20187.4	1320.22	22815.8	72400.5	5287.07	853.988	145	3867.21	K04043	molecular chaperone DnaK
CombinedMetaVelvetContigs_10386509_1	Planktomarina_temperata_RCA23,_DSM_22400_(RCA23)	2902.28	18363.3	20187.4	1320.22	22815.8	72400.5	5287.07	853.988	145	3867.21	K03283	heat shock 70kDa protein 1/8
CombinedMetaVelvetContigs_10386509_1	Planktomarina_temperata_RCA23,_DSM_22400_(RCA23)	2902.28	18363.3	20187.4	1320.22	22815.8	72400.5	5287.07	853.988	145	3867.21	K09490	heat shock 70kDa protein 5
CombinedMetaVelvetContigs_10389767_1	Rhodobacterales_sp._HTCC2255_(original_sequence,_contaminants	9048.29	8841.87	34424.2	5218.5	16177.1	13083.2	13309.5	19487.6	16116	25511	K00128	aldehyde dehydrogenase (NAD+) [EC:1.2.1.3]
CombinedMetaVelvetContigs_10389767_1	Rhodobacterales_sp._HTCC2255_(original_sequence,_contaminants	9048.29	8841.87	34424.2	5218.5	16177.1	13083.2	13309.5	19487.6	16116	25511	K00135	succinate-semialdehyde dehydrogenase / glutarate-semialdehyde dehydrogenase [EC:1.2.1.16 1.2.1.79 1.2.1.20]
CombinedMetaVelvetContigs_10389767_1	Rhodobacterales_sp._HTCC2255_(original_sequence,_contaminants	9048.29	8841.87	34424.2	5218.5	16177.1	13083.2	13309.5	19487.6	16116	25511	K00151	5-carboxymethyl-2-hydroxymuconic-semialdehyde dehydrogenase [EC:1.2.1.60]
CombinedMetaVelvetContigs_10389767_1	Rhodobacterales_sp._HTCC2255_(original_sequence,_contaminants	9048.29	8841.87	34424.2	5218.5	16177.1	13083.2	13309.5	19487.6	16116	25511	K00130	betaine-aldehyde dehydrogenase [EC:1.2.1.8]
CombinedMetaVelvetContigs_10394503_1	Polaribacter_sp._Hel_I_88	2451.86	4197.94	18740.2	3898.28	5227.04	36281.3	12752.8	22251.9	4246	17697.8	K02935	large subunit ribosomal protein L7/L12
CombinedMetaVelvetContigs_10397111_1	SAR86_cluster_bacterium_SAR86B	16040.6	43784.6	39418.8	0	14050	5612.44	4634.79	359.574	1050	6497.86	K00526	ribonucleoside-diphosphate reductase beta chain [EC:1.17.4.1]
CombinedMetaVelvetContigs_10400696_2	Candidatus_Pelagibacter_ubique_SAR11_HTCC1062_(re-annotation)	19433.3	24947	11227.4	16476.7	6428.87	24906.8	9883.6	8398.62	1057	12090	K02002	glycine betaine/proline transport system substrate-binding protein
CombinedMetaVelvetContigs_10401243_2	Planktomarina_temperata_RCA23,_DSM_22400_(RCA23)	16425.7	4778.43	2643.59	7204.02	5713.49	9628.46	25545.9	27173.5	19880	5135.28	K00240	succinate dehydrogenase iron-sulfur subunit [EC:1.3.5.1]
CombinedMetaVelvetContigs_10401243_2	Planktomarina_temperata_RCA23,_DSM_22400_(RCA23)	16425.7	4778.43	2643.59	7204.02	5713.49	9628.46	25545.9	27173.5	19880	5135.28	K00235	succinate dehydrogenase (ubiquinone) iron-sulfur subunit [EC:1.3.5.1]
CombinedMetaVelvetContigs_10401871_1	Polaribacter_sp._MED152_(re-annotation)	11336.7	34362.3	48791.5	10385	29073	44375.7	67276.2	74316.3	18946	133368	K02111	F-type H+-transporting ATPase subunit alpha [EC:3.6.3.14]
CombinedMetaVelvetContigs_10402285_1	Formosa_sp._AK20	33102	2074.19	2178.61	32329.7	7420.86	12422.2	3217.38	5364.72	1841	4087.75	K03704	cold shock protein (beta-ribbon, CspA family)
CombinedMetaVelvetContigs_10403259_1	SAR86_cluster_bacterium_SAR86B	15506.7	9571.03	32104.5	3898.28	29969.6	11711.3	2392.95	240.786	1168	1772.14	K02014	iron complex outermembrane recepter protein
CombinedMetaVelvetContigs_10405048_1	Marine_gamma_proteobacterium_sp._HTCC2207_(re-annotation)	5448.59	4247.5	19654.5	17401.9	9290.39	8418.66	6136.36	28393.5	6734	5655.11	K03704	cold shock protein (beta-ribbon, CspA family)
CombinedMetaVelvetContigs_10409917_2	Planktomarina_temperata_RCA23,_DSM_22400_(RCA23)	2048.67	8749.84	12073.8	26861.7	16463.3	10289.5	7691.49	7002.06	3139	6379.72	K00525	ribonucleoside-diphosphate reductase alpha chain [EC:1.17.4.1]
CombinedMetaVelvetContigs_10410473_1	Rhodobacterales_sp._HTCC2255_(original_sequence,_contaminants	2430.07	3185.62	9738.45	5197.71	10139.3	7483.26	12123.5	21478.1	15996	22392	K02355	elongation factor G
CombinedMetaVelvetContigs_10410719_2	Formosa_sp._AK20	6603.69	29902.4	64214.2	9168.75	24904.7	11823.5	6482.59	10899.6	8148	20738	K02950	small subunit ribosomal protein S12
CombinedMetaVelvetContigs_10413085_1	Rhodobacterales_sp._HTCC2255_(original_sequence,_contaminants	8339.97	3681.16	29763.9	5925.39	14498.3	1683.73	4694.09	8944.41	5045	19903.2	K02881	large subunit ribosomal protein L18
CombinedMetaVelvetContigs_10413580_2	Planktomarina_temperata_RCA23,_DSM_22400_(RCA23)	23439.8	10548	22669.1	11466.1	36522.5	19755.8	20201.4	33154.7	6571	7584.78	K08738	cytochrome c
CombinedMetaVelvetContigs_10414333_1	Polaribacter_sp._MED152_(re-annotation)	2717.03	16600.6	11347.6	1559.31	12495.3	19456.5	8881.28	10995.9	3646	12405	K03286	OmpA-OmpF porin, OOP family
CombinedMetaVelvetContigs_10415997_1	Formosa_sp._AK20	4791.13	43388.2	43509.5	17859.3	15452.2	26864.9	7108.08	6902.54	2702	24069.7	K02358	elongation factor Tu
CombinedMetaVelvetContigs_10416687_1	Polaribacter_sp._Hel_I_88	544.859	5302.29	23217.6	6237.25	20192.8	21389.6	8414.54	18010.8	6594	13657.3	K00962	polyribonucleotide nucleotidyltransferase [EC:2.7.7.8]
CombinedMetaVelvetContigs_10420210_1	Betaproteobacteria_bacterium_MOLA814	24460.5	8707.37	60285.4	1133.1	56009.4	8855.19	9581.37	459.099	150	1772.14	K04077	chaperonin GroEL
CombinedMetaVelvetContigs_10421378_1	Rhodobacterales_sp._HTCC2255_(original_sequence,_contaminants	2179.44	5840.31	35469.1	8981.64	14269.4	4677.04	16029.5	20402.6	18747	21525.7	K00525	ribonucleoside-diphosphate reductase alpha chain [EC:1.17.4.1]
CombinedMetaVelvetContigs_10424215_1	Rhodobacterales_sp._HTCC2255_(original_sequence,_contaminants	7326.54	1592.81	29199.7	8545.03	31037.9	5612.44	5623.72	21924.4	4876	25668.5	K02990	small subunit ribosomal protein S6
CombinedMetaVelvetContigs_10424925_1	Rhodobacterales_sp._HTCC2255_(original_sequence,_contaminants	5099.88	4247.5	19257.5	3898.28	16358.3	6547.85	6369.73	20299.9	4820	21549.3	K02886	large subunit ribosomal protein L2
CombinedMetaVelvetContigs_10431873_1	Rhodobacterales_sp._HTCC2255_(original_sequence,_contaminants	18125.6	12091.2	42318.4	6237.25	22415.2	9354.07	9097.43	18357.5	10801	18997.4	K03043	DNA-directed RNA polymerase subunit beta [EC:2.7.7.6]
CombinedMetaVelvetContigs_10432569_1	Marivirga_tractuosa_H-43,_DSM_4126	1362.15	9450.68	14607.7	8576.22	15185.1	12160.3	28608.3	6947.49	2954	10562	K02357	elongation factor Ts
CombinedMetaVelvetContigs_10432569_1	Marivirga_tractuosa_H-43,_DSM_4126	1362.15	9450.68	14607.7	8576.22	15185.1	12160.3	28608.3	6947.49	2954	10562	K02945	small subunit ribosomal protein S1
CombinedMetaVelvetContigs_10433683_1	Formosa_agariphila_KMM_3901	4631.3	12324.8	22763.1	2338.97	10454.1	23509.9	11827	17147.2	5200	19217.9	K02355	elongation factor G
CombinedMetaVelvetContigs_10434769_1	Formosa_agariphila_KMM_3901	2451.86	8764	43577.5	13243.8	22062.3	11561.6	2480.94	5034.04	6912	6970.44	K02355	elongation factor G
CombinedMetaVelvetContigs_10435621_1	Polaribacter_sp._MED152_(re-annotation)	1362.15	11149.7	15396.6	2338.97	12047	21514.4	7504.04	20746.1	7006	18461.8	K03046	DNA-directed RNA polymerase subunit beta' [EC:2.7.7.6]
CombinedMetaVelvetContigs_10438881_1	Polaribacter_sp._Hel_I_88	2626.22	9252.47	11509.5	779.656	8479.63	18570.9	6941.66	31559	9954	16114.7	K00384	thioredoxin reductase (NADPH) [EC:1.8.1.9]
CombinedMetaVelvetContigs_10449123_1	Polaribacter_sp._MED152_(re-annotation)	544.859	10363.9	29168.3	779.656	8384.24	10289.5	6564.84	21792.8	5170	27228	K02948	small subunit ribosomal protein S11
CombinedMetaVelvetContigs_10450761_1	Marine_gamma_proteobacterium_sp._HTCC2207_(re-annotation)	839.083	6095.16	9069.71	2962.69	14927.6	14854.3	13510.3	20251.7	16160	15799.7	K01682	aconitate hydratase 2 / 2-methylisocitrate dehydratase [EC:4.2.1.3 4.2.1.99]
CombinedMetaVelvetContigs_10453019_1	Planktomarina_temperata_RCA23,_DSM_22400_(RCA23)	34845.5	18221.8	12570.1	10135.5	38105.9	24819.5	26532.9	25025.7	17616	12751.6	K02111	F-type H+-transporting ATPase subunit alpha [EC:3.6.3.14]
CombinedMetaVelvetContigs_10453019_1	Planktomarina_temperata_RCA23,_DSM_22400_(RCA23)	34845.5	18221.8	12570.1	10135.5	38105.9	24819.5	26532.9	25025.7	17616	12751.6	K02132	F-type H+-transporting ATPase subunit alpha
CombinedMetaVelvetContigs_10454173_1	Polaribacter_sp._Hel_I_88	817.288	9946.22	21195.7	2338.97	13458.7	10688.6	8483.41	17330.2	4339	11633.1	K02992	small subunit ribosomal protein S7
CombinedMetaVelvetContigs_10457545_2	Polaribacter_sp._MED152_(re-annotation)	1907.01	15432.6	35866.1	3118.62	13363.3	13844	9261.93	9724.55	3393	16122.6	K02112	F-type H+-transporting ATPase subunit beta [EC:3.6.3.14]
CombinedMetaVelvetContigs_10469541_1	Planktomarina_temperata_RCA23,_DSM_22400_(RCA23)	19367.9	21690.6	13379.9	8888.08	23731.5	22387.4	16643.5	17699.4	11156	7695.05	K09969	general L-amino acid transport system substrate-binding protein
CombinedMetaVelvetContigs_10469823_1	Polaribacter_sp._MED152_(re-annotation)	4050.12	13712.3	20605.4	779.656	8603.62	17697.9	8936.75	32265.4	7164	20367.8	K01689	enolase [EC:4.2.1.11]
CombinedMetaVelvetContigs_10470879_1	Polaribacter_sp._Hel_I_88	2037.77	5840.31	28050.3	779.656	13687.6	20579	13584.9	32380.9	7647	24179.9	K04043	molecular chaperone DnaK
CombinedMetaVelvetContigs_10471308_1	Polaribacter_sp._Hel_I_88	544.859	5620.85	5532.73	2338.97	10415.9	17473.4	12029.8	38169.4	11593	14893.9	K03695	ATP-dependent Clp protease ATP-binding subunit ClpB
CombinedMetaVelvetContigs_10471308_1	Polaribacter_sp._Hel_I_88	544.859	5620.85	5532.73	2338.97	10415.9	17473.4	12029.8	38169.4	11593	14893.9	K03694	ATP-dependent Clp protease ATP-binding subunit ClpA
CombinedMetaVelvetContigs_10471308_1	Polaribacter_sp._Hel_I_88	544.859	5620.85	5532.73	2338.97	10415.9	17473.4	12029.8	38169.4	11593	14893.9	K03697	ATP-dependent Clp protease ATP-binding subunit ClpE
CombinedMetaVelvetContigs_10471308_1	Polaribacter_sp._Hel_I_88	544.859	5620.85	5532.73	2338.97	10415.9	17473.4	12029.8	38169.4	11593	14893.9	K03696	ATP-dependent Clp protease ATP-binding subunit ClpC
CombinedMetaVelvetContigs_10472191_1	Polaribacter_sp._Hel_I_88	2698.87	4778.43	10532.6	3087.44	3214.44	22350	7000.96	32560.7	8592	15713	K00134	glyceraldehyde 3-phosphate dehydrogenase [EC:1.2.1.12]
CombinedMetaVelvetContigs_10473058_1	Formosa_agariphila_KMM_3901	9008.33	27389.3	35615.3	13254.2	11722.7	51996.2	9242.8	15387.8	8746	55810.7	K02358	elongation factor Tu
CombinedMetaVelvetContigs_10476425_1	Rhodobacterales_sp._HTCC2255_(original_sequence,_contaminants	4889.2	5309.37	60515.2	4677.94	20564.8	10289.5	9596.67	16418.4	5429	12995.7	K01338	ATP-dependent Lon protease [EC:3.4.21.53]
CombinedMetaVelvetContigs_10476425_1	Rhodobacterales_sp._HTCC2255_(original_sequence,_contaminants	4889.2	5309.37	60515.2	4677.94	20564.8	10289.5	9596.67	16418.4	5429	12995.7	K08675	Lon-like ATP-dependent protease [EC:3.4.21.-]
CombinedMetaVelvetContigs_10476704_1	Polaribacter_sp._MED152_(re-annotation)	2037.77	4573.14	35030.2	3898.28	11856.2	26802.5	10549.3	5473.87	2350	15161.7	K04043	molecular chaperone DnaK
CombinedMetaVelvetContigs_10476704_1	Polaribacter_sp._MED152_(re-annotation)	2037.77	4573.14	35030.2	3898.28	11856.2	26802.5	10549.3	5473.87	2350	15161.7	K03283	heat shock 70kDa protein 1/8
CombinedMetaVelvetContigs_10476883_1	Candidatus_Pelagibacter_ubique_SAR11_HTCC1062_(re-annotation)	13345.4	10080.7	14884.6	10904.8	8451.01	47818	6681.52	6026.08	2141	6805.04	K04077	chaperonin GroEL
CombinedMetaVelvetContigs_10481348_2	Planktomarina_temperata_RCA23,_DSM_22400_(RCA23)	1133.31	1592.81	4989.39	8898.47	7630.71	8356.3	24170.5	22877.9	20192	2953.57	K12541	ATP-binding cassette, subfamily C, bacterial LapB
CombinedMetaVelvetContigs_10481618_1	Polaribacter_sp._MED152_(re-annotation)	5081.72	7751.68	15119.7	2338.97	11512.8	9079.68	6551.45	21176.3	3929	29283.7	K02358	elongation factor Tu
CombinedMetaVelvetContigs_10482582_2	Rhodobacterales_sp._HTCC2255_(original_sequence,_contaminants	3334.54	4162.55	22324.2	5842.22	10530.4	8019.56	12200	15519.5	14690	20226.1	K02600	N utilization substance protein A
CombinedMetaVelvetContigs_10483227_1	Rhodobacterales_sp._HTCC2255_(original_sequence,_contaminants	13076.6	15390.1	31968.6	5457.59	18552.2	21327.3	15384.9	17445.8	17769	45540.2	K00164	2-oxoglutarate dehydrogenase E1 component [EC:1.2.4.2]
CombinedMetaVelvetContigs_10483227_1	Rhodobacterales_sp._HTCC2255_(original_sequence,_contaminants	13076.6	15390.1	31968.6	5457.59	18552.2	21327.3	15384.9	17445.8	17769	45540.2	K01616	2-oxoglutarate decarboxylase [EC:4.1.1.71]
CombinedMetaVelvetContigs_10495102_1	Planktomarina_temperata_RCA23,_DSM_22400_(RCA23)	21089.7	8756.92	8061.39	3898.28	33880.3	12035.6	9003.7	10989.5	6094	8143.99	K02986	small subunit ribosomal protein S4
CombinedMetaVelvetContigs_10496531_2	Formosa_agariphila_KMM_3901	2179.44	6902.18	26759.8	2338.97	8994.7	17348.7	9594.76	14842.1	6792	16941.7	K03046	DNA-directed RNA polymerase subunit beta' [EC:2.7.7.6]
CombinedMetaVelvetContigs_10496531_2	Formosa_agariphila_KMM_3901	2179.44	6902.18	26759.8	2338.97	8994.7	17348.7	9594.76	14842.1	6792	16941.7	K03018	DNA-directed RNA polymerase III subunit RPC1 [EC:2.7.7.6]
CombinedMetaVelvetContigs_10503556_1	Planktomarina_temperata_RCA23,_DSM_22400_(RCA23)	17806	7234.9	9325.71	3835.91	15519	11723.8	16662.7	13667	9583	7285.48	K03043	DNA-directed RNA polymerase subunit beta [EC:2.7.7.6]
CombinedMetaVelvetContigs_10504437_1	Rhodobacterales_sp._HTCC2255_(original_sequence,_contaminants	3857.6	22313.5	117514	7411.93	66186.9	20853.3	12808.3	21738.2	8582	38144.4	K02437	glycine cleavage system H protein
CombinedMetaVelvetContigs_10511208_2	Rhodobacterales_sp._HTCC2255_(original_sequence,_contaminants	5917.17	1592.81	24685.7	3118.62	20097.4	9354.07	9225.58	12893.3	9209	14177.2	K00948	unknown
CombinedMetaVelvetContigs_10513058_1	Planktomarina_temperata_RCA23,_DSM_22400_(RCA23)	15361.4	7489.75	13991.2	1559.31	27432.4	11150.1	30700.9	26329.2	14817	27440.7	K02355	elongation factor G
CombinedMetaVelvetContigs_10514502_1	Gammaproteobacteria_bacterium_MOLA455	6956.03	27516.7	19069.4	16362.4	31925	105402	15316	23911.7	7634	43350.6	K03386	peroxiredoxin (alkyl hydroperoxide reductase subunit C) [EC:1.11.1.15]
CombinedMetaVelvetContigs_10515363_1	Marine_gamma_proteobacterium_sp._HTCC2207_(re-annotation)	4900.1	6859.71	6206.69	4677.94	9481.16	9877.9	10731	25825.1	10213	23896.4	K02358	elongation factor Tu
CombinedMetaVelvetContigs_10515703_1	Polaribacter_sp._MED152_(re-annotation)	29436.9	75230.3	96323.9	28327.5	56314.6	114668	30280.1	57730.9	20667	103974	K02358	elongation factor Tu
CombinedMetaVelvetContigs_10519863_1	Formosa_agariphila_KMM_3901	8579.71	5550.06	21509.2	6216.46	22863.5	1870.81	7188.42	18100.7	26149	11916.7	K03043	DNA-directed RNA polymerase subunit beta [EC:2.7.7.6]
CombinedMetaVelvetContigs_10528_1	Planktomarina_temperata_RCA23,_DSM_22400_(RCA23)	33777.6	16218.4	28259.3	5457.59	45851	19381.6	59563.7	56144.9	29027	51053.5	K02355	elongation factor G
CombinedMetaVelvetContigs_10528719_1	Marivirga_tractuosa_H-43,_DSM_4126	2179.44	2123.75	6065.63	6039.74	7745.17	20978.1	13248.3	17808.5	12028	25700	K02355	elongation factor G
CombinedMetaVelvetContigs_10533606_1	Gammaproteobacteria_bacterium_MOLA455	2179.44	12728.3	11755.1	2338.97	9280.85	56012.2	9921.86	47897.2	11595	65537.8	K03076	preprotein translocase subunit SecY
CombinedMetaVelvetContigs_10534302_1	Rhodobacterales_sp._HTCC2255_(original_sequence,_contaminants	4358.87	2123.75	27815.2	1559.31	28643.8	7358.54	5111.09	6989.22	5183	17012.6	K03040	DNA-directed RNA polymerase subunit alpha [EC:2.7.7.6]
CombinedMetaVelvetContigs_10535_1	Planktomarina_temperata_RCA23,_DSM_22400_(RCA23)	31009.7	11241.7	17977.5	9698.92	39450.8	11923.3	33518.5	30994	31746	16933.8	K00962	polyribonucleotide nucleotidyltransferase [EC:2.7.7.8]
CombinedMetaVelvetContigs_10535726_1	Rhodobacterales_sp._HTCC2255_(original_sequence,_contaminants	10617.5	5734.12	54674.3	3118.62	30503.8	14966.5	12617	32573.6	8734	32859.5	K00161	pyruvate dehydrogenase E1 component alpha subunit [EC:1.2.4.1]
CombinedMetaVelvetContigs_10538_1	Methylophilales_sp._HTCC2181	57006.8	431694	461735	148831	146119	388518	79853.1	77180	30653	288741	K00117	quinoprotein glucose dehydrogenase [EC:1.1.5.2]
CombinedMetaVelvetContigs_10538_1	Methylophilales_sp._HTCC2181	57006.8	431694	461735	148831	146119	388518	79853.1	77180	30653	288741	K14028	methanol dehydrogenase (cytochrome c) subunit 1 [EC:1.1.2.7]
CombinedMetaVelvetContigs_10539199_1	Marine_gamma_proteobacterium_sp._HTCC2207_(re-annotation)	7017.78	14257.4	12575.3	10676.1	17846.3	21676.5	15247.2	47251.9	19497	46044.3	K02358	elongation factor Tu
CombinedMetaVelvetContigs_10539425_1	Candidatus_Pelagibacter_ubique_SAR11_HTCC1002_(re-annotation)	1634.58	7157.03	20532.2	7796.56	6686.41	22823.9	4546.8	28322.9	6964	45170	K02298	cytochrome o ubiquinol oxidase subunit I [EC:1.10.3.-]
CombinedMetaVelvetContigs_10539425_1	Candidatus_Pelagibacter_ubique_SAR11_HTCC1002_(re-annotation)	1634.58	7157.03	20532.2	7796.56	6686.41	22823.9	4546.8	28322.9	6964	45170	K02274	cytochrome c oxidase subunit I [EC:1.9.3.1]
CombinedMetaVelvetContigs_10539425_1	Candidatus_Pelagibacter_ubique_SAR11_HTCC1002_(re-annotation)	1634.58	7157.03	20532.2	7796.56	6686.41	22823.9	4546.8	28322.9	6964	45170	K02828	cytochrome aa3-600 menaquinol oxidase subunit III [EC:1.10.3.12]
CombinedMetaVelvetContigs_10539425_1	Candidatus_Pelagibacter_ubique_SAR11_HTCC1002_(re-annotation)	1634.58	7157.03	20532.2	7796.56	6686.41	22823.9	4546.8	28322.9	6964	45170	K02256	cytochrome c oxidase subunit 1 [EC:1.9.3.1]
CombinedMetaVelvetContigs_10539425_1	Candidatus_Pelagibacter_ubique_SAR11_HTCC1002_(re-annotation)	1634.58	7157.03	20532.2	7796.56	6686.41	22823.9	4546.8	28322.9	6964	45170	K15408	cytochrome c oxidase subunit I+III [EC:1.9.3.1]
CombinedMetaVelvetContigs_10539788_1	Formosa_sp._AK20	9357.04	13082.3	34173.4	9865.25	41825.8	18246.7	4588.88	22987.1	10404	11073.9	K02358	elongation factor Tu
CombinedMetaVelvetContigs_10541312_1	Polaribacter_sp._Hel_I_88	5412.26	11666.5	17225.1	0	8565.47	26066.7	12882.9	51290.7	12377	27732.1	K02357	elongation factor Ts
CombinedMetaVelvetContigs_10541876_1	Planktomarina_temperata_RCA23,_DSM_22400_(RCA23)	21347.6	21053.4	20234.4	9979.6	24466	30856	19654.3	20479.7	11908	18761.1	K02952	small subunit ribosomal protein S13
CombinedMetaVelvetContigs_10551330_1	Gammaproteobacteria_bacterium_MOLA455	3814.01	9917.91	6891.1	11424.6	9757.77	27850.2	11226.4	29225	16342	22399.9	K02358	elongation factor Tu
CombinedMetaVelvetContigs_10556055_1	SAR86_cluster_bacterium_SAR86A	13091.1	20119	33489	2338.97	16997.4	26216.3	6373.55	2118.92	2279	13232	K04077	chaperonin GroEL
CombinedMetaVelvetContigs_10558389_1	SAR86_cluster_bacterium_SAR86B	55125.2	18051.9	21801.8	12827.9	17331.2	20416.8	6029.24	1646.98	1464	10357.2	K02358	elongation factor Tu
CombinedMetaVelvetContigs_10561372_1	Polaribacter_sp._MED152_(re-annotation)	9683.96	32217.3	48410.1	7224.81	24513.7	61013.5	18929.4	33424.3	14934	35639.8	K02355	elongation factor G
CombinedMetaVelvetContigs_10563296_1	Polaribacter_sp._MED152_(re-annotation)	5579.35	16905	48206.4	8461.87	23683.8	45772.6	26764.3	52597.3	11541	53046.2	K04043	molecular chaperone DnaK
CombinedMetaVelvetContigs_10567897_1	Candidatus_Pelagibacter_ubique_SAR11_HTCC1062_(re-annotation)	34206.2	6711.05	8876.41	31893.1	3863.05	20890.8	5051.79	6228.34	2036	7844.69	K04043	molecular chaperone DnaK
CombinedMetaVelvetContigs_10570970_1	Polaribacter_sp._Hel_I_88	2451.86	7964.06	12538.8	0	6791.33	28997.6	11488.5	34008.6	9669	23975.1	K02931	large subunit ribosomal protein L5
CombinedMetaVelvetContigs_10576822_1	Formosa_agariphila_KMM_3901	5074.45	2123.75	45249.3	24169.3	33098.2	1870.81	2838.64	2041.87	4635	3497.03	K04079	molecular chaperone HtpG
CombinedMetaVelvetContigs_10584616_1	Rhodobacterales_sp._HTCC2255_(original_sequence,_contaminants	2172.17	7893.27	19910.5	4677.94	14641.4	13095.7	11511.4	13532.2	11315	44981	K00164	2-oxoglutarate dehydrogenase E1 component [EC:1.2.4.2]
CombinedMetaVelvetContigs_10587_1	Formosa_sp._AK20	20908.1	21924.2	64407.5	18108.8	30933	11823.5	4632.88	3984.21	6704	12153	K02950	small subunit ribosomal protein S12
CombinedMetaVelvetContigs_10594387_1	Rhodobacterales_sp._HTCC2255_(original_sequence,_contaminants	8151.09	9309.1	100399	10135.5	50601.1	19144.7	18466.5	30904.1	14071	77635.7	K02933	large subunit ribosomal protein L6
CombinedMetaVelvetContigs_10595059_1	Candidatus_Pelagibacter_ubique_SAR11_HTCC1062_(re-annotation)	8699.58	16409.5	13322.4	14813.5	9986.69	24320.6	7603.5	6093.5	1848	13350.2	K15551	taurine transport system substrate-binding protein
CombinedMetaVelvetContigs_10598211_6	Polaribacter_sp._Hel_I_88	2724.29	56286.4	20239.7	8326.73	4692.89	2806.22	5294.72	6539.75	1624	11050.3	K02195	heme exporter protein C
CombinedMetaVelvetContigs_10598891_1	Candidatus_Pelagibacter_ubique_SAR11_HTCC1002_(re-annotation)	34507.7	57638.5	94495.3	50001.9	47835	50811.3	23678.9	14678.3	3825	27905.4	K09969	general L-amino acid transport system substrate-binding protein
CombinedMetaVelvetContigs_10599292_1	Planktomarina_temperata_RCA23,_DSM_22400_(RCA23)	7297.48	8990.54	8751.02	5457.59	27461	16388.3	14386.4	11146.8	8654	5710.24	K02108	F-type H+-transporting ATPase subunit a
CombinedMetaVelvetContigs_10606295_1	Marivirga_tractuosa_H-43,_DSM_4126	11086.1	7022.53	27433.8	11580.5	14860.8	59679	22332.3	42712.3	16337	41294.9	K04077	chaperonin GroEL
CombinedMetaVelvetContigs_10607572_1	Formosa_sp._AK20	3269.15	18207.6	22512.3	2338.97	8737.16	29933	5702.15	10103.4	4067	15090.8	K02358	elongation factor Tu
CombinedMetaVelvetContigs_10613729_1	Marivirga_tractuosa_H-43,_DSM_4126	19280.7	4658.09	33859.9	3898.28	11903.9	26914.8	6289.39	36297.7	8287	40168.6	K04043	molecular chaperone DnaK
CombinedMetaVelvetContigs_10613729_1	Marivirga_tractuosa_H-43,_DSM_4126	19280.7	4658.09	33859.9	3898.28	11903.9	26914.8	6289.39	36297.7	8287	40168.6	K04044	molecular chaperone HscA
CombinedMetaVelvetContigs_10613729_1	Marivirga_tractuosa_H-43,_DSM_4126	19280.7	4658.09	33859.9	3898.28	11903.9	26914.8	6289.39	36297.7	8287	40168.6	K09490	heat shock 70kDa protein 5
CombinedMetaVelvetContigs_10625481_1	Methylophilales_sp._HTCC2181	69313.3	323369	327643	106148	109100	242757	50320.9	48696.6	17832	175860	K00114	alcohol dehydrogenase (cytochrome c) [EC:1.1.2.8]
CombinedMetaVelvetContigs_10625481_1	Methylophilales_sp._HTCC2181	69313.3	323369	327643	106148	109100	242757	50320.9	48696.6	17832	175860	K14028	methanol dehydrogenase (cytochrome c) subunit 1 [EC:1.1.2.7]
CombinedMetaVelvetContigs_10626103_1	Formosa_sp._AK20	17795.1	25775.2	85227.1	17568.2	42178.7	11761.2	5635.2	5249.14	7359	15815.4	K02950	small subunit ribosomal protein S12
CombinedMetaVelvetContigs_10626481_1	Rhodobacterales_sp._HTCC2255_(original_sequence,_contaminants	11692.7	20175.6	57746.3	6237.25	12485.7	13008.4	2496.24	3114.17	5042	18296.4	K07157	unknown
CombinedMetaVelvetContigs_10627994_1	Marine_gamma_proteobacterium_sp._HTCC2207_(re-annotation)	10232.4	10618.7	8097.96	10540.9	5799.34	16687.7	10162.9	27738.6	13313	21116.1	K02358	elongation factor Tu
CombinedMetaVelvetContigs_10630160_1	Rhodobacterales_sp._HTCC2255_(original_sequence,_contaminants	25070.8	108481	279113	25739	161781	42455	22361	46028.7	7928	43673.5	K04767	acetoin utilization protein AcuB
CombinedMetaVelvetContigs_10632757_1	Rhodobacterales_sp._HTCC2255_(original_sequence,_contaminants	7435.51	3716.56	40704	3451.28	32516.4	5462.78	17079.7	29497.9	16052	34340.2	K02895	large subunit ribosomal protein L24
CombinedMetaVelvetContigs_10640769_1	Rhodobacterales_sp._HTCC2255_(original_sequence,_contaminants	7882.29	6668.57	32841.1	4667.54	14679.6	16201.3	7115.73	14996.2	7865	39176.2	K00161	pyruvate dehydrogenase E1 component alpha subunit [EC:1.2.4.1]
CombinedMetaVelvetContigs_10645072_1	Polaribacter_sp._MED152_(re-annotation)	1089.72	8176.43	30673	1559.31	12132.8	36069.3	13261.7	17949.8	4135	22447.2	K02355	elongation factor G
CombinedMetaVelvetContigs_10645748_1	Candidatus_Pelagibacter_ubique_SAR11_HTCC1062_(re-annotation)	17606.2	15234.4	25307.4	13763.5	13201.1	49925.8	13971.3	16164.8	3494	13586.4	K04077	chaperonin GroEL
CombinedMetaVelvetContigs_10646137_2	Planktomarina_temperata_RCA23,_DSM_22400_(RCA23)	10308.7	12162	13332.9	14044.2	22329.4	14916.6	18791.7	18826.3	13294	4528.81	K04764	integration host factor subunit alpha
CombinedMetaVelvetContigs_10654239_1	Rhodobacterales_sp._HTCC2255_(original_sequence,_contaminants	1907.01	15340.5	9628.73	779.656	6428.87	6360.77	15947.3	17468.2	15215	27157.1	K00259	unknown
CombinedMetaVelvetContigs_10656986_1	Formosa_agariphila_KMM_3901	2179.44	9939.14	7836.73	779.656	5112.58	26603	6524.67	26123.7	6168	9246.66	K01682	aconitate hydratase 2 / 2-methylisocitrate dehydratase [EC:4.2.1.3 4.2.1.99]
CombinedMetaVelvetContigs_10657420_1	Polaribacter_sp._MED152_(re-annotation)	2451.86	12211.6	12685.1	2338.97	7363.63	48541.4	16926.6	35385.9	8409	46761	K01915	glutamine synthetase [EC:6.3.1.2]
CombinedMetaVelvetContigs_1066_1	SAR86_cluster_bacterium_SAR86B	38321.7	18129.7	39930.8	3118.62	27127.2	3741.63	6075.15	2016.18	1816	4111.38	K03782	catalase-peroxidase [EC:1.11.1.21]
CombinedMetaVelvetContigs_10663531_1	Rhodobacterales_sp._HTCC2255_(original_sequence,_contaminants	6810.74	3185.62	28541.4	2338.97	24570.9	3741.63	8221.35	12414.9	7616	14728.5	K02355	elongation factor G
CombinedMetaVelvetContigs_10665383_1	SAR86_cluster_bacterium_SAR86B	11816.2	14413.2	16760.2	6798.6	7449.48	13819.1	9198.81	28897.6	10886	20186.7	K02275	cytochrome c oxidase subunit II [EC:1.9.3.1]
CombinedMetaVelvetContigs_10666576_1	Gammaproteobacteria_bacterium_MOLA455	11173.2	18972.2	32809.8	10644.9	18809.7	80457.5	13456.8	42410.5	14346	38514.6	K04077	chaperonin GroEL
CombinedMetaVelvetContigs_10669978_1	Polaribacter_sp._Hel_I_88	2448.23	8487.92	57265.6	18680.6	32297	4677.04	1490.1	2404.65	3028	2670.03	K04043	molecular chaperone DnaK
CombinedMetaVelvetContigs_10669978_1	Polaribacter_sp._Hel_I_88	2448.23	8487.92	57265.6	18680.6	32297	4677.04	1490.1	2404.65	3028	2670.03	K09490	heat shock 70kDa protein 5
CombinedMetaVelvetContigs_10676663_1	Formosa_agariphila_KMM_3901	1725.39	11517.8	24168.5	13046.2	18981.4	16837.3	6381.2	17163.2	7810	21265.7	K00962	polyribonucleotide nucleotidyltransferase [EC:2.7.7.8]
CombinedMetaVelvetContigs_10677126_1	Polaribacter_sp._Hel_I_88	2179.44	7964.06	22130.9	0	13163	21302.3	9552.68	38500.1	10061	17579.7	K04079	molecular chaperone HtpG
CombinedMetaVelvetContigs_10681890_1	Rhodobacterales_sp._HTCC2255_(original_sequence,_contaminants	18714.1	51111.6	59271.8	779.656	25400.7	29982.9	19218.2	30515.6	14329	26857.8	K07335	basic membrane protein A and related proteins
CombinedMetaVelvetContigs_10687332_1	Planktomarina_temperata_RCA23,_DSM_22400_(RCA23)	11903.3	6845.55	55107.9	12734.4	57211.2	42043.4	17290.1	25622.9	8264	14374.1	K04077	chaperonin GroEL
CombinedMetaVelvetContigs_1069_1	Rhodobacterales_sp._HTCC2255_(original_sequence,_contaminants	18172.9	17705	80749.7	12453.7	57793.1	26378.5	24019.4	49187.8	23656	40790.8	K00239	succinate dehydrogenase flavoprotein subunit [EC:1.3.5.1]
CombinedMetaVelvetContigs_1069_1	Rhodobacterales_sp._HTCC2255_(original_sequence,_contaminants	18172.9	17705	80749.7	12453.7	57793.1	26378.5	24019.4	49187.8	23656	40790.8	K00234	succinate dehydrogenase (ubiquinone) flavoprotein subunit [EC:1.3.5.1]
CombinedMetaVelvetContigs_10693342_2	Rhodobacterales_sp._HTCC2255_(original_sequence,_contaminants	25731.9	6073.92	33227.7	10073.2	32001.3	12771.4	10786.5	28046.8	15473	28882	K00411	ubiquinol-cytochrome c reductase iron-sulfur subunit [EC:1.10.2.2]
CombinedMetaVelvetContigs_10701801_1	Candidatus_Pelagibacter_ubique_SAR11_HTCC1062_(re-annotation)	3334.54	107660	47542.8	55054.1	21041.7	48578.8	19243.1	43087.9	9837	22116.4	K03798	cell division protease FtsH [EC:3.4.24.-]
CombinedMetaVelvetContigs_10701801_1	Candidatus_Pelagibacter_ubique_SAR11_HTCC1062_(re-annotation)	3334.54	107660	47542.8	55054.1	21041.7	48578.8	19243.1	43087.9	9837	22116.4	K03063	26S proteasome regulatory subunit T3
CombinedMetaVelvetContigs_10701801_1	Candidatus_Pelagibacter_ubique_SAR11_HTCC1062_(re-annotation)	3334.54	107660	47542.8	55054.1	21041.7	48578.8	19243.1	43087.9	9837	22116.4	K14575	AAA family ATPase
CombinedMetaVelvetContigs_10701801_1	Candidatus_Pelagibacter_ubique_SAR11_HTCC1062_(re-annotation)	3334.54	107660	47542.8	55054.1	21041.7	48578.8	19243.1	43087.9	9837	22116.4	K13525	transitional endoplasmic reticulum ATPase
CombinedMetaVelvetContigs_10701801_1	Candidatus_Pelagibacter_ubique_SAR11_HTCC1062_(re-annotation)	3334.54	107660	47542.8	55054.1	21041.7	48578.8	19243.1	43087.9	9837	22116.4	K03065	26S proteasome regulatory subunit T5
CombinedMetaVelvetContigs_10701801_1	Candidatus_Pelagibacter_ubique_SAR11_HTCC1062_(re-annotation)	3334.54	107660	47542.8	55054.1	21041.7	48578.8	19243.1	43087.9	9837	22116.4	K08955	ATP-dependent metalloprotease [EC:3.4.24.-]
CombinedMetaVelvetContigs_10702109_2	Polaribacter_sp._MED152_(re-annotation)	1848.89	9025.93	16707.9	1559.31	8823.01	33662.2	10870.6	45852.1	12434	36553.4	K01803	triosephosphate isomerase (TIM) [EC:5.3.1.1]
CombinedMetaVelvetContigs_10703036_1	Gammaproteobacteria_bacterium_MOLA455	3443.51	10533.8	9137.63	2338.97	4168.27	25019	11901.6	35141.9	14202	20541.1	K04043	molecular chaperone DnaK
CombinedMetaVelvetContigs_10703036_1	Gammaproteobacteria_bacterium_MOLA455	3443.51	10533.8	9137.63	2338.97	4168.27	25019	11901.6	35141.9	14202	20541.1	K03283	heat shock 70kDa protein 1/8
CombinedMetaVelvetContigs_10704679_2	Planktomarina_temperata_RCA23,_DSM_22400_(RCA23)	57380.9	5550.06	10151.2	14397.6	9633.77	1509.12	2702.83	9965.34	4732	4599.7	K02970	small subunit ribosomal protein S21
CombinedMetaVelvetContigs_10722676_1	Planktomarina_temperata_RCA23,_DSM_22400_(RCA23)	10606.6	6371.25	15919	8576.22	20459.8	19518.8	24941.4	19564.7	18856	3544.29	K03046	DNA-directed RNA polymerase subunit beta' [EC:2.7.7.6]
CombinedMetaVelvetContigs_10725609_1	Rhodobacterales_sp._HTCC2255_(original_sequence,_contaminants	8161.99	15630.8	54392.1	6757.02	30656.4	4677.04	3215.47	11599.5	2544	1772.14	K04767	acetoin utilization protein AcuB
CombinedMetaVelvetContigs_10727875_1	Polaribacter_sp._Hel_I_88	9912.8	22285.2	55222.8	20863.6	23464.4	32115.6	26267	84628.3	17567	58488.7	K02112	F-type H+-transporting ATPase subunit beta [EC:3.6.3.14]
CombinedMetaVelvetContigs_10727875_1	Polaribacter_sp._Hel_I_88	9912.8	22285.2	55222.8	20863.6	23464.4	32115.6	26267	84628.3	17567	58488.7	K02133	F-type H+-transporting ATPase subunit beta [EC:3.6.3.14]
CombinedMetaVelvetContigs_10728_1	Planktomarina_temperata_RCA23,_DSM_22400_(RCA23)	4086.44	9125.04	7194.12	2338.97	11713.1	17648	18927.5	18502	15273	9325.42	K02058	simple sugar transport system substrate-binding protein
CombinedMetaVelvetContigs_10728_1	Planktomarina_temperata_RCA23,_DSM_22400_(RCA23)	4086.44	9125.04	7194.12	2338.97	11713.1	17648	18927.5	18502	15273	9325.42	K07335	basic membrane protein A and related proteins
CombinedMetaVelvetContigs_10735040_1	Polaribacter_sp._MED152_(re-annotation)	0	7872.03	19388.1	1559.31	4425.81	25742.4	6172.71	16232.2	6736	27976.3	K04043	molecular chaperone DnaK
CombinedMetaVelvetContigs_10738351_1	Polaribacter_sp._Hel_I_88	1089.72	1592.81	8855.51	2338.97	2670.75	7121.57	6914.88	23744.7	8802	56125.8	K03046	DNA-directed RNA polymerase subunit beta' [EC:2.7.7.6]
CombinedMetaVelvetContigs_10741_1	Rhodobacterales_sp._HTCC2255_(original_sequence,_contaminants	22411.9	14314.1	147733	21476.9	89832.5	34834.6	43019.6	76107.7	46348	114725	K02933	large subunit ribosomal protein L6
CombinedMetaVelvetContigs_10741346_5	Rhodobacterales_sp._HTCC2255_(original_sequence,_contaminants	10512.1	5904.02	36132.6	5072.96	8365.16	4627.15	5046.05	16932.1	5973	14752.1	K00240	succinate dehydrogenase iron-sulfur subunit [EC:1.3.5.1]
CombinedMetaVelvetContigs_10741346_5	Rhodobacterales_sp._HTCC2255_(original_sequence,_contaminants	10512.1	5904.02	36132.6	5072.96	8365.16	4627.15	5046.05	16932.1	5973	14752.1	K00235	succinate dehydrogenase (ubiquinone) iron-sulfur subunit [EC:1.3.5.1]
CombinedMetaVelvetContigs_10748798_1	Marine_gamma_proteobacterium_sp._HTCC2207_(re-annotation)	7181.24	7149.95	8615.18	3898.28	9881.77	16712.6	9634.93	22585.7	10029	13673.1	K02950	small subunit ribosomal protein S12
CombinedMetaVelvetContigs_10750227_1	Polaribacter_sp._Hel_I_88	5114.41	20685.3	30103.5	6237.25	10759.3	48142.3	10042.4	30258.8	10765	31418.2	K02355	elongation factor G
CombinedMetaVelvetContigs_10751932_1	Marine_gamma_proteobacterium_sp._HTCC2207_(re-annotation)	7224.83	14236.2	35829.5	1912.76	35435.1	18421.3	9202.63	3618.21	5011	10546.2	K03046	DNA-directed RNA polymerase subunit beta' [EC:2.7.7.6]
CombinedMetaVelvetContigs_10751932_1	Marine_gamma_proteobacterium_sp._HTCC2207_(re-annotation)	7224.83	14236.2	35829.5	1912.76	35435.1	18421.3	9202.63	3618.21	5011	10546.2	K03042	DNA-directed RNA polymerase subunit A" [EC:2.7.7.6]
CombinedMetaVelvetContigs_10752593_1	Candidatus_Pelagibacter_ubique_SAR11_HTCC1062_(re-annotation)	27820.5	23842.6	17099.8	19096.4	7497.17	20566.5	11006.4	8507.78	2250	13586.4	K02002	glycine betaine/proline transport system substrate-binding protein
CombinedMetaVelvetContigs_10754970_26	Rhodobacterales_sp._HTCC2255_(original_sequence,_contaminants	31739.8	186359	42574.4	33151	25963.5	16001.7	14627.4	51377.4	13187	64261.9	K04043	molecular chaperone DnaK
CombinedMetaVelvetContigs_10754970_26	Rhodobacterales_sp._HTCC2255_(original_sequence,_contaminants	31739.8	186359	42574.4	33151	25963.5	16001.7	14627.4	51377.4	13187	64261.9	K03283	heat shock 70kDa protein 1/8
CombinedMetaVelvetContigs_10754994_1	Marine_gamma_proteobacterium_sp._HTCC2207_(re-annotation)	6669.07	4084.68	11499.1	8118.82	9576.54	16974.5	8206.05	23163.6	9617	17217.4	K04077	chaperonin GroEL
CombinedMetaVelvetContigs_10762483_1	Polaribacter_sp._MED152_(re-annotation)	6265.88	14484	21660.7	2338.97	12304.5	20566.5	4198.66	14399	5686	17595.4	K02111	F-type H+-transporting ATPase subunit alpha [EC:3.6.3.14]
CombinedMetaVelvetContigs_10762483_1	Polaribacter_sp._MED152_(re-annotation)	6265.88	14484	21660.7	2338.97	12304.5	20566.5	4198.66	14399	5686	17595.4	K02132	F-type H+-transporting ATPase subunit alpha
CombinedMetaVelvetContigs_10763165_1	Marine_gamma_proteobacterium_sp._HTCC2207_(re-annotation)	5070.82	13507	13254.5	6715.44	7611.63	41893.8	14866.5	58369.8	13265	46115.1	K04077	chaperonin GroEL
CombinedMetaVelvetContigs_10767911_1	Formosa_agariphila_KMM_3901	22045	672.52	6906.77	10322.6	9633.77	810.686	79703.9	37424.6	115782	1575.24	K03499	trk system potassium uptake protein TrkA
CombinedMetaVelvetContigs_10768010_1	Rhodobacterales_sp._HTCC2255_(original_sequence,_contaminants	16207.7	9394.05	37778.3	9272.71	25143.2	3741.63	6182.27	9586.5	6357	13751.8	K00568	2-polyprenyl-6-hydroxyphenyl methylase / 3-demethylubiquinone-9 3-methyltransferase [EC:2.1.1.222 2.1.1.64]
CombinedMetaVelvetContigs_10768010_1	Rhodobacterales_sp._HTCC2255_(original_sequence,_contaminants	16207.7	9394.05	37778.3	9272.71	25143.2	3741.63	6182.27	9586.5	6357	13751.8	K00591	hexaprenyldihydroxybenzoate methyltransferase [EC:2.1.1.114]
CombinedMetaVelvetContigs_10770031_1	Polaribacter_sp._MED152_(re-annotation)	5721.02	7433.12	35777.3	7734.19	11436.5	25256	10438.3	16970.6	6481	14177.2	K03043	DNA-directed RNA polymerase subunit beta [EC:2.7.7.6]
CombinedMetaVelvetContigs_10772535_1	Planktomarina_temperata_RCA23,_DSM_22400_(RCA23)	20940.7	30822.7	16760.2	8399.49	23035.2	30993.2	25230.2	36178.9	17867	11743.4	K10543	D-xylose transport system substrate-binding protein
CombinedMetaVelvetContigs_10773883_1	Polaribacter_sp._MED152_(re-annotation)	8706.84	30397.9	48227.3	11933.9	47386.7	60739.1	17556	11596.3	5803	40200.1	K02358	elongation factor Tu
CombinedMetaVelvetContigs_10776209_1	Candidatus_Pelagibacter_ubique_SAR11_HTCC1062_(re-annotation)	20613.8	12211.6	19069.4	37111.6	5980.57	31541.9	5195.25	6138.44	1908	1181.43	K01419	ATP-dependent HslUV protease, peptidase subunit HslV [EC:3.4.25.2]
CombinedMetaVelvetContigs_10777166_2	Planktomarina_temperata_RCA23,_DSM_22400_(RCA23)	40174.3	31658	37167	8357.91	63420.7	27750.4	19975.7	24855.6	13753	13751.8	K03086	RNA polymerase primary sigma factor
CombinedMetaVelvetContigs_10777166_2	Planktomarina_temperata_RCA23,_DSM_22400_(RCA23)	40174.3	31658	37167	8357.91	63420.7	27750.4	19975.7	24855.6	13753	13751.8	K03089	RNA polymerase sigma-32 factor
CombinedMetaVelvetContigs_10777200_1	Polaribacter_sp._Hel_I_88	2724.29	9025.93	5093.88	779.656	4988.58	43552.6	12789.2	23346.6	6620	19729.9	K00134	glyceraldehyde 3-phosphate dehydrogenase [EC:1.2.1.12]
CombinedMetaVelvetContigs_10778236_1	Candidatus_Pelagibacter_ubique_SAR11_HTCC1002_(re-annotation)	11961.5	49023.2	91747.2	32423.3	42255.1	77202.3	26452.5	12726.4	2976	47477.7	K09969	general L-amino acid transport system substrate-binding protein
CombinedMetaVelvetContigs_10779680_1	Polaribacter_sp._Hel_I_88	1634.58	8233.07	8855.51	119724	3977.51	8917.55	2605.28	14848.5	5635	18934.4	K02111	F-type H+-transporting ATPase subunit alpha [EC:3.6.3.14]
CombinedMetaVelvetContigs_10779680_1	Polaribacter_sp._Hel_I_88	1634.58	8233.07	8855.51	119724	3977.51	8917.55	2605.28	14848.5	5635	18934.4	K02132	F-type H+-transporting ATPase subunit alpha
CombinedMetaVelvetContigs_10783199_1	Marivirga_tractuosa_H-43,_DSM_4126	8100.24	28798	24858.1	8513.84	13897.4	45822.5	9772.65	42603.1	13080	37120.5	K02111	F-type H+-transporting ATPase subunit alpha [EC:3.6.3.14]
CombinedMetaVelvetContigs_10783199_1	Marivirga_tractuosa_H-43,_DSM_4126	8100.24	28798	24858.1	8513.84	13897.4	45822.5	9772.65	42603.1	13080	37120.5	K02132	F-type H+-transporting ATPase subunit alpha
CombinedMetaVelvetContigs_10786823_1	Polaribacter_sp._MED152_(re-annotation)	13726.8	27247.7	72286	22402.1	36016.9	43253.2	32170	118094	22957	55495.7	K02111	F-type H+-transporting ATPase subunit alpha [EC:3.6.3.14]
CombinedMetaVelvetContigs_10786823_1	Polaribacter_sp._MED152_(re-annotation)	13726.8	27247.7	72286	22402.1	36016.9	43253.2	32170	118094	22957	55495.7	K02132	F-type H+-transporting ATPase subunit alpha
CombinedMetaVelvetContigs_10794986_6	Marivirga_tractuosa_H-43,_DSM_4126	5612.05	9167.52	7053.06	7276.79	9652.85	38912.9	14581.5	15705.7	11349	30780.2	K02112	F-type H+-transporting ATPase subunit beta [EC:3.6.3.14]
CombinedMetaVelvetContigs_10794986_6	Marivirga_tractuosa_H-43,_DSM_4126	5612.05	9167.52	7053.06	7276.79	9652.85	38912.9	14581.5	15705.7	11349	30780.2	K02133	F-type H+-transporting ATPase subunit beta [EC:3.6.3.14]
CombinedMetaVelvetContigs_10797_1	Rhodobacterales_sp._HTCC2255_(original_sequence,_contaminants	45612	22667.5	61920.6	14023.4	46947.9	14791.9	9992.63	23600.3	11736	36002.1	K00798	cob(I)alamin adenosyltransferase [EC:2.5.1.17]
CombinedMetaVelvetContigs_10799088_1	Planktomarina_temperata_RCA23,_DSM_22400_(RCA23)	23908.4	31905.8	66821.2	14792.7	90710.1	109181	75621.9	77950.5	26009	27228	K04043	molecular chaperone DnaK
CombinedMetaVelvetContigs_10799481_1	Rhodobacterales_sp._HTCC2255_(original_sequence,_contaminants	17628	8990.54	21551	6237.25	12352.2	5612.44	6151.67	10713.4	6551	12231.7	K00161	pyruvate dehydrogenase E1 component alpha subunit [EC:1.2.4.1]
CombinedMetaVelvetContigs_10800145_1	Polaribacter_sp._MED152_(re-annotation)	9128.2	31863.3	57610.4	10031.6	37285.6	88240.1	25624.3	59554.5	16948	98964.4	K02358	elongation factor Tu
CombinedMetaVelvetContigs_10802978_1	Planktomarina_temperata_RCA23,_DSM_22400_(RCA23)	20864.5	15347.6	13510.5	5405.62	19200.8	26154	19635.2	24881.2	11252	15405.8	K01903	succinyl-CoA synthetase beta subunit [EC:6.2.1.5]
CombinedMetaVelvetContigs_10802978_1	Planktomarina_temperata_RCA23,_DSM_22400_(RCA23)	20864.5	15347.6	13510.5	5405.62	19200.8	26154	19635.2	24881.2	11252	15405.8	K01900	succinyl-CoA synthetase beta subunit [EC:6.2.1.4 6.2.1.5]
CombinedMetaVelvetContigs_10808544_1	Rhodobacterales_sp._HTCC2255_(original_sequence,_contaminants	18285.5	17549.2	50102.8	6954.53	37266.5	14442.7	21637.9	37193.4	19859	34119.7	K02355	elongation factor G
CombinedMetaVelvetContigs_10809_3	Marine_gamma_proteobacterium_sp._HTCC2207_(re-annotation)	0	3008.64	4268.41	0	1430.76	25168.7	9696.14	41832.6	13348	17942	K02986	small subunit ribosomal protein S4
CombinedMetaVelvetContigs_1081_1	Rhodobacterales_sp._HTCC2255_(original_sequence,_contaminants	2364.69	1592.81	10354.9	3118.62	10606.7	4677.04	17341.7	16839	32428	7970.71	K01870	isoleucyl-tRNA synthetase [EC:6.1.1.5]
CombinedMetaVelvetContigs_10817985_1	Polaribacter_sp._Hel_I_88	2179.44	10824	15145.8	4989.8	6314.41	22075.6	6914.88	19147.3	3847	19430.6	K02112	F-type H+-transporting ATPase subunit beta [EC:3.6.3.14]
CombinedMetaVelvetContigs_10824388_1	Rhodobacterales_sp._HTCC2255_(original_sequence,_contaminants	5176.16	9224.15	74788.6	9241.52	43399.7	15839.6	13550.5	27244.2	10917	42673.2	K03046	DNA-directed RNA polymerase subunit beta' [EC:2.7.7.6]
CombinedMetaVelvetContigs_10824388_1	Rhodobacterales_sp._HTCC2255_(original_sequence,_contaminants	5176.16	9224.15	74788.6	9241.52	43399.7	15839.6	13550.5	27244.2	10917	42673.2	K13797	DNA-directed RNA polymerase subunit beta-beta' [EC:2.7.7.6]
CombinedMetaVelvetContigs_10829_1	Rhodobacterales_sp._HTCC2255_(original_sequence,_contaminants	544.859	1061.87	1175.51	1559.31	2851.98	0	37560.4	26101.2	56720	0	K11690	C4-dicarboxylate transporter, DctM subunit
CombinedMetaVelvetContigs_10835073_1	Rhodobacterales_sp._HTCC2255_(original_sequence,_contaminants	3269.15	1592.81	36336.3	8576.22	35511.4	7358.54	12898.2	34788.8	6882	32134.9	K02112	F-type H+-transporting ATPase subunit beta [EC:3.6.3.14]
CombinedMetaVelvetContigs_10835073_1	Rhodobacterales_sp._HTCC2255_(original_sequence,_contaminants	3269.15	1592.81	36336.3	8576.22	35511.4	7358.54	12898.2	34788.8	6882	32134.9	K02133	F-type H+-transporting ATPase subunit beta [EC:3.6.3.14]
CombinedMetaVelvetContigs_10836832_1	Planktomarina_temperata_RCA23,_DSM_22400_(RCA23)	16966.9	9549.79	27099.4	3118.62	14383.9	15827.1	13768.6	15558	6701	19682.6	K02982	small subunit ribosomal protein S3
CombinedMetaVelvetContigs_10841733_1	Planktomarina_temperata_RCA23,_DSM_22400_(RCA23)	17468.2	20996.8	14372.6	5623.92	22434.3	37615.8	22439.4	22059.2	12919	16941.7	K01915	glutamine synthetase [EC:6.3.1.2]
CombinedMetaVelvetContigs_10844_1	Planktomarina_temperata_RCA23,_DSM_22400_(RCA23)	11736.3	8615.34	7951.67	4449.24	11474.7	10214.6	17161.9	22733.4	11545	11845.8	K02881	large subunit ribosomal protein L18
CombinedMetaVelvetContigs_10845_1	Planktomarina_temperata_RCA23,_DSM_22400_(RCA23)	7286.58	8056.09	24403.6	4126.98	25524.7	14517.5	24407.7	25478.4	12444	16193.5	K02933	large subunit ribosomal protein L6
CombinedMetaVelvetContigs_10852005_3	Marine_gamma_proteobacterium_sp._HTCC2207_(re-annotation)	8118.4	15687.4	37564.1	12474.5	34662.5	14417.7	7150.16	20222.8	6541	19233.7	K02358	elongation factor Tu
CombinedMetaVelvetContigs_10858421_1	Planktomarina_temperata_RCA23,_DSM_22400_(RCA23)	10780.9	6654.41	64318.7	15593.1	74990.8	42280.4	22144.8	32050.3	8951	19005.3	K04077	chaperonin GroEL
CombinedMetaVelvetContigs_10862714_1	Planktomarina_temperata_RCA23,_DSM_22400_(RCA23)	5862.68	3865.22	11096.8	2775.58	8412.86	9865.43	14135.8	15082.8	17313	24542.2	K02950	small subunit ribosomal protein S12
CombinedMetaVelvetContigs_10870203_1	Gammaproteobacteria_bacterium_MOLA455	1536.5	2095.43	6358.2	7016.9	3576.89	26378.5	8791.37	30807.8	14915	29961.1	K02358	elongation factor Tu
CombinedMetaVelvetContigs_10870313_1	Rhodobacterales_sp._HTCC2255_(original_sequence,_contaminants	2081.36	1061.87	38535.8	11455.7	20793.7	14031.1	9950.55	18713.9	4479	34222.1	K04043	molecular chaperone DnaK
CombinedMetaVelvetContigs_10876300_1	Gammaproteobacteria_bacterium_MOLA455	0	530.937	5877.55	3898.28	4998.11	22362.5	10732.9	19644.9	11087	20950.7	K02355	elongation factor G
CombinedMetaVelvetContigs_10878931_2	Planktomarina_temperata_RCA23,_DSM_22400_(RCA23)	13683.2	9025.93	7847.18	8035.65	13229.7	18396.3	20947.4	18396.1	13052	5749.63	K02275	cytochrome c oxidase subunit II [EC:1.9.3.1]
CombinedMetaVelvetContigs_1088_1	Planktomarina_temperata_RCA23,_DSM_22400_(RCA23)	4329.81	1061.87	2706.28	1559.31	5207.96	2494.42	34522.8	32576.8	44987	1772.14	K05592	ATP-dependent RNA helicase DeaD [EC:3.6.4.13]
CombinedMetaVelvetContigs_1088_1	Planktomarina_temperata_RCA23,_DSM_22400_(RCA23)	4329.81	1061.87	2706.28	1559.31	5207.96	2494.42	34522.8	32576.8	44987	1772.14	K14809	ATP-dependent RNA helicase DDX55/SPB4 [EC:3.6.4.13]
CombinedMetaVelvetContigs_10882600_1	Polaribacter_sp._Hel_I_88	817.288	6335.85	17481.1	1559.31	5665.8	15864.5	7808.18	24040.1	8273	22384.2	K03040	DNA-directed RNA polymerase subunit alpha [EC:2.7.7.6]
CombinedMetaVelvetContigs_10884496_1	Polaribacter_sp._Hel_I_88	4086.44	44513.8	38232.8	15593.1	12581.1	33799.4	12911.6	56472.4	9151	48415	K02112	F-type H+-transporting ATPase subunit beta [EC:3.6.3.14]
CombinedMetaVelvetContigs_10891496_1	Planktomarina_temperata_RCA23,_DSM_22400_(RCA23)	138645	28090.1	30678.2	28951.2	71499.7	40509.4	26203.9	31989.3	8303	22179.4	K03086	RNA polymerase primary sigma factor
CombinedMetaVelvetContigs_10891496_1	Planktomarina_temperata_RCA23,_DSM_22400_(RCA23)	138645	28090.1	30678.2	28951.2	71499.7	40509.4	26203.9	31989.3	8303	22179.4	K03089	RNA polymerase sigma-32 factor
CombinedMetaVelvetContigs_10891496_1	Planktomarina_temperata_RCA23,_DSM_22400_(RCA23)	138645	28090.1	30678.2	28951.2	71499.7	40509.4	26203.9	31989.3	8303	22179.4	K03087	RNA polymerase nonessential primary-like sigma factor
CombinedMetaVelvetContigs_10895579_1	Planktomarina_temperata_RCA23,_DSM_22400_(RCA23)	10054.5	9415.29	6656	3045.86	19382	14866.7	73783.6	66180.9	55256	7277.61	K02600	N utilization substance protein A
CombinedMetaVelvetContigs_10899112_1	Planktomarina_temperata_RCA23,_DSM_22400_(RCA23)	3487.1	4721.8	8850.28	5426.41	10625.8	5612.44	35997.6	36429.4	35214	3292.25	K01881	prolyl-tRNA synthetase [EC:6.1.1.15]
CombinedMetaVelvetContigs_10909798_2	Formosa_agariphila_KMM_3901	25612	18880.1	34633.1	17578.6	39393.5	8730.47	4743.82	16116.6	13437	23589.2	K02358	elongation factor Tu
CombinedMetaVelvetContigs_1091_1	Planktomarina_temperata_RCA23,_DSM_22400_(RCA23)	10610.2	10753.2	8704	4584.38	14078.7	16937.1	11561.2	18797.4	7847	6623.88	K10543	D-xylose transport system substrate-binding protein
CombinedMetaVelvetContigs_10913353_1	Rhodobacterales_sp._HTCC2255_(original_sequence,_contaminants	10686.5	7334.01	24690.9	5353.64	9700.54	9915.32	7662.8	10402	11358	15201.1	K02358	elongation factor Tu
CombinedMetaVelvetContigs_10917011_1	Polaribacter_sp._Hel_I_88	10294.2	30072.3	120451	13035.8	58422.6	75905.2	57122.9	89822.9	21457	155634	K04043	molecular chaperone DnaK
CombinedMetaVelvetContigs_10917011_1	Polaribacter_sp._Hel_I_88	10294.2	30072.3	120451	13035.8	58422.6	75905.2	57122.9	89822.9	21457	155634	K09490	heat shock 70kDa protein 5
CombinedMetaVelvetContigs_10917674_1	Polaribacter_sp._Hel_I_88	3269.15	12742.5	21483.1	1559.31	11760.8	36505.8	8846.84	26974.5	8406	20840.4	K02355	elongation factor G
CombinedMetaVelvetContigs_1092_1	SAR86_cluster_bacterium_SAR86B	55081.6	25789.4	51215.7	1434.57	14097.7	28336.6	6748.47	1149.35	2240	5198.29	K01507	unknown
CombinedMetaVelvetContigs_1092_1	SAR86_cluster_bacterium_SAR86B	55081.6	25789.4	51215.7	1434.57	14097.7	28336.6	6748.47	1149.35	2240	5198.29	K15987	K(+)-stimulated pyrophosphate-energized sodium pump [EC:3.6.1.1]
CombinedMetaVelvetContigs_10923092_1	Marivirga_tractuosa_H-43,_DSM_4126	6462.03	11326.7	23651.3	8576.22	26583.5	34447.9	9179.68	24544.1	10096	60347.4	K02358	elongation factor Tu
CombinedMetaVelvetContigs_10924467_1	Planktomarina_temperata_RCA23,_DSM_22400_(RCA23)	28812.1	8565.79	6797.06	8025.26	13849.7	10089.9	6484.5	15856.6	5141	8380.28	K00161	pyruvate dehydrogenase E1 component alpha subunit [EC:1.2.4.1]
CombinedMetaVelvetContigs_10925490_1	Methylophilales_sp._HTCC2181	2179.44	38199.2	44638	13254.2	13163	34610.1	6719.78	8424.31	7343	5789.01	K03386	peroxiredoxin (alkyl hydroperoxide reductase subunit C) [EC:1.11.1.15]
CombinedMetaVelvetContigs_10926580_1	Polaribacter_sp._Hel_I_88	2179.44	10618.7	9283.92	3118.62	7067.94	42891.5	21286	31324.7	8413	62316.5	K01915	glutamine synthetase [EC:6.3.1.2]
CombinedMetaVelvetContigs_10927839_1	Gammaproteobacteria_bacterium_MOLA455	13450.7	17082	24988.7	6850.58	16558.6	46196.6	7502.12	15641.5	5813	21698.9	K04077	chaperonin GroEL
CombinedMetaVelvetContigs_10928153_1	Polaribacter_sp._Hel_I_88	817.288	11149.7	21890.6	3118.62	17998.9	15814.6	10019.4	15866.2	6468	19966.2	K02992	small subunit ribosomal protein S7
CombinedMetaVelvetContigs_10929575_1	Planktomarina_temperata_RCA23,_DSM_22400_(RCA23)	9531.4	14165.4	22099.6	2338.97	29425.9	26228.8	23388.2	21751	6953	11066.1	K04043	molecular chaperone DnaK
CombinedMetaVelvetContigs_10929651_1	Gammaproteobacteria_bacterium_MOLA455	5797.3	8806.48	4190.04	2338.97	9309.46	14829.3	17047.2	18460.3	18934	16634.5	K03046	DNA-directed RNA polymerase subunit beta' [EC:2.7.7.6]
CombinedMetaVelvetContigs_10931841_1	Planktomarina_temperata_RCA23,_DSM_22400_(RCA23)	14144.5	7893.27	8453.22	7016.9	20431.2	7470.78	26955.6	30236.3	15974	6025.29	K02276	cytochrome c oxidase subunit III [EC:1.9.3.1]
CombinedMetaVelvetContigs_10938351_1	Planktomarina_temperata_RCA23,_DSM_22400_(RCA23)	12898.6	9514.39	11702.9	8576.22	14107.3	20616.4	18988.7	16383.1	12259	6805.04	K01338	ATP-dependent Lon protease [EC:3.4.21.53]
CombinedMetaVelvetContigs_10938709_1	Betaproteobacteria_bacterium_MOLA814	12212.1	17952.8	24774.5	10260.3	16654	27139.3	7044.96	19689.9	11358	16264.4	K02358	elongation factor Tu
CombinedMetaVelvetContigs_10942_1	Planktomarina_temperata_RCA23,_DSM_22400_(RCA23)	12317.4	4474.03	2742.86	4677.94	5646.72	8156.75	55290.4	32856.1	39692	3544.29	K03628	transcription termination factor Rho
CombinedMetaVelvetContigs_10942651_1	Planktomarina_temperata_RCA23,_DSM_22400_(RCA23)	28510.6	8841.87	6274.61	8305.94	12419	9179.46	6733.17	15455.3	5154	6419.1	K00161	pyruvate dehydrogenase E1 component alpha subunit [EC:1.2.4.1]
CombinedMetaVelvetContigs_10943172_4	Rhodobacterales_sp._HTCC2255_(original_sequence,_contaminants	6959.66	18873	95785.8	9646.94	47758.7	12659.2	8403.07	14476.1	3512	10695.9	K04767	acetoin utilization protein AcuB
CombinedMetaVelvetContigs_10945082_1	Polaribacter_sp._MED152_(re-annotation)	4569.55	14845	26874.8	6112.5	8040.86	24021.3	9948.64	17641.6	6164	18154.6	K02355	elongation factor G
CombinedMetaVelvetContigs_10950773_1	Candidatus_Pelagibacter_ubique_SAR11_HTCC1002_(re-annotation)	11957.8	27948.5	19581.4	14761.5	14937.1	23372.7	10694.6	9063.19	1650	14177.2	K02002	glycine betaine/proline transport system substrate-binding protein
CombinedMetaVelvetContigs_10953_1	Rhodobacterales_sp._HTCC2255_(original_sequence,_contaminants	14540.5	2520.18	16624.3	4677.94	14527	7483.26	15291.2	31491.6	23185	20761.7	K06207	GTP-binding protein
CombinedMetaVelvetContigs_10960_2	Marine_gamma_proteobacterium_sp._HTCC2207_(re-annotation)	1009.81	1592.81	3134.69	2151.85	2766.13	6922.01	30572.8	22630.7	35143	5277.05	K06972	unknown
CombinedMetaVelvetContigs_10966869_1	Polaribacter_sp._MED152_(re-annotation)	25019.9	6321.69	30923.7	5197.71	22930.3	1870.81	5803.53	24011.2	16306	30882.6	K02886	large subunit ribosomal protein L2
CombinedMetaVelvetContigs_10972337_1	Rhodobacterales_sp._HTCC2255_(original_sequence,_contaminants	16749	16444.9	95247.6	11424.6	63582.9	11873.4	17334.1	38275.4	12119	35742.2	K02274	cytochrome c oxidase subunit I [EC:1.9.3.1]
CombinedMetaVelvetContigs_10973183_1	Formosa_sp._AK20	2539.04	10328.5	12779.1	1361.8	11932.5	23996.3	3070.09	10751.9	4464	23132.4	K02358	elongation factor Tu
CombinedMetaVelvetContigs_10974979_1	Polaribacter_sp._MED152_(re-annotation)	1634.58	4757.2	18243.9	665.306	13220.2	22374.9	18851	44513.3	8243	40145	K04043	molecular chaperone DnaK
CombinedMetaVelvetContigs_10980376_1	Rhodobacterales_sp._HTCC2255_(original_sequence,_contaminants	9945.49	12275.3	38682.1	14220.9	29645.3	22424.8	9640.67	17901.7	13136	31567.8	K02358	elongation factor Tu
CombinedMetaVelvetContigs_10981731_1	Candidatus_Pelagibacter_ubique_SAR11_HTCC1062_(re-annotation)	0	43409.4	23066.1	1559.31	7773.78	11037.8	6530.41	2870.17	75	8703.2	K00412	ubiquinol-cytochrome c reductase cytochrome b subunit
CombinedMetaVelvetContigs_10981830_1	Planktomarina_temperata_RCA23,_DSM_22400_(RCA23)	13606.9	9832.96	10595.3	11112.7	20536.1	17411	8982.66	12713.5	7617	3300.13	K03089	RNA polymerase sigma-32 factor
CombinedMetaVelvetContigs_10983408_1	Polaribacter_sp._MED152_(re-annotation)	3708.67	4757.2	40630.8	779.656	20469.4	14704.6	9757.35	18678.6	5088	25715.8	K04043	molecular chaperone DnaK
CombinedMetaVelvetContigs_10983408_1	Polaribacter_sp._MED152_(re-annotation)	3708.67	4757.2	40630.8	779.656	20469.4	14704.6	9757.35	18678.6	5088	25715.8	K09490	heat shock 70kDa protein 5
CombinedMetaVelvetContigs_10987138_1	Rhodobacterales_sp._HTCC2255_(original_sequence,_contaminants	9665.8	5118.23	31848.5	9220.73	21842.9	1870.81	13598.3	15924	15907	16469.1	K02358	elongation factor Tu
CombinedMetaVelvetContigs_10989665_1	Rhodobacterales_sp._HTCC2255_(original_sequence,_contaminants	7548.11	10618.7	50876.1	3118.62	12857.7	13095.7	10451.7	21169.9	8565	11814.3	K01338	ATP-dependent Lon protease [EC:3.4.21.53]
CombinedMetaVelvetContigs_10991375_1	Marine_gamma_proteobacterium_sp._HTCC2207_(re-annotation)	5859.05	9818.8	13792.6	7016.9	10625.8	21339.8	10384.8	27330.8	9614	25235.3	K02358	elongation factor Tu
CombinedMetaVelvetContigs_11001_1	SAR86_cluster_bacterium_SAR86A	26342.1	35247.1	54454.8	3118.62	26650.3	22337.5	7525.08	3717.74	2093	6419.1	K03782	catalase-peroxidase [EC:1.11.1.21]
CombinedMetaVelvetContigs_11004278_1	Planktomarina_temperata_RCA23,_DSM_22400_(RCA23)	21006.1	11383.3	4984.16	3118.62	11503.3	8418.66	22376.3	18229.1	17026	2236.84	K03821	polyhydroxyalkanoate synthase [EC:2.3.1.-]
CombinedMetaVelvetContigs_11004987_1	Polaribacter_sp._Hel_I_88	544.859	10852.4	37710.4	26549.9	22024.1	69943.5	24526.3	4407.99	904	9963.39	K04043	molecular chaperone DnaK
CombinedMetaVelvetContigs_11004987_1	Polaribacter_sp._Hel_I_88	544.859	10852.4	37710.4	26549.9	22024.1	69943.5	24526.3	4407.99	904	9963.39	K04044	molecular chaperone HscA
CombinedMetaVelvetContigs_11004987_1	Polaribacter_sp._Hel_I_88	544.859	10852.4	37710.4	26549.9	22024.1	69943.5	24526.3	4407.99	904	9963.39	K03283	heat shock 70kDa protein 1/8
CombinedMetaVelvetContigs_11006288_1	Planktomarina_temperata_RCA23,_DSM_22400_(RCA23)	8623.3	4700.56	14973.4	4937.82	8756.24	20267.2	21100.4	20913.1	12894	4450.05	K01338	ATP-dependent Lon protease [EC:3.4.21.53]
CombinedMetaVelvetContigs_11009020_1	Planktomarina_temperata_RCA23,_DSM_22400_(RCA23)	6977.83	7291.54	8954.77	6226.85	19372.5	13731.8	16310.7	16662.4	11383	8805.59	K03545	trigger factor
CombinedMetaVelvetContigs_11013878_1	Candidatus_Pelagibacter_ubique_SAR11_HTCC1062_(re-annotation)	53875.6	6788.92	7199.34	6122.9	715.379	22848.9	2354.7	2125.34	1114	2252.59	K01915	glutamine synthetase [EC:6.3.1.2]
CombinedMetaVelvetContigs_11020486_1	Planktomarina_temperata_RCA23,_DSM_22400_(RCA23)	22371.9	19793.3	10062.4	1392.99	20517.1	16874.7	12255.5	9772.71	4804	14586.7	K04752	nitrogen regulatory protein P-II 2
CombinedMetaVelvetContigs_11020486_1	Planktomarina_temperata_RCA23,_DSM_22400_(RCA23)	22371.9	19793.3	10062.4	1392.99	20517.1	16874.7	12255.5	9772.71	4804	14586.7	K04751	nitrogen regulatory protein P-II 1
CombinedMetaVelvetContigs_11021209_1	Polaribacter_sp._MED152_(re-annotation)	4358.87	6059.76	21807	10915.2	15871.9	12023.1	12854.2	13445.5	3727	22651.9	K02906	large subunit ribosomal protein L3
CombinedMetaVelvetContigs_1103_2	Planktomarina_temperata_RCA23,_DSM_22400_(RCA23)	170345	17896.1	39042.6	71281.4	68056.4	10713.5	23625.4	74974.4	22716	10128.8	K02970	small subunit ribosomal protein S21
CombinedMetaVelvetContigs_110302_1	Formosa_sp._AK20	44021	8056.09	19409	16559.9	36942.2	4677.04	11798.3	35469.4	21668	20525.4	K03386	peroxiredoxin (alkyl hydroperoxide reductase subunit C) [EC:1.11.1.15]
CombinedMetaVelvetContigs_11037_1	Planktomarina_temperata_RCA23,_DSM_22400_(RCA23)	24634.9	24239.1	12773.9	2172.64	21251.5	18745.6	15055.9	11098.6	7432	16902.3	K04752	nitrogen regulatory protein P-II 2
CombinedMetaVelvetContigs_11037_1	Planktomarina_temperata_RCA23,_DSM_22400_(RCA23)	24634.9	24239.1	12773.9	2172.64	21251.5	18745.6	15055.9	11098.6	7432	16902.3	K04751	nitrogen regulatory protein P-II 1
CombinedMetaVelvetContigs_11038150_1	Planktomarina_temperata_RCA23,_DSM_22400_(RCA23)	23309.1	10179.8	15370.4	7432.72	28147.8	10426.7	26542.4	24319.4	25769	13200.5	K00962	polyribonucleotide nucleotidyltransferase [EC:2.7.7.8]
CombinedMetaVelvetContigs_11039935_1	Planktomarina_temperata_RCA23,_DSM_22400_(RCA23)	17075.9	10647.1	16781.1	5457.59	38287.1	16238.7	30649.3	23677.3	18859	15390.1	K02112	F-type H+-transporting ATPase subunit beta [EC:3.6.3.14]
CombinedMetaVelvetContigs_11039935_1	Planktomarina_temperata_RCA23,_DSM_22400_(RCA23)	17075.9	10647.1	16781.1	5457.59	38287.1	16238.7	30649.3	23677.3	18859	15390.1	K02133	F-type H+-transporting ATPase subunit beta [EC:3.6.3.14]
CombinedMetaVelvetContigs_11044618_1	Polaribacter_sp._MED152_(re-annotation)	2593.53	18504.9	31414.8	4366.07	21728.4	37166.8	11148	22377.1	6292	35143.6	K02358	elongation factor Tu
CombinedMetaVelvetContigs_11045223_1	Gammaproteobacteria_bacterium_MOLA455	2132.21	15538.8	21760	1559.31	20641.1	38588.7	14277.4	35019.9	4769	41673	K03782	catalase-peroxidase [EC:1.11.1.21]
CombinedMetaVelvetContigs_11049121_1	Planktomarina_temperata_RCA23,_DSM_22400_(RCA23)	5721.02	11142.6	12982.9	4677.94	12113.8	24195.9	13296.1	14835.6	5150	5316.43	K04043	molecular chaperone DnaK
CombinedMetaVelvetContigs_11049121_1	Planktomarina_temperata_RCA23,_DSM_22400_(RCA23)	5721.02	11142.6	12982.9	4677.94	12113.8	24195.9	13296.1	14835.6	5150	5316.43	K04044	molecular chaperone HscA
CombinedMetaVelvetContigs_11051589_1	Polaribacter_sp._MED152_(re-annotation)	18270.9	43543.9	93131.7	24034.2	52365.7	98641.8	29344.7	79218.7	20626	104683	K02358	elongation factor Tu
CombinedMetaVelvetContigs_11053807_1	Planktomarina_temperata_RCA23,_DSM_22400_(RCA23)	11456.6	13202.6	9398.85	779.656	7907.32	14804.4	15375.3	22736.6	13036	7380	K03821	polyhydroxyalkanoate synthase [EC:2.3.1.-]
CombinedMetaVelvetContigs_11054057_1	Planktomarina_temperata_RCA23,_DSM_22400_(RCA23)	3269.15	5012.05	12737.3	4677.94	10311	25517.9	14288.8	10979.9	9382	7080.7	K00145	N-acetyl-gamma-glutamyl-phosphate reductase [EC:1.2.1.38]
CombinedMetaVelvetContigs_11055535_1	Rhodobacterales_sp._HTCC2255_(original_sequence,_contaminants	5168.89	19630.5	35949.7	2338.97	17846.3	14031.1	9663.62	23979.1	11952	43382.1	K01903	succinyl-CoA synthetase beta subunit [EC:6.2.1.5]
CombinedMetaVelvetContigs_11055535_1	Rhodobacterales_sp._HTCC2255_(original_sequence,_contaminants	5168.89	19630.5	35949.7	2338.97	17846.3	14031.1	9663.62	23979.1	11952	43382.1	K01900	succinyl-CoA synthetase beta subunit [EC:6.2.1.4 6.2.1.5]
CombinedMetaVelvetContigs_11056_1	Formosa_agariphila_KMM_3901	12916.8	12317.7	26112	13690.8	41425.2	6547.85	20654.8	48565	71182	13113.9	K03043	DNA-directed RNA polymerase subunit beta [EC:2.7.7.6]
CombinedMetaVelvetContigs_11057709_1	Planktomarina_temperata_RCA23,_DSM_22400_(RCA23)	97678.7	54290.1	63576.8	44461.2	96146.9	117387	41250.2	62906.2	11600	39058.1	K08738	cytochrome c
CombinedMetaVelvetContigs_11061214_1	Planktomarina_temperata_RCA23,_DSM_22400_(RCA23)	16472.9	19368.6	26890.4	3898.28	28338.5	26079.1	31536.8	25793	18383	22045.5	K03040	DNA-directed RNA polymerase subunit alpha [EC:2.7.7.6]
CombinedMetaVelvetContigs_11063874_3	Planktomarina_temperata_RCA23,_DSM_22400_(RCA23)	9705.75	4905.86	2267.43	9147.96	6161.8	1446.76	29541.8	19060.6	19479	590.715	K07147	sulfoxide reductase catalytic subunit YedY [EC:1.8.-.-]
CombinedMetaVelvetContigs_11066272_1	Planktomarina_temperata_RCA23,_DSM_22400_(RCA23)	13944.8	34227.7	58409.8	8222.77	100678	81442.8	33769.1	42224.3	11728	19808.6	K06890	unknown
CombinedMetaVelvetContigs_11070413_1	Planktomarina_temperata_RCA23,_DSM_22400_(RCA23)	9985.45	5804.91	11629.7	4677.94	22110	7084.15	20216.7	18742.8	12642	11782.8	K02112	F-type H+-transporting ATPase subunit beta [EC:3.6.3.14]
CombinedMetaVelvetContigs_11070413_1	Planktomarina_temperata_RCA23,_DSM_22400_(RCA23)	9985.45	5804.91	11629.7	4677.94	22110	7084.15	20216.7	18742.8	12642	11782.8	K02133	F-type H+-transporting ATPase subunit beta [EC:3.6.3.14]
CombinedMetaVelvetContigs_11072326_1	Planktomarina_temperata_RCA23,_DSM_22400_(RCA23)	19189.9	6151.79	17329.6	7307.98	42112	18720.6	30396.8	27581.3	19327	13239.9	K02906	large subunit ribosomal protein L3
CombinedMetaVelvetContigs_11072617_1	Polaribacter_sp._Hel_I_88	6534.67	6880.95	37140.9	14033.8	19048.2	12609.3	5153.17	13654.2	7724	20084.3	K03386	peroxiredoxin (alkyl hydroperoxide reductase subunit C) [EC:1.11.1.15]
CombinedMetaVelvetContigs_11073273_1	Polaribacter_sp._Hel_I_88	3814.01	4743.04	38034.3	6237.25	14813.1	21277.4	7655.15	22865.1	6403	26731.8	K04043	molecular chaperone DnaK
CombinedMetaVelvetContigs_11074_1	Planktomarina_temperata_RCA23,_DSM_22400_(RCA23)	0	0	0	0	715.379	0	32500.9	33331.2	38229	0	K03321	sulfate permease, SulP family
CombinedMetaVelvetContigs_11074_1	Planktomarina_temperata_RCA23,_DSM_22400_(RCA23)	0	0	0	0	715.379	0	32500.9	33331.2	38229	0	K17469	sulfate transporter 2, low-affinity
CombinedMetaVelvetContigs_11081285_1	Gammaproteobacteria_bacterium_MOLA455	1634.58	6873.87	5010.28	4854.66	4568.89	16400.8	4717.04	24502.4	6999	28519.7	K04077	chaperonin GroEL
CombinedMetaVelvetContigs_11081599_1	Planktomarina_temperata_RCA23,_DSM_22400_(RCA23)	59949	17273.2	18374.5	21809.6	44811.3	43652.3	15115.2	30011.6	11457	13507.7	K03089	RNA polymerase sigma-32 factor
CombinedMetaVelvetContigs_11096165_1	Planktomarina_temperata_RCA23,_DSM_22400_(RCA23)	23730.4	25782.3	46983.8	11622.1	46089.5	72051.3	39417.7	40920.8	15203	24518.6	K04043	molecular chaperone DnaK
CombinedMetaVelvetContigs_11096165_1	Planktomarina_temperata_RCA23,_DSM_22400_(RCA23)	23730.4	25782.3	46983.8	11622.1	46089.5	72051.3	39417.7	40920.8	15203	24518.6	K09490	heat shock 70kDa protein 5
CombinedMetaVelvetContigs_11100839_1	Rhodobacterales_sp._HTCC2255_(original_sequence,_contaminants	2419.17	10328.5	54893.7	779.656	24265.7	7383.48	4787.82	6067.81	2613	12310.5	K04088	membrane protease subunit HflK [EC:3.4.-.-]
CombinedMetaVelvetContigs_11104533_1	Marine_gamma_proteobacterium_sp._HTCC2207_(re-annotation)	4533.23	13266.4	12711.2	7630.23	12533.4	24894.3	6568.66	18797.4	8997	22045.5	K02358	elongation factor Tu
CombinedMetaVelvetContigs_11113539_2	Polaribacter_sp._Hel_I_88	272.429	2654.69	3343.67	1995.92	4645.19	14966.5	8104.67	24011.2	4897	51305.6	K03046	DNA-directed RNA polymerase subunit beta' [EC:2.7.7.6]
CombinedMetaVelvetContigs_11113539_2	Polaribacter_sp._Hel_I_88	272.429	2654.69	3343.67	1995.92	4645.19	14966.5	8104.67	24011.2	4897	51305.6	K03018	DNA-directed RNA polymerase III subunit RPC1 [EC:2.7.7.6]
CombinedMetaVelvetContigs_11115226_1	Marine_gamma_proteobacterium_sp._HTCC2207_(re-annotation)	722.846	5104.08	3359.35	2141.46	1430.76	24033.7	14311.8	55088.7	21531	18895	K02358	elongation factor Tu
CombinedMetaVelvetContigs_11118_1	Marivirga_tractuosa_H-43,_DSM_4126	17282.9	1592.81	10469.9	11778	10606.7	1870.81	12159.9	36532.1	44138	3875.09	K03686	molecular chaperone DnaJ
CombinedMetaVelvetContigs_11118_1	Marivirga_tractuosa_H-43,_DSM_4126	17282.9	1592.81	10469.9	11778	10606.7	1870.81	12159.9	36532.1	44138	3875.09	K05516	curved DNA-binding protein
CombinedMetaVelvetContigs_11118727_1	Polaribacter_sp._Hel_I_88	12731.5	35034.8	72233.8	19325.1	48579	71115.9	26423.9	24293.7	6978	51746.6	K02358	elongation factor Tu
CombinedMetaVelvetContigs_11118974_1	Rhodobacterales_sp._HTCC2255_(original_sequence,_contaminants	3534.32	6328.77	38859.7	2307.78	15366.3	3542.07	5860.91	9583.29	6742	24983.3	K02355	elongation factor G
CombinedMetaVelvetContigs_11120217_1	Polaribacter_sp._MED152_(re-annotation)	7700.67	22249.8	13322.4	1164.29	10797.5	27002.1	6580.14	37729.6	10848	24652.5	K00850	6-phosphofructokinase 1 [EC:2.7.1.11]
CombinedMetaVelvetContigs_11121252_1	Polaribacter_sp._Hel_I_88	2375.58	18044.8	31555.9	9397.45	17846.3	25729.9	12399	28078.9	8645	27999.9	K02112	F-type H+-transporting ATPase subunit beta [EC:3.6.3.14]
CombinedMetaVelvetContigs_11121252_1	Polaribacter_sp._Hel_I_88	2375.58	18044.8	31555.9	9397.45	17846.3	25729.9	12399	28078.9	8645	27999.9	K02133	F-type H+-transporting ATPase subunit beta [EC:3.6.3.14]
CombinedMetaVelvetContigs_11124_1	Gammaproteobacteria_bacterium_MOLA455	16778	18349.2	33927.8	8420.29	32020.4	27912.5	21576.7	10716.6	10702	8805.59	K03043	DNA-directed RNA polymerase subunit beta [EC:2.7.7.6]
CombinedMetaVelvetContigs_11126325_3	Planktomarina_temperata_RCA23,_DSM_22400_(RCA23)	19346.1	20055.3	4487.84	1995.92	17827.2	5649.86	12850.4	16444.1	16187	5347.94	K00626	acetyl-CoA C-acetyltransferase [EC:2.3.1.9]
CombinedMetaVelvetContigs_11136572_1	Formosa_sp._AK20	15993.4	36705.5	58723.2	15385.2	50057.5	36368.6	14363.4	26631	7378	30803.8	K02358	elongation factor Tu
CombinedMetaVelvetContigs_11142277_1	Polaribacter_sp._MED152_(re-annotation)	7104.96	10087.8	15255.5	14792.7	10511.3	13095.7	5941.25	13561.1	2250	9372.68	K03671	thioredoxin 1
CombinedMetaVelvetContigs_11144516_4	Marivirga_tractuosa_H-43,_DSM_4126	1362.15	15468	19409	15478.8	20402.6	27164.2	19172.3	6096.71	939	12586.2	K03695	ATP-dependent Clp protease ATP-binding subunit ClpB
CombinedMetaVelvetContigs_11144516_4	Marivirga_tractuosa_H-43,_DSM_4126	1362.15	15468	19409	15478.8	20402.6	27164.2	19172.3	6096.71	939	12586.2	K03694	ATP-dependent Clp protease ATP-binding subunit ClpA
CombinedMetaVelvetContigs_11144516_4	Marivirga_tractuosa_H-43,_DSM_4126	1362.15	15468	19409	15478.8	20402.6	27164.2	19172.3	6096.71	939	12586.2	K03697	ATP-dependent Clp protease ATP-binding subunit ClpE
CombinedMetaVelvetContigs_11144516_4	Marivirga_tractuosa_H-43,_DSM_4126	1362.15	15468	19409	15478.8	20402.6	27164.2	19172.3	6096.71	939	12586.2	K03696	ATP-dependent Clp protease ATP-binding subunit ClpC
CombinedMetaVelvetContigs_11152174_1	Planktomarina_temperata_RCA23,_DSM_22400_(RCA23)	7933.15	4289.97	17512.5	5374.43	21671.2	11848.5	10748.2	13512.9	6883	13838.5	K02926	large subunit ribosomal protein L4
CombinedMetaVelvetContigs_11153460_1	Rhodobacterales_sp._HTCC2255_(original_sequence,_contaminants	7573.54	25612.4	17653.5	2235.01	9967.61	31392.3	13825.9	14665.5	12291	13287.1	K15551	taurine transport system substrate-binding protein
CombinedMetaVelvetContigs_11153593_1	Formosa_agariphila_KMM_3901	23359.9	39834.4	84114.3	48058	55656.5	126854	32824.2	38840.4	18548	83062.4	K02358	elongation factor Tu
CombinedMetaVelvetContigs_11154_1	Betaproteobacteria_bacterium_MOLA814	26262.2	27162.7	60598.8	49056	66072.4	44924.5	22454.7	27867	24259	33001.3	K02358	elongation factor Tu
CombinedMetaVelvetContigs_11165477_1	Candidatus_Pelagibacter_ubique_SAR11_HTCC1062_(re-annotation)	61503.7	17853.6	14095.7	24803.5	9643.31	38962.8	6304.69	6202.65	2959	7443.01	K01915	glutamine synthetase [EC:6.3.1.2]
CombinedMetaVelvetContigs_11171013_1	Candidatus_Pelagibacter_ubique_SAR11_HTCC1062_(re-annotation)	64823.7	5295.21	8144.98	27558.2	2146.14	12509.5	4573.58	2767.44	1723	2299.85	K04043	molecular chaperone DnaK
CombinedMetaVelvetContigs_11177_1	Polaribacter_sp._MED152_(re-annotation)	4086.44	14859.2	34784.6	4677.94	26516.7	36443.5	18351.7	34239.8	9187	31071.6	K02886	large subunit ribosomal protein L2
CombinedMetaVelvetContigs_1118_1	Rhodobacterales_sp._HTCC2255_(original_sequence,_contaminants	20977.1	14554.8	39157.5	17048.5	25295.8	8181.69	5780.58	15471.3	12079	23628.6	K00643	5-aminolevulinate synthase [EC:2.3.1.37]
CombinedMetaVelvetContigs_1118_1	Rhodobacterales_sp._HTCC2255_(original_sequence,_contaminants	20977.1	14554.8	39157.5	17048.5	25295.8	8181.69	5780.58	15471.3	12079	23628.6	K00639	glycine C-acetyltransferase [EC:2.3.1.29]
CombinedMetaVelvetContigs_11180196_1	Marivirga_tractuosa_H-43,_DSM_4126	6018.87	18193.4	20992	8285.14	9357.16	18708.1	4806.94	4273.15	2594	11223.6	K02355	elongation factor G
CombinedMetaVelvetContigs_11181951_1	Planktomarina_temperata_RCA23,_DSM_22400_(RCA23)	68496	3688.24	13359	38265.5	15175.6	4539.84	9302.1	16219.4	10768	3457.65	K02970	small subunit ribosomal protein S21
CombinedMetaVelvetContigs_11187699_1	Polaribacter_sp._MED152_(re-annotation)	3116.59	9018.85	71256.8	22610	40337.8	4677.04	1995.08	3554	4404	2362.86	K04043	molecular chaperone DnaK
CombinedMetaVelvetContigs_11201320_3	Marine_gamma_proteobacterium_sp._HTCC2207_(re-annotation)	221256	8402.97	104568	103091	99075.2	9291.71	400115	237117	612036	17493	K00864	glycerol kinase [EC:2.7.1.30]
CombinedMetaVelvetContigs_11216287_1	Marivirga_tractuosa_H-43,_DSM_4126	9727.55	19963.2	36022.8	16248	31362.2	31517	9317.4	19230.8	5336	25203.8	K02358	elongation factor Tu
CombinedMetaVelvetContigs_1123_1	Planktomarina_temperata_RCA23,_DSM_22400_(RCA23)	94558.4	52138	59841.3	41373.7	95822.6	118111	43226.2	63708.8	11436	42720.5	K08738	cytochrome c
CombinedMetaVelvetContigs_11238716_1	Planktomarina_temperata_RCA23,_DSM_22400_(RCA23)	16610.9	21945.4	32083.6	6237.25	37018.5	36730.3	32221.6	32567.1	10874	15082.9	K04043	molecular chaperone DnaK
CombinedMetaVelvetContigs_11241390_1	Candidatus_Pelagibacter_ubique_SAR11_HTCC1062_(re-annotation)	11986.9	15807.8	14059.1	8545.03	12466.7	22437.3	13651.9	7252.48	1573	12397.1	K02002	glycine betaine/proline transport system substrate-binding protein
CombinedMetaVelvetContigs_11241530_1	Polaribacter_sp._MED152_(re-annotation)	0	5804.91	1175.51	19491.4	1068.3	6385.71	6721.69	23751.2	6461	49761.8	K03695	ATP-dependent Clp protease ATP-binding subunit ClpB
CombinedMetaVelvetContigs_11241530_1	Polaribacter_sp._MED152_(re-annotation)	0	5804.91	1175.51	19491.4	1068.3	6385.71	6721.69	23751.2	6461	49761.8	K03694	ATP-dependent Clp protease ATP-binding subunit ClpA
CombinedMetaVelvetContigs_11241530_1	Polaribacter_sp._MED152_(re-annotation)	0	5804.91	1175.51	19491.4	1068.3	6385.71	6721.69	23751.2	6461	49761.8	K03697	ATP-dependent Clp protease ATP-binding subunit ClpE
CombinedMetaVelvetContigs_11241530_1	Polaribacter_sp._MED152_(re-annotation)	0	5804.91	1175.51	19491.4	1068.3	6385.71	6721.69	23751.2	6461	49761.8	K03696	ATP-dependent Clp protease ATP-binding subunit ClpC
CombinedMetaVelvetContigs_11243024_1	Polaribacter_sp._MED152_(re-annotation)	272.429	14866.2	41654.8	3638.39	6810.41	19618.6	2896.03	6112.76	2522	2362.86	K02112	F-type H+-transporting ATPase subunit beta [EC:3.6.3.14]
CombinedMetaVelvetContigs_11244_1	Planktomarina_temperata_RCA23,_DSM_22400_(RCA23)	17359.2	10363.9	13301.5	5457.59	23922.3	16812.4	38964.4	29488.3	29574	10239.1	K00412	ubiquinol-cytochrome c reductase cytochrome b subunit
CombinedMetaVelvetContigs_11247958_1	Marine_gamma_proteobacterium_sp._HTCC2207_(re-annotation)	4358.87	5705.8	7288.16	3898.28	11512.8	13769.2	15184.1	27565.2	15056	17122.9	K02945	small subunit ribosomal protein S1
CombinedMetaVelvetContigs_11250044_1	Formosa_agariphila_KMM_3901	0	0	0	125961	1535.68	0	0	0	75	0	K03086	RNA polymerase primary sigma factor
CombinedMetaVelvetContigs_11256508_1	Gammaproteobacteria_bacterium_MOLA455	1122.41	3100.67	3526.53	4677.94	1239.99	32801.6	12347.3	50090	14543	42610.2	K04043	molecular chaperone DnaK
CombinedMetaVelvetContigs_11256508_1	Gammaproteobacteria_bacterium_MOLA455	1122.41	3100.67	3526.53	4677.94	1239.99	32801.6	12347.3	50090	14543	42610.2	K03283	heat shock 70kDa protein 1/8
CombinedMetaVelvetContigs_11259215_2	Marine_gamma_proteobacterium_sp._HTCC2207_(re-annotation)	1907.01	5479.27	11415.5	3118.62	6409.8	12023.1	9648.32	32217.2	16555	22974.9	K03046	DNA-directed RNA polymerase subunit beta' [EC:2.7.7.6]
CombinedMetaVelvetContigs_11262388_1	Planktomarina_temperata_RCA23,_DSM_22400_(RCA23)	14246.2	12034.6	21838.4	8409.89	32144.4	18945.1	14382.6	15115	8961	6797.16	K02884	large subunit ribosomal protein L19
CombinedMetaVelvetContigs_11265226_1	Planktomarina_temperata_RCA23,_DSM_22400_(RCA23)	10715.6	6045.6	20051.6	3898.28	29788.4	12995.9	17259.5	21224.5	13637	6237.95	K02926	large subunit ribosomal protein L4
CombinedMetaVelvetContigs_11274891_2	Polaribacter_sp._MED152_(re-annotation)	671.993	9832.96	40944.3	12329	39555.7	935.407	0	0	75	0	K09014	Fe-S cluster assembly protein SufB
CombinedMetaVelvetContigs_11275380_1	Marine_gamma_proteobacterium_sp._HTCC2207_(re-annotation)	5448.59	12516	22083.9	14033.8	22939.8	47306.7	48897.7	54481.9	37301	54810.5	K02355	elongation factor G
CombinedMetaVelvetContigs_1128_1	Marine_gamma_proteobacterium_sp._HTCC2207_(re-annotation)	2924.08	2654.69	2502.53	3898.28	5083.96	4477.48	52134.2	52199.2	65285	11782.8	K03529	chromosome segregation protein
CombinedMetaVelvetContigs_11280081_1	Planktomarina_temperata_RCA23,_DSM_22400_(RCA23)	11354.9	7801.24	29079.5	12848.7	18990.9	18146.9	8106.58	12251.2	4836	6206.44	K04078	chaperonin GroES
CombinedMetaVelvetContigs_11282_2	Planktomarina_temperata_RCA23,_DSM_22400_(RCA23)	12270.2	4176.71	5929.79	5083.36	14183.6	9728.23	17029.9	19176.2	16896	7482.39	K06207	GTP-binding protein
CombinedMetaVelvetContigs_11288_1	SAR86_cluster_bacterium_SAR86A	75281.3	30433.3	56152.8	3118.62	24046.3	14031.1	9369.05	1075.51	1041	5316.43	K02014	iron complex outermembrane recepter protein
CombinedMetaVelvetContigs_11288442_1	Planktomarina_temperata_RCA23,_DSM_22400_(RCA23)	6055.2	25598.3	17831.2	34980.6	14794	45099.1	14571.9	20864.9	11069	15264.1	K01362	K01363
CombinedMetaVelvetContigs_11288791_1	Rhodobacterales_sp._HTCC2255_(original_sequence,_contaminants	14994.5	10087.8	31613.4	9979.6	23788.7	10289.5	12188.6	25414.2	7262	10609.2	K04564	superoxide dismutase, Fe-Mn family [EC:1.15.1.1]
CombinedMetaVelvetContigs_11288869_1	Rhodobacterales_sp._HTCC2255_(original_sequence,_contaminants	22150.3	11871.8	99166	55594.7	90795.9	14031.1	17028	60450.2	13032	26259.2	K04077	chaperonin GroEL
CombinedMetaVelvetContigs_11289283_1	Rhodobacterales_sp._HTCC2255_(original_sequence,_contaminants	0	16671.4	17058	74711.8	5627.65	14966.5	27296.1	56151.3	1700	70145.4	K02274	cytochrome c oxidase subunit I [EC:1.9.3.1]
CombinedMetaVelvetContigs_11289283_1	Rhodobacterales_sp._HTCC2255_(original_sequence,_contaminants	0	16671.4	17058	74711.8	5627.65	14966.5	27296.1	56151.3	1700	70145.4	K02256	cytochrome c oxidase subunit 1 [EC:1.9.3.1]
CombinedMetaVelvetContigs_11290972_1	Gammaproteobacteria_bacterium_MOLA455	1907.01	5840.31	8390.53	10062.8	3567.36	39149.9	7792.87	16752.3	7917	14964.8	K04043	molecular chaperone DnaK
CombinedMetaVelvetContigs_11292848_3	Planktomarina_temperata_RCA23,_DSM_22400_(RCA23)	1768.98	10873.6	15966	31539.7	9643.31	14966.5	14105.2	15464.9	11082	11633.1	K04043	molecular chaperone DnaK
CombinedMetaVelvetContigs_11292848_3	Planktomarina_temperata_RCA23,_DSM_22400_(RCA23)	1768.98	10873.6	15966	31539.7	9643.31	14966.5	14105.2	15464.9	11082	11633.1	K09490	heat shock 70kDa protein 5
CombinedMetaVelvetContigs_11293551_1	Rhodobacterales_sp._HTCC2255_(original_sequence,_contaminants	11438.4	77899.1	191216	26373.2	98731.8	17685.4	20608.8	46035.1	8430	53668.4	K03086	RNA polymerase primary sigma factor
CombinedMetaVelvetContigs_11293551_1	Rhodobacterales_sp._HTCC2255_(original_sequence,_contaminants	11438.4	77899.1	191216	26373.2	98731.8	17685.4	20608.8	46035.1	8430	53668.4	K03089	RNA polymerase sigma-32 factor
CombinedMetaVelvetContigs_11293551_1	Rhodobacterales_sp._HTCC2255_(original_sequence,_contaminants	11438.4	77899.1	191216	26373.2	98731.8	17685.4	20608.8	46035.1	8430	53668.4	K03087	RNA polymerase nonessential primary-like sigma factor
CombinedMetaVelvetContigs_11293802_1	Gammaproteobacteria_bacterium_MOLA455	2724.29	3490.03	2351.02	23909.5	4683.35	18770.5	12548.2	17089.4	11326	6560.87	K03667	ATP-dependent HslUV protease ATP-binding subunit HslU
CombinedMetaVelvetContigs_11293802_1	Gammaproteobacteria_bacterium_MOLA455	2724.29	3490.03	2351.02	23909.5	4683.35	18770.5	12548.2	17089.4	11326	6560.87	K03544	ATP-dependent Clp protease ATP-binding subunit ClpX
CombinedMetaVelvetContigs_11293802_1	Gammaproteobacteria_bacterium_MOLA455	2724.29	3490.03	2351.02	23909.5	4683.35	18770.5	12548.2	17089.4	11326	6560.87	K03694	ATP-dependent Clp protease ATP-binding subunit ClpA
CombinedMetaVelvetContigs_11293802_1	Gammaproteobacteria_bacterium_MOLA455	2724.29	3490.03	2351.02	23909.5	4683.35	18770.5	12548.2	17089.4	11326	6560.87	K03696	ATP-dependent Clp protease ATP-binding subunit ClpC
CombinedMetaVelvetContigs_11293925_1	Rhodobacterales_sp._HTCC2255_(original_sequence,_contaminants	6669.07	4707.64	28081.6	2266.2	26383.2	11461.9	5143.6	9018.25	3545	10491.1	K02952	small subunit ribosomal protein S13
CombinedMetaVelvetContigs_11294335_2	Planktomarina_temperata_RCA23,_DSM_22400_(RCA23)	817.288	2336.12	5125.22	25001	9061.47	6547.85	16136.6	15381.4	16872	15335	K03046	DNA-directed RNA polymerase subunit beta' [EC:2.7.7.6]
CombinedMetaVelvetContigs_11294335_2	Planktomarina_temperata_RCA23,_DSM_22400_(RCA23)	817.288	2336.12	5125.22	25001	9061.47	6547.85	16136.6	15381.4	16872	15335	K03018	DNA-directed RNA polymerase III subunit RPC1 [EC:2.7.7.6]
CombinedMetaVelvetContigs_11294335_2	Planktomarina_temperata_RCA23,_DSM_22400_(RCA23)	817.288	2336.12	5125.22	25001	9061.47	6547.85	16136.6	15381.4	16872	15335	K13797	DNA-directed RNA polymerase subunit beta-beta' [EC:2.7.7.6]
CombinedMetaVelvetContigs_11294735_1	Marine_gamma_proteobacterium_sp._HTCC2207_(re-annotation)	6810.74	19786.3	21002.4	15613.9	715.379	60028.2	10924.2	23712.6	9762	14901.8	K04077	chaperonin GroEL
CombinedMetaVelvetContigs_11294821_1	Marine_gamma_proteobacterium_sp._HTCC2207_(re-annotation)	1089.72	7178.27	11828.2	10811.2	8994.7	28087.2	18271.4	27616.6	17924	17036.2	K03043	DNA-directed RNA polymerase subunit beta [EC:2.7.7.6]
CombinedMetaVelvetContigs_11297926_1	Rhodobacterales_sp._HTCC2255_(original_sequence,_contaminants	16276.8	15949.4	160251	7619.84	105752	11137.6	17313	23873.2	21251	64899.9	K00962	polyribonucleotide nucleotidyltransferase [EC:2.7.7.8]
CombinedMetaVelvetContigs_11300706_1	SAR86_cluster_bacterium_SAR86B	7540.85	10087.8	2539.1	4719.52	2346.44	26091.6	15449.9	28300.4	14789	12743.7	K01338	ATP-dependent Lon protease [EC:3.4.21.53]
CombinedMetaVelvetContigs_11302239_1	Gammaproteobacteria_bacterium_MOLA455	0	4141.31	2178.61	1185.08	505.534	22724.2	12377.9	41142.3	17801	13476.2	K02111	F-type H+-transporting ATPase subunit alpha [EC:3.6.3.14]
CombinedMetaVelvetContigs_11302239_1	Gammaproteobacteria_bacterium_MOLA455	0	4141.31	2178.61	1185.08	505.534	22724.2	12377.9	41142.3	17801	13476.2	K02132	F-type H+-transporting ATPase subunit alpha
CombinedMetaVelvetContigs_11302637_1	Polaribacter_sp._MED152_(re-annotation)	7900.45	54219.3	85624.1	29439.8	63182.3	78000.5	23562.3	38657.4	11563	59205.4	K02358	elongation factor Tu
CombinedMetaVelvetContigs_11302758_1	Marine_gamma_proteobacterium_sp._HTCC2207_(re-annotation)	5128.94	16416.6	17068.4	1299.43	17932.2	25243.5	29826.8	45608.1	33793	43539.6	K03046	DNA-directed RNA polymerase subunit beta' [EC:2.7.7.6]
CombinedMetaVelvetContigs_11303471_3	Planktomarina_temperata_RCA23,_DSM_22400_(RCA23)	26908.8	5967.73	9576.49	28649.8	12733.7	2619.14	2029.51	9053.56	4358	5497.59	K02970	small subunit ribosomal protein S21
CombinedMetaVelvetContigs_11303842_3	Formosa_sp._AK20	272.429	14420.3	27496.5	9407.85	28023.8	2806.22	7896.17	2728.91	1766	5726	K02967	small subunit ribosomal protein S2
CombinedMetaVelvetContigs_11305_1	Candidatus_Pelagibacter_ubique_SAR11_HTCC1062_(re-annotation)	11104.2	15163.6	11122.9	16279.2	13000.8	23285.4	8131.45	8122.52	2315	12956.3	K17315	glucose/mannose transport system substrate-binding protein
CombinedMetaVelvetContigs_11307873_3	Rhodobacterales_sp._HTCC2255_(original_sequence,_contaminants	17944	10455.9	30286.4	86406.7	60978.9	12522	8856.41	26444.7	5582	28669.4	K02110	F-type H+-transporting ATPase subunit c
CombinedMetaVelvetContigs_11308872_2	Polaribacter_sp._MED152_(re-annotation)	2996.72	28592.7	123920	48047.6	89241.1	26627.9	15107.5	10504.7	10874	29102.6	K04077	chaperonin GroEL
CombinedMetaVelvetContigs_11310065_1	Marine_gamma_proteobacterium_sp._HTCC2207_(re-annotation)	3530.69	16855.5	13447.8	2338.97	13010.4	24969.1	11752.4	9486.98	3370	7939.21	K04087	membrane protease subunit HflC [EC:3.4.-.-]
CombinedMetaVelvetContigs_11310146_1	Marine_gamma_proteobacterium_sp._HTCC2207_(re-annotation)	1089.72	6399.56	5877.55	20749.2	11407.9	36630.5	18258	34618.6	16082	19548.7	K02111	F-type H+-transporting ATPase subunit alpha [EC:3.6.3.14]
CombinedMetaVelvetContigs_11310146_1	Marine_gamma_proteobacterium_sp._HTCC2207_(re-annotation)	1089.72	6399.56	5877.55	20749.2	11407.9	36630.5	18258	34618.6	16082	19548.7	K02132	F-type H+-transporting ATPase subunit alpha
CombinedMetaVelvetContigs_11310533_2	Rhodobacterales_sp._HTCC2255_(original_sequence,_contaminants	18310.9	12926.6	28473.5	9553.39	50791.9	19281.9	16060.1	53685.7	16842	78155.5	K02961	small subunit ribosomal protein S17
CombinedMetaVelvetContigs_11311405_1	Polaribacter_sp._Hel_I_88	6857.96	17818.3	38081.3	7786.16	15747.9	50561.9	12647.6	38760.2	13104	36435.3	K02355	elongation factor G
CombinedMetaVelvetContigs_11311964_1	Planktomarina_temperata_RCA23,_DSM_22400_(RCA23)	10668.3	4481.11	11467.8	14449.6	18886	10713.5	18229.3	19574.3	14761	24400.5	K02355	elongation factor G
CombinedMetaVelvetContigs_11311964_1	Planktomarina_temperata_RCA23,_DSM_22400_(RCA23)	10668.3	4481.11	11467.8	14449.6	18886	10713.5	18229.3	19574.3	14761	24400.5	K06207	GTP-binding protein
CombinedMetaVelvetContigs_11312524_5	Polaribacter_sp._Hel_I_88	1089.72	7964.06	43425.9	12380.9	15652.5	5612.44	7410.31	2343.65	3188	3544.29	K02357	elongation factor Ts
CombinedMetaVelvetContigs_11312809_1	Planktomarina_temperata_RCA23,_DSM_22400_(RCA23)	9357.04	2895.38	23943.8	15489.2	19467.8	12222.7	9979.24	11169.3	12207	27291	K02358	elongation factor Tu
CombinedMetaVelvetContigs_11313585_1	Planktomarina_temperata_RCA23,_DSM_22400_(RCA23)	4260.8	3667.01	3077.22	5457.59	2947.36	9354.07	24461.3	16993.1	25656	5733.87	K00265	glutamate synthase (NADPH/NADH) large chain [EC:1.4.1.13 1.4.1.14]
CombinedMetaVelvetContigs_11313585_1	Planktomarina_temperata_RCA23,_DSM_22400_(RCA23)	4260.8	3667.01	3077.22	5457.59	2947.36	9354.07	24461.3	16993.1	25656	5733.87	K00284	glutamate synthase (ferredoxin) [EC:1.4.7.1]
CombinedMetaVelvetContigs_11313820_2	Polaribacter_sp._Hel_I_88	272.429	13691.1	27496.5	22849.1	19448.8	35133.9	33509	7541.42	2655	10963.7	K01338	ATP-dependent Lon protease [EC:3.4.21.53]
CombinedMetaVelvetContigs_11313820_2	Polaribacter_sp._Hel_I_88	272.429	13691.1	27496.5	22849.1	19448.8	35133.9	33509	7541.42	2655	10963.7	K08675	Lon-like ATP-dependent protease [EC:3.4.21.-]
CombinedMetaVelvetContigs_11314102_1	Formosa_agariphila_KMM_3901	20897.2	4183.78	19163.4	10676.1	14565.1	3741.63	2764.04	8440.36	8895	9097.01	K02867	large subunit ribosomal protein L11
CombinedMetaVelvetContigs_11316726_1	Formosa_sp._AK20	1362.15	16459.1	46174	29013.6	18485.4	14941.6	9765	5740.34	4196	7506.02	K02886	large subunit ribosomal protein L2
CombinedMetaVelvetContigs_11316772_1	Marine_gamma_proteobacterium_sp._HTCC2207_(re-annotation)	12517.2	14101.7	20589.7	20749.2	5675.34	78985.8	14001.9	37402.1	14867	33788.9	K04077	chaperonin GroEL
CombinedMetaVelvetContigs_11318566_24	Polaribacter_sp._MED152_(re-annotation)	6970.56	32797.8	95101.4	26238	72739.7	78748.8	64317	12305.8	4706	52904.4	K02355	elongation factor G
CombinedMetaVelvetContigs_11319004_1	Rhodobacterales_sp._HTCC2255_(original_sequence,_contaminants	5132.57	9556.87	58655.3	6226.85	51469.1	15901.9	9529.73	17892	9910	46587.7	K03040	DNA-directed RNA polymerase subunit alpha [EC:2.7.7.6]
CombinedMetaVelvetContigs_11320900_1	Polaribacter_sp._Hel_I_88	1398.47	3914.78	18860.4	4075	9128.24	14667.2	8403.07	24306.6	9623	34088.2	K02965	small subunit ribosomal protein S19
CombinedMetaVelvetContigs_11323695_1	Marine_gamma_proteobacterium_sp._HTCC2207_(re-annotation)	12855	28493.6	37475.3	9418.24	33479.7	29833.2	13418.5	18929	7588	19895.3	K02967	small subunit ribosomal protein S2
CombinedMetaVelvetContigs_11325171_1	Rhodobacterales_sp._HTCC2255_(original_sequence,_contaminants	4358.87	3178.54	25981.4	8357.91	11875.3	10277	9858.73	20736.5	15332	15311.3	K00525	ribonucleoside-diphosphate reductase alpha chain [EC:1.17.4.1]
CombinedMetaVelvetContigs_11325711_1	Marine_gamma_proteobacterium_sp._HTCC2207_(re-annotation)	7573.54	17768.7	23160.2	7235.21	10911.9	47942.7	12117.8	23163.6	7600	21509.9	K04077	chaperonin GroEL
CombinedMetaVelvetContigs_11325730_1	Polaribacter_sp._MED152_(re-annotation)	1634.58	15779.5	30338.6	7651.02	21013.1	15901.9	5134.04	5904.08	7139	10632.9	K00962	polyribonucleotide nucleotidyltransferase [EC:2.7.7.8]
CombinedMetaVelvetContigs_11326435_1	Candidatus_Pelagibacter_ubique_SAR11_HTCC1062_(re-annotation)	8303.65	20126.1	17935.7	20260.7	9280.85	30868.4	9411.13	11734.3	2083	19887.4	K15551	taurine transport system substrate-binding protein
CombinedMetaVelvetContigs_11327298_1	Planktomarina_temperata_RCA23,_DSM_22400_(RCA23)	16127.8	15574.2	21733.9	3898.28	27069.9	26066.7	30609.1	26842.8	14127	17800.2	K03040	DNA-directed RNA polymerase subunit alpha [EC:2.7.7.6]
CombinedMetaVelvetContigs_11327454_1	Rhodobacterales_sp._HTCC2255_(original_sequence,_contaminants	4053.75	10484.2	57772.4	10852.8	24351.5	3741.63	12429.6	22345	7000	23880.6	K02112	F-type H+-transporting ATPase subunit beta [EC:3.6.3.14]
CombinedMetaVelvetContigs_11327488_1	Marivirga_tractuosa_H-43,_DSM_4126	2876.85	11439.9	18191.7	8077.24	11484.2	23784.3	6216.7	12296.2	4401	51864.8	K02358	elongation factor Tu
CombinedMetaVelvetContigs_11328022_2	Rhodobacterales_sp._HTCC2255_(original_sequence,_contaminants	2698.87	3716.56	33854.7	3118.62	16119.9	6061.44	12412.4	13259.3	18992	13279.3	K00265	glutamate synthase (NADPH/NADH) large chain [EC:1.4.1.13 1.4.1.14]
CombinedMetaVelvetContigs_11328187_1	Marine_gamma_proteobacterium_sp._HTCC2207_(re-annotation)	1634.58	10314.3	4310.2	7640.63	6104.57	20778.5	14051.7	19972.4	8821	11310.2	K02355	elongation factor G
CombinedMetaVelvetContigs_11329267_1	Gammaproteobacteria_bacterium_MOLA455	22735.1	20876.4	58221.7	20281.5	39240.9	31891.1	28057.4	43652.9	19306	60158.4	K02358	elongation factor Tu
CombinedMetaVelvetContigs_11329694_1	Polaribacter_sp._Hel_I_88	777.332	22157.8	56293.9	11622.1	39593.8	1870.81	918.159	911.777	332	3544.29	K04043	molecular chaperone DnaK
CombinedMetaVelvetContigs_11330228_1	Rhodobacterales_sp._HTCC2255_(original_sequence,_contaminants	817.288	3185.62	67970.6	3898.28	36827.7	5363	7398.83	13702.3	9372	34096.1	K02946	small subunit ribosomal protein S10
CombinedMetaVelvetContigs_11330229_1	Rhodobacterales_sp._HTCC2255_(original_sequence,_contaminants	1307.66	4020.96	39941.2	5114.54	18351.9	5662.33	11461.7	9987.81	16093	19848	K02906	large subunit ribosomal protein L3
CombinedMetaVelvetContigs_11331190_1	Methylophilales_sp._HTCC2181	5771.87	19998.6	14006.9	25094.5	10692.5	18945.1	2767.87	7191.48	2074	11144.8	K00114	alcohol dehydrogenase (cytochrome c) [EC:1.1.2.8]
CombinedMetaVelvetContigs_11331190_1	Methylophilales_sp._HTCC2181	5771.87	19998.6	14006.9	25094.5	10692.5	18945.1	2767.87	7191.48	2074	11144.8	K17760	quinohemoprotein ethanol dehydrogenase [EC:1.1.9.1]
CombinedMetaVelvetContigs_11332450_1	Gammaproteobacteria_bacterium_MOLA455	1362.15	13160.2	11729	0	9271.31	32664.4	11105.9	24200.6	3391	12743.7	K03782	catalase-peroxidase [EC:1.11.1.21]
CombinedMetaVelvetContigs_11335082_2	Formosa_sp._AK20	457.681	31006.7	37229.7	18015.3	41253.5	56947.6	31324.5	7528.58	2191	13909.4	K07665	two-component system, OmpR family, copper resistance phosphate regulon response regulator CusR
CombinedMetaVelvetContigs_11335082_2	Formosa_sp._AK20	457.681	31006.7	37229.7	18015.3	41253.5	56947.6	31324.5	7528.58	2191	13909.4	K07657	two-component system, OmpR family, phosphate regulon response regulator PhoB
CombinedMetaVelvetContigs_11335082_2	Formosa_sp._AK20	457.681	31006.7	37229.7	18015.3	41253.5	56947.6	31324.5	7528.58	2191	13909.4	K15012	two-component system, response regulator RegA
CombinedMetaVelvetContigs_11335082_2	Formosa_sp._AK20	457.681	31006.7	37229.7	18015.3	41253.5	56947.6	31324.5	7528.58	2191	13909.4	K02483	two-component system, OmpR family, response regulator
CombinedMetaVelvetContigs_11335082_2	Formosa_sp._AK20	457.681	31006.7	37229.7	18015.3	41253.5	56947.6	31324.5	7528.58	2191	13909.4	K07658	two-component system, OmpR family, alkaline phosphatase synthesis response regulator PhoP
CombinedMetaVelvetContigs_11336084_1	Formosa_sp._AK20	7115.86	25187.7	32329.1	6133.29	19706.3	27700.5	10748.2	21430	6467	58055.5	K02358	elongation factor Tu
CombinedMetaVelvetContigs_11338303_1	Candidatus_Pelagibacter_ubique_SAR11_HTCC1062_(re-annotation)	23483.4	4778.43	5861.88	12432.9	2851.98	52919.1	7125.3	7329.53	3832	3520.66	K04080	molecular chaperone IbpA
CombinedMetaVelvetContigs_11338524_1	Polaribacter_sp._Hel_I_88	817.288	7433.12	6546.28	3669.58	8708.55	29284.5	28248.7	3798	1871	14326.8	K00239	succinate dehydrogenase flavoprotein subunit [EC:1.3.5.1]
CombinedMetaVelvetContigs_11339320_1	Rhodobacterales_sp._HTCC2255_(original_sequence,_contaminants	10882.6	18391.7	56659.6	9314.29	23798.3	7470.78	9885.51	15724.9	9724	12405	K01362	K01363
CombinedMetaVelvetContigs_11339320_1	Rhodobacterales_sp._HTCC2255_(original_sequence,_contaminants	10882.6	18391.7	56659.6	9314.29	23798.3	7470.78	9885.51	15724.9	9724	12405	K08372	putative serine protease PepD [EC:3.4.21.-]
CombinedMetaVelvetContigs_11339473_1	Candidatus_Pelagibacter_ubique_SAR11_HTCC1062_(re-annotation)	17206.6	14122.9	7570.28	3659.19	1430.76	62460.2	4030.34	2883.01	1374	10514.7	K03320	ammonium transporter, Amt family
CombinedMetaVelvetContigs_11340477_1	Marine_gamma_proteobacterium_sp._HTCC2207_(re-annotation)	13323.6	12268.2	2805.55	20738.9	3166.74	16363.4	9564.16	18935.4	9135	1953.3	K03798	cell division protease FtsH [EC:3.4.24.-]
CombinedMetaVelvetContigs_11341201_1	Polaribacter_sp._MED152_(re-annotation)	22571.7	81530.7	95639.5	28743.3	71785.9	124397	30569	79812.6	22048	108495	K02358	elongation factor Tu
CombinedMetaVelvetContigs_11341552_4	Formosa_agariphila_KMM_3901	1006.17	25654.9	45463.5	24751.5	38840.3	19232	13468.2	11326.6	7546	21131.8	K02111	F-type H+-transporting ATPase subunit alpha [EC:3.6.3.14]
CombinedMetaVelvetContigs_11341552_4	Formosa_agariphila_KMM_3901	1006.17	25654.9	45463.5	24751.5	38840.3	19232	13468.2	11326.6	7546	21131.8	K02132	F-type H+-transporting ATPase subunit alpha
CombinedMetaVelvetContigs_11342068_1	Polaribacter_sp._Hel_I_88	0	4445.71	13505.3	30479.4	10082.1	33113.4	7624.55	2937.59	357	3158.36	K04043	molecular chaperone DnaK
CombinedMetaVelvetContigs_11345794_1	Marine_gamma_proteobacterium_sp._HTCC2207_(re-annotation)	6531.04	10314.3	4132.57	10343.4	1783.68	51646.9	7016.26	15413.5	6850	17367	K04043	molecular chaperone DnaK
CombinedMetaVelvetContigs_11345794_1	Marine_gamma_proteobacterium_sp._HTCC2207_(re-annotation)	6531.04	10314.3	4132.57	10343.4	1783.68	51646.9	7016.26	15413.5	6850	17367	K04044	molecular chaperone HscA
CombinedMetaVelvetContigs_11345794_1	Marine_gamma_proteobacterium_sp._HTCC2207_(re-annotation)	6531.04	10314.3	4132.57	10343.4	1783.68	51646.9	7016.26	15413.5	6850	17367	K04045	molecular chaperone HscC
CombinedMetaVelvetContigs_11345794_1	Marine_gamma_proteobacterium_sp._HTCC2207_(re-annotation)	6531.04	10314.3	4132.57	10343.4	1783.68	51646.9	7016.26	15413.5	6850	17367	K09490	heat shock 70kDa protein 5
CombinedMetaVelvetContigs_11345838_2	Gammaproteobacteria_bacterium_MOLA455	13981.1	62947.9	137686	23368.9	42512.6	92567.9	14742.2	52973	11152	13728.2	K02114	F-type H+-transporting ATPase subunit epsilon
CombinedMetaVelvetContigs_11346154_1	Marine_gamma_proteobacterium_sp._HTCC2207_(re-annotation)	544.859	5004.97	2988.41	6590.69	3185.82	9940.26	28155	34390.7	21134	17020.5	K02519	translation initiation factor IF-2
CombinedMetaVelvetContigs_11346473_1	Planktomarina_temperata_RCA23,_DSM_22400_(RCA23)	19200.8	3221.02	12794.8	15322.8	14326.7	20865.8	11446.4	14941.6	6982	441.067	K04080	molecular chaperone IbpA
CombinedMetaVelvetContigs_11347338_2	Betaproteobacteria_bacterium_MOLA814	1758.08	2598.05	28907.1	12006.7	28605.6	9890.37	5162.73	4324.52	4074	4741.47	K02952	small subunit ribosomal protein S13
CombinedMetaVelvetContigs_11350824_2	Planktomarina_temperata_RCA23,_DSM_22400_(RCA23)	6015.24	1960.93	12564.9	67102.4	9156.85	735.854	2700.92	3114.17	5225	1023.91	K02935	large subunit ribosomal protein L7/L12
CombinedMetaVelvetContigs_11352299_1	Rhodobacterales_sp._HTCC2255_(original_sequence,_contaminants	21020.7	15729.9	39538.9	31560.5	32745.3	21427.1	14564.3	23455.8	12996	20832.5	K02358	elongation factor Tu
CombinedMetaVelvetContigs_11355364_1	Marine_gamma_proteobacterium_sp._HTCC2207_(re-annotation)	544.859	9139.2	4670.69	3118.62	5522.73	29147.3	7928.69	24601.9	11330	18816.2	K02358	elongation factor Tu
CombinedMetaVelvetContigs_11355805_1	Polaribacter_sp._Hel_I_88	5034.5	5309.37	28651.1	10062.8	24094	2806.22	3664.98	10514.3	15782	8175.49	K02926	large subunit ribosomal protein L4
CombinedMetaVelvetContigs_11356698_5	Marivirga_tractuosa_H-43,_DSM_4126	817.288	46191.5	76951.5	23763.9	49666.4	65715.5	57287.4	14087.6	3888	28834.8	K04079	molecular chaperone HtpG
CombinedMetaVelvetContigs_11357476_2	Polaribacter_sp._MED152_(re-annotation)	2179.44	14866.2	32872.5	5457.59	11398.4	22038.2	18424.4	27616.6	12334	39593.7	K02111	F-type H+-transporting ATPase subunit alpha [EC:3.6.3.14]
CombinedMetaVelvetContigs_11357476_2	Polaribacter_sp._MED152_(re-annotation)	2179.44	14866.2	32872.5	5457.59	11398.4	22038.2	18424.4	27616.6	12334	39593.7	K02132	F-type H+-transporting ATPase subunit alpha
CombinedMetaVelvetContigs_11358731_1	Planktomarina_temperata_RCA23,_DSM_22400_(RCA23)	17882.3	16168.8	34392.8	19772.1	23378.6	16350.9	12615.1	18656.1	14741	17729.3	K02358	elongation factor Tu
CombinedMetaVelvetContigs_11358743_3	Betaproteobacteria_bacterium_MOLA814	15808.2	9762.16	12272.3	50428.2	18657.1	12983.5	9284.88	10646	5979	3749.07	K02110	F-type H+-transporting ATPase subunit c
CombinedMetaVelvetContigs_11358774_1	Rhodobacterales_sp._HTCC2255_(original_sequence,_contaminants	7635.29	28309.6	41472	38338.3	31190.5	40372.2	23713.4	32159.4	15070	45768.6	K02358	elongation factor Tu
CombinedMetaVelvetContigs_11360412_1	Polaribacter_sp._MED152_(re-annotation)	2662.54	5281.06	24205.1	3898.28	13143.9	6497.96	9910.38	21401.1	6493	15823.3	K02982	small subunit ribosomal protein S3
CombinedMetaVelvetContigs_11361389_1	Marine_gamma_proteobacterium_sp._HTCC2207_(re-annotation)	3265.52	17797	13756.1	3898.28	10473.1	22000.8	14591.1	26143	10854	26479.8	K02988	small subunit ribosomal protein S5
CombinedMetaVelvetContigs_11363035_1	Marine_gamma_proteobacterium_sp._HTCC2207_(re-annotation)	1830.73	53674.2	46492.7	224447	59452.8	0	746.004	722.359	1192	4772.98	K02406	flagellin
CombinedMetaVelvetContigs_11364869_1	Planktomarina_temperata_RCA23,_DSM_22400_(RCA23)	24838.3	11850.5	14915.9	5769.45	14555.6	31666.6	14501.2	21552	10381	26621.6	K02948	small subunit ribosomal protein S11
CombinedMetaVelvetContigs_11366488_3	Formosa_agariphila_KMM_3901	817.288	24210.7	24675.3	18576.6	11636.8	12497	8359.07	6427.39	3233	5284.93	K00654	serine palmitoyltransferase [EC:2.3.1.50]
CombinedMetaVelvetContigs_11366488_3	Formosa_agariphila_KMM_3901	817.288	24210.7	24675.3	18576.6	11636.8	12497	8359.07	6427.39	3233	5284.93	K00639	glycine C-acetyltransferase [EC:2.3.1.29]
CombinedMetaVelvetContigs_11366615_1	Polaribacter_sp._Hel_I_88	1907.01	11871.8	21671.2	3118.62	9290.39	20404.3	6817.33	38737.7	13727	29362.5	K00962	polyribonucleotide nucleotidyltransferase [EC:2.7.7.8]
CombinedMetaVelvetContigs_11366940_1	Marine_gamma_proteobacterium_sp._HTCC2207_(re-annotation)	9531.4	14597.2	16425.8	8576.22	17808.2	65303.9	19862.8	41530.8	18131	77549.1	K03076	preprotein translocase subunit SecY
CombinedMetaVelvetContigs_11368051_1	Formosa_agariphila_KMM_3901	2179.44	24040.8	72625.6	29221.5	48788.8	12921.1	12525.2	14078	5660	23872.8	K04043	molecular chaperone DnaK
CombinedMetaVelvetContigs_11368051_1	Formosa_agariphila_KMM_3901	2179.44	24040.8	72625.6	29221.5	48788.8	12921.1	12525.2	14078	5660	23872.8	K03283	heat shock 70kDa protein 1/8
CombinedMetaVelvetContigs_11368309_1	SAR86_cluster_bacterium_SAR86B	14133.6	12692.9	1499.43	19896.8	3166.74	21277.4	9701.88	18100.7	8749	1575.24	K03798	cell division protease FtsH [EC:3.4.24.-]
CombinedMetaVelvetContigs_11371235_1	Formosa_agariphila_KMM_3901	10156.2	14101.7	23708.7	7713.4	17035.6	47518.7	13416.6	36467.9	6533	22140	K03386	peroxiredoxin (alkyl hydroperoxide reductase subunit C) [EC:1.11.1.15]
CombinedMetaVelvetContigs_11375613_1	Marine_gamma_proteobacterium_sp._HTCC2207_(re-annotation)	722.846	5054.52	3134.69	20926	3910.74	22898.8	16385.3	27417.5	12258	11814.3	K02112	F-type H+-transporting ATPase subunit beta [EC:3.6.3.14]
CombinedMetaVelvetContigs_11375613_1	Marine_gamma_proteobacterium_sp._HTCC2207_(re-annotation)	722.846	5054.52	3134.69	20926	3910.74	22898.8	16385.3	27417.5	12258	11814.3	K02133	F-type H+-transporting ATPase subunit beta [EC:3.6.3.14]
CombinedMetaVelvetContigs_11378385_1	Rhodobacterales_sp._HTCC2255_(original_sequence,_contaminants	4631.3	5840.31	24529	15114.9	13077.1	9142.05	11863.4	16755.5	17782	21313	K00525	ribonucleoside-diphosphate reductase alpha chain [EC:1.17.4.1]
CombinedMetaVelvetContigs_11379298_1	Rhodobacterales_sp._HTCC2255_(original_sequence,_contaminants	5597.52	2583.89	19779.9	5457.59	21222.9	5612.44	6092.37	17670.5	7366	18075.9	K02931	large subunit ribosomal protein L5
CombinedMetaVelvetContigs_11379300_1	Rhodobacterales_sp._HTCC2255_(original_sequence,_contaminants	19916.4	5826.15	23609.5	7016.9	36131.4	13033.3	11266.6	43055.8	12611	23392.3	K02874	large subunit ribosomal protein L14
CombinedMetaVelvetContigs_11380_1	Rhodobacterales_sp._HTCC2255_(original_sequence,_contaminants	22564.4	6902.18	21007.7	11580.5	18599.9	7271.23	8181.18	19218	8157	15933.6	K01903	succinyl-CoA synthetase beta subunit [EC:6.2.1.5]
CombinedMetaVelvetContigs_11381551_1	Polaribacter_sp._MED152_(re-annotation)	11772.6	33265	51978.4	36176	37295.1	27089.4	13933.1	27632.6	9085	25700	K02358	elongation factor Tu
CombinedMetaVelvetContigs_11382984_1	Planktomarina_temperata_RCA23,_DSM_22400_(RCA23)	11354.9	9330.34	47297.3	12131.4	50935	42155.7	18185.3	20441.1	8102	14972.7	K04077	chaperonin GroEL
CombinedMetaVelvetContigs_11383683_1	Marine_gamma_proteobacterium_sp._HTCC2207_(re-annotation)	4482.37	24826.6	22251.1	22786.7	22586.9	74483.3	34348.7	88265.8	26821	72689.4	K02358	elongation factor Tu
CombinedMetaVelvetContigs_11383980_1	Polaribacter_sp._MED152_(re-annotation)	3668.72	26270.8	49491.6	29523	31467.1	19581.2	5602.68	2321.18	3078	7482.39	K02355	elongation factor G
CombinedMetaVelvetContigs_11385122_1	Marine_gamma_proteobacterium_sp._HTCC2207_(re-annotation)	1634.58	6902.18	8500.24	1559.31	8250.7	19506.4	8653.65	32467.6	9491	24069.7	K03046	DNA-directed RNA polymerase subunit beta' [EC:2.7.7.6]
CombinedMetaVelvetContigs_11388003_1	Formosa_sp._AK20	3541.58	32387.2	51931.4	19491.4	30351.1	1870.81	8665.13	8982.93	2165	10499	K02945	small subunit ribosomal protein S1
CombinedMetaVelvetContigs_11389135_1	Rhodobacterales_sp._HTCC2255_(original_sequence,_contaminants	1362.15	8700.29	8453.22	18535	10082.1	14542.5	11318.2	7502.9	10559	12105.7	K08602	oligoendopeptidase F [EC:3.4.24.-]
CombinedMetaVelvetContigs_11391_2	Rhodobacterales_sp._HTCC2255_(original_sequence,_contaminants	23832.1	22101.1	70002.9	28130	46604.6	32988.7	24314	75828.4	16009	53762.9	K06890	unknown
CombinedMetaVelvetContigs_11391537_1	Planktomarina_temperata_RCA23,_DSM_22400_(RCA23)	7046.84	4212.1	12836.6	9688.53	23206.9	23260.5	16425.5	22319.3	6588	5261.3	K04080	molecular chaperone IbpA
CombinedMetaVelvetContigs_11394486_2	Marivirga_tractuosa_H-43,_DSM_4126	2168.54	6838.47	37856.6	15593.1	32630.8	45872.4	41938.8	12610.8	6173	29244.3	K03043	DNA-directed RNA polymerase subunit beta [EC:2.7.7.6]
CombinedMetaVelvetContigs_11394802_1	Marine_gamma_proteobacterium_sp._HTCC2207_(re-annotation)	1089.72	10363.9	18338	7422.33	9404.85	21040.4	5633.29	28249	6757	31394.5	K03387	alkyl hydroperoxide reductase subunit F [EC:1.6.4.-]
CombinedMetaVelvetContigs_11394802_1	Marine_gamma_proteobacterium_sp._HTCC2207_(re-annotation)	1089.72	10363.9	18338	7422.33	9404.85	21040.4	5633.29	28249	6757	31394.5	K00384	thioredoxin reductase (NADPH) [EC:1.8.1.9]
CombinedMetaVelvetContigs_11395048_1	Planktomarina_temperata_RCA23,_DSM_22400_(RCA23)	8794.02	3150.23	22402.6	61332.9	16348.8	4701.98	2553.63	4417.62	3129	5631.48	K02864	large subunit ribosomal protein L10
CombinedMetaVelvetContigs_113964_1	Rhodobacterales_sp._HTCC2255_(original_sequence,_contaminants	1362.15	1578.65	32444.1	4553.19	21137.1	5612.44	6471.11	13342.8	6531	17248.9	K03043	DNA-directed RNA polymerase subunit beta [EC:2.7.7.6]
CombinedMetaVelvetContigs_11397611_2	Marine_gamma_proteobacterium_sp._HTCC2207_(re-annotation)	2818.74	5450.95	8630.85	2235.01	5150.73	16350.9	10021.3	22274.3	8707	20879.8	K02935	large subunit ribosomal protein L7/L12
CombinedMetaVelvetContigs_11399924_1	Planktomarina_temperata_RCA23,_DSM_22400_(RCA23)	7435.51	5309.37	29419.1	11538.9	29464.1	23921.5	8699.56	9297.56	4468	9136.39	K04077	chaperonin GroEL
CombinedMetaVelvetContigs_114_1	Rhodobacterales_sp._HTCC2255_(original_sequence,_contaminants	15168.9	25343.4	69726	6226.85	34414.5	9354.07	27238.7	23388.4	38020	37900.3	K00265	glutamate synthase (NADPH/NADH) large chain [EC:1.4.1.13 1.4.1.14]
CombinedMetaVelvetContigs_114_1	Rhodobacterales_sp._HTCC2255_(original_sequence,_contaminants	15168.9	25343.4	69726	6226.85	34414.5	9354.07	27238.7	23388.4	38020	37900.3	K00284	glutamate synthase (ferredoxin) [EC:1.4.7.1]
CombinedMetaVelvetContigs_11401480_1	Marine_gamma_proteobacterium_sp._HTCC2207_(re-annotation)	24493.2	12558.4	42720.6	27818.1	34529	15178.5	11360.3	35710.2	6720	34253.6	K04077	chaperonin GroEL
CombinedMetaVelvetContigs_11401736_4	Formosa_sp._AK20	0	12154.9	17141.5	9865.25	14135.9	23958.9	25431.1	2385.39	2594	2733.04	K03092	RNA polymerase sigma-54 factor
CombinedMetaVelvetContigs_11401745_1	Marine_gamma_proteobacterium_sp._HTCC2207_(re-annotation)	4293.49	16168.8	13479.2	3898.28	7487.63	35869.7	11014.1	21182.8	6857	20084.3	K04077	chaperonin GroEL
CombinedMetaVelvetContigs_11401780_2	Polaribacter_sp._MED152_(re-annotation)	0	9599.34	44747.7	6912.95	33269.9	11848.5	4671.13	5152.83	2027	8648.07	K02863	large subunit ribosomal protein L1
CombinedMetaVelvetContigs_11404120_2	Methylophilales_sp._HTCC2181	5179.79	19708.4	19665	10572.1	4979.04	10127.3	12152.2	23253.5	4489	63348.3	K02358	elongation factor Tu
CombinedMetaVelvetContigs_11404177_1	Rhodobacterales_sp._HTCC2255_(original_sequence,_contaminants	7257.52	2215.78	19252.2	7100.07	13363.3	5537.61	5091.96	8751.78	7653	23809.7	K02358	elongation factor Tu
CombinedMetaVelvetContigs_11404316_1	Rhodobacterales_sp._HTCC2255_(original_sequence,_contaminants	20984.3	19864.1	118523	18535	85597.5	34921.9	33732.8	76974.5	33609	77864.1	K03046	DNA-directed RNA polymerase subunit beta' [EC:2.7.7.6]
CombinedMetaVelvetContigs_11404316_1	Rhodobacterales_sp._HTCC2255_(original_sequence,_contaminants	20984.3	19864.1	118523	18535	85597.5	34921.9	33732.8	76974.5	33609	77864.1	K03018	DNA-directed RNA polymerase III subunit RPC1 [EC:2.7.7.6]
CombinedMetaVelvetContigs_11404316_1	Rhodobacterales_sp._HTCC2255_(original_sequence,_contaminants	20984.3	19864.1	118523	18535	85597.5	34921.9	33732.8	76974.5	33609	77864.1	K13797	DNA-directed RNA polymerase subunit beta-beta' [EC:2.7.7.6]
CombinedMetaVelvetContigs_11407557_1	Marine_gamma_proteobacterium_sp._HTCC2207_(re-annotation)	3850.34	10392.2	9722.77	2713.2	16577.7	13532.2	9128.03	25549	8136	20871.9	K02358	elongation factor Tu
CombinedMetaVelvetContigs_11408640_1	Rhodobacterales_sp._HTCC2255_(original_sequence,_contaminants	3516.16	8905.59	5093.88	5457.59	9643.31	6547.85	13009.2	12774.5	14798	25912.7	K00259	unknown
CombinedMetaVelvetContigs_11408690_4	Marivirga_tractuosa_H-43,_DSM_4126	6745.35	11532	8615.18	6497.13	12867.3	41095.6	16138.6	15147.1	10650	32064	K02112	F-type H+-transporting ATPase subunit beta [EC:3.6.3.14]
CombinedMetaVelvetContigs_11408690_4	Marivirga_tractuosa_H-43,_DSM_4126	6745.35	11532	8615.18	6497.13	12867.3	41095.6	16138.6	15147.1	10650	32064	K02133	F-type H+-transporting ATPase subunit beta [EC:3.6.3.14]
CombinedMetaVelvetContigs_11412236_1	Formosa_agariphila_KMM_3901	12546.3	17237.8	43316.2	15863.4	33756.3	10950.5	6406.07	14241.7	4224	27322.5	K02358	elongation factor Tu
CombinedMetaVelvetContigs_11412247_1	Polaribacter_sp._MED152_(re-annotation)	8416.25	13620.3	28060.7	6237.25	17407.6	24333.1	8848.76	15564.4	5688	27543.1	K02355	elongation factor G
CombinedMetaVelvetContigs_11414923_1	Formosa_agariphila_KMM_3901	25546.6	75428.5	121678	31893.1	82096.9	138789	46973.4	122782	32367	150837	K02358	elongation factor Tu
CombinedMetaVelvetContigs_11415080_1	Formosa_sp._AK20	3988.37	7277.38	19424.6	11310.2	13515.9	16326	6113.41	8546.31	5924	11916.7	K02358	elongation factor Tu
CombinedMetaVelvetContigs_11415288_1	Planktomarina_temperata_RCA23,_DSM_22400_(RCA23)	62923.9	27969.8	33055.3	38577.4	81992	54091.5	32168.1	45646.6	18812	24928.2	K03089	RNA polymerase sigma-32 factor
CombinedMetaVelvetContigs_11417231_1	Planktomarina_temperata_RCA23,_DSM_22400_(RCA23)	31173.2	4934.18	8003.92	53900.2	12342.7	1995.54	1457.58	9149.88	5080	1969.05	K02970	small subunit ribosomal protein S21
CombinedMetaVelvetContigs_11419731_1	Planktomarina_temperata_RCA23,_DSM_22400_(RCA23)	10722.8	10455.9	16368.3	4677.94	14612.8	10214.6	21308.9	21288.7	14935	8907.98	K03040	DNA-directed RNA polymerase subunit alpha [EC:2.7.7.6]
CombinedMetaVelvetContigs_11420206_3	Polaribacter_sp._MED152_(re-annotation)	3541.58	27467.1	60055.5	33192.6	70984.7	18683.2	8877.45	8238.1	4722	13523.4	K02906	large subunit ribosomal protein L3
CombinedMetaVelvetContigs_11421453_2	Marine_gamma_proteobacterium_sp._HTCC2207_(re-annotation)	3868.5	8912.67	4064.65	12848.7	5274.73	25817.2	20823.1	26781.8	9825	8703.2	K02298	cytochrome o ubiquinol oxidase subunit I [EC:1.10.3.-]
CombinedMetaVelvetContigs_11421453_2	Marine_gamma_proteobacterium_sp._HTCC2207_(re-annotation)	3868.5	8912.67	4064.65	12848.7	5274.73	25817.2	20823.1	26781.8	9825	8703.2	K02274	cytochrome c oxidase subunit I [EC:1.9.3.1]
CombinedMetaVelvetContigs_11421453_2	Marine_gamma_proteobacterium_sp._HTCC2207_(re-annotation)	3868.5	8912.67	4064.65	12848.7	5274.73	25817.2	20823.1	26781.8	9825	8703.2	K02827	cytochrome aa3-600 menaquinol oxidase subunit I [EC:1.10.3.12]
CombinedMetaVelvetContigs_11421453_2	Marine_gamma_proteobacterium_sp._HTCC2207_(re-annotation)	3868.5	8912.67	4064.65	12848.7	5274.73	25817.2	20823.1	26781.8	9825	8703.2	K02256	cytochrome c oxidase subunit 1 [EC:1.9.3.1]
CombinedMetaVelvetContigs_11425617_1	Polaribacter_sp._Hel_I_88	272.429	8325.09	20898	0	6686.41	40222.5	18011.2	4074.1	1303	9585.33	K03040	DNA-directed RNA polymerase subunit alpha [EC:2.7.7.6]
CombinedMetaVelvetContigs_11428800_1	Marine_gamma_proteobacterium_sp._HTCC2207_(re-annotation)	1089.72	6102.24	6363.43	2338.97	10282.4	11973.2	12881	20678.7	11603	17697.8	K01251	adenosylhomocysteinase [EC:3.3.1.1]
CombinedMetaVelvetContigs_11431435_1	Marine_gamma_proteobacterium_sp._HTCC2207_(re-annotation)	11616.4	16409.5	15845.9	10821.6	23130.6	30282.2	13837.4	35581.8	15059	27803	K02358	elongation factor Tu
CombinedMetaVelvetContigs_11432150_1	Marine_gamma_proteobacterium_sp._HTCC2207_(re-annotation)	817.288	7072.08	4153.47	4677.94	10158.4	14492.6	12473.6	25940.7	16588	9632.59	K03046	DNA-directed RNA polymerase subunit beta' [EC:2.7.7.6]
CombinedMetaVelvetContigs_11432150_1	Marine_gamma_proteobacterium_sp._HTCC2207_(re-annotation)	817.288	7072.08	4153.47	4677.94	10158.4	14492.6	12473.6	25940.7	16588	9632.59	K03042	DNA-directed RNA polymerase subunit A" [EC:2.7.7.6]
CombinedMetaVelvetContigs_11434343_3	Rhodobacterales_sp._HTCC2255_(original_sequence,_contaminants	7072.27	2619.29	3338.45	10915.2	3386.13	6547.85	17546.4	9079.25	31989	15035.7	K00123	formate dehydrogenase major subunit [EC:1.2.1.2]
CombinedMetaVelvetContigs_11434343_3	Rhodobacterales_sp._HTCC2255_(original_sequence,_contaminants	7072.27	2619.29	3338.45	10915.2	3386.13	6547.85	17546.4	9079.25	31989	15035.7	K07306	anaerobic dimethyl sulfoxide reductase subunit A [EC:1.8.5.3]
CombinedMetaVelvetContigs_11443222_1	Polaribacter_sp._MED152_(re-annotation)	232.473	3185.62	13599.3	0	11732.2	11125.1	6591.62	26104.4	9055	20572.6	K02961	small subunit ribosomal protein S17
CombinedMetaVelvetContigs_11445933_1	Formosa_agariphila_KMM_3901	544.859	6902.18	39544.2	27142.4	40843.4	4652.09	4252.22	5920.13	3033	10640.7	K04043	molecular chaperone DnaK
CombinedMetaVelvetContigs_11446164_1	Gammaproteobacteria_bacterium_MOLA455	977.114	3716.56	11138.6	66790.5	6018.72	1696.2	1662.25	15381.4	6074	10467.5	K02112	F-type H+-transporting ATPase subunit beta [EC:3.6.3.14]
CombinedMetaVelvetContigs_11446164_1	Gammaproteobacteria_bacterium_MOLA455	977.114	3716.56	11138.6	66790.5	6018.72	1696.2	1662.25	15381.4	6074	10467.5	K02133	F-type H+-transporting ATPase subunit beta [EC:3.6.3.14]
CombinedMetaVelvetContigs_11446886_1	Marine_gamma_proteobacterium_sp._HTCC2207_(re-annotation)	0	2123.75	6123.1	3898.28	1735.99	38750.8	12485	27892.7	12601	16351	K02355	elongation factor G
CombinedMetaVelvetContigs_11449205_2	Polaribacter_sp._Hel_I_88	3519.79	8940.98	50562.6	7411.93	24752.1	30294.7	14648.5	36182.1	9237	41279.2	K04043	molecular chaperone DnaK
CombinedMetaVelvetContigs_114550_2	SAR86_cluster_bacterium_SAR86B	21144.2	17775.8	31723.1	1559.31	19391.5	7271.23	2926.63	0	527	1772.14	K00411	ubiquinol-cytochrome c reductase iron-sulfur subunit [EC:1.10.2.2]
CombinedMetaVelvetContigs_11456079_1	Formosa_sp._AK20	0	7383.57	15036.1	9750.9	8508.24	17186.5	25454	6045.34	1535	9152.14	K03695	ATP-dependent Clp protease ATP-binding subunit ClpB
CombinedMetaVelvetContigs_11456079_1	Formosa_sp._AK20	0	7383.57	15036.1	9750.9	8508.24	17186.5	25454	6045.34	1535	9152.14	K01358	ATP-dependent Clp protease, protease subunit [EC:3.4.21.92]
CombinedMetaVelvetContigs_11456079_1	Formosa_sp._AK20	0	7383.57	15036.1	9750.9	8508.24	17186.5	25454	6045.34	1535	9152.14	K11907	type VI secretion system protein VasG
CombinedMetaVelvetContigs_11456079_1	Formosa_sp._AK20	0	7383.57	15036.1	9750.9	8508.24	17186.5	25454	6045.34	1535	9152.14	K03694	ATP-dependent Clp protease ATP-binding subunit ClpA
CombinedMetaVelvetContigs_11456079_1	Formosa_sp._AK20	0	7383.57	15036.1	9750.9	8508.24	17186.5	25454	6045.34	1535	9152.14	K03697	ATP-dependent Clp protease ATP-binding subunit ClpE
CombinedMetaVelvetContigs_11456079_1	Formosa_sp._AK20	0	7383.57	15036.1	9750.9	8508.24	17186.5	25454	6045.34	1535	9152.14	K03696	ATP-dependent Clp protease ATP-binding subunit ClpC
CombinedMetaVelvetContigs_11458953_1	Planktomarina_temperata_RCA23,_DSM_22400_(RCA23)	7860.5	1960.93	43211.7	7806.96	15852.8	8730.47	4600.36	6976.38	3905	11971.8	K04077	chaperonin GroEL
CombinedMetaVelvetContigs_11461723_1	Candidatus_Pelagibacter_ubique_SAR11_HTCC1062_(re-annotation)	4616.77	26943.3	26200.8	20156.7	20211.8	22886.3	9852.99	8360.1	2125	10562	K02055	putative spermidine/putrescine transport system substrate-binding protein
CombinedMetaVelvetContigs_11462872_1	Polaribacter_sp._MED152_(re-annotation)	3726.83	19510.2	38473.1	7016.9	20574.3	18708.1	24583.7	55836.7	12687	51077.1	K02111	F-type H+-transporting ATPase subunit alpha [EC:3.6.3.14]
CombinedMetaVelvetContigs_11462872_1	Polaribacter_sp._MED152_(re-annotation)	3726.83	19510.2	38473.1	7016.9	20574.3	18708.1	24583.7	55836.7	12687	51077.1	K02132	F-type H+-transporting ATPase subunit alpha
CombinedMetaVelvetContigs_11463619_1	Formosa_agariphila_KMM_3901	3541.58	18752.7	26702.4	6133.29	9710.08	30843.5	6270.26	9920.39	3191	14090.5	K02358	elongation factor Tu
CombinedMetaVelvetContigs_11463693_1	Polaribacter_sp._Hel_I_88	2451.86	7964.06	22083.9	3898.28	7649.79	30743.7	14023	27115.7	8147	27448.6	K02111	F-type H+-transporting ATPase subunit alpha [EC:3.6.3.14]
CombinedMetaVelvetContigs_11463693_1	Polaribacter_sp._Hel_I_88	2451.86	7964.06	22083.9	3898.28	7649.79	30743.7	14023	27115.7	8147	27448.6	K02132	F-type H+-transporting ATPase subunit alpha
CombinedMetaVelvetContigs_11464209_1	Gammaproteobacteria_bacterium_MOLA455	6687.23	19382.7	24701.4	12776	23388.1	34248.4	12969	49524.9	11178	33395.1	K03387	alkyl hydroperoxide reductase subunit F [EC:1.6.4.-]
CombinedMetaVelvetContigs_11464209_1	Gammaproteobacteria_bacterium_MOLA455	6687.23	19382.7	24701.4	12776	23388.1	34248.4	12969	49524.9	11178	33395.1	K00384	thioredoxin reductase (NADPH) [EC:1.8.1.9]
CombinedMetaVelvetContigs_11464569_1	Formosa_sp._AK20	10316	36217	57944.8	43650.3	32230.2	71041	19386.5	24341.9	8459	45437.8	K02358	elongation factor Tu
CombinedMetaVelvetContigs_11465225_1	Gammaproteobacteria_bacterium_MOLA455	8078.44	12940.7	20438.2	3118.62	18628.5	22799	10461.3	18486	7540	25810.3	K02950	small subunit ribosomal protein S12
CombinedMetaVelvetContigs_11466384_1	Planktomarina_temperata_RCA23,_DSM_22400_(RCA23)	20312.3	14802.5	40495	13025.5	17998.9	75306.5	34387	42327	18991	53770.8	K04043	molecular chaperone DnaK
CombinedMetaVelvetContigs_11466384_1	Planktomarina_temperata_RCA23,_DSM_22400_(RCA23)	20312.3	14802.5	40495	13025.5	17998.9	75306.5	34387	42327	18991	53770.8	K04045	molecular chaperone HscC
CombinedMetaVelvetContigs_11466384_1	Planktomarina_temperata_RCA23,_DSM_22400_(RCA23)	20312.3	14802.5	40495	13025.5	17998.9	75306.5	34387	42327	18991	53770.8	K03283	heat shock 70kDa protein 1/8
CombinedMetaVelvetContigs_11466384_1	Planktomarina_temperata_RCA23,_DSM_22400_(RCA23)	20312.3	14802.5	40495	13025.5	17998.9	75306.5	34387	42327	18991	53770.8	K09490	heat shock 70kDa protein 5
CombinedMetaVelvetContigs_11466721_3	Polaribacter_sp._MED152_(re-annotation)	21035.2	50283.3	86460.1	30988.7	73712.6	86755.9	21506	30775.7	12457	51187.4	K02358	elongation factor Tu
CombinedMetaVelvetContigs_11466781_1	Marivirga_tractuosa_H-43,_DSM_4126	3229.2	23035.6	21033.8	1559.31	7497.17	95773.2	32456.9	2844.49	1629	11010.9	K03695	ATP-dependent Clp protease ATP-binding subunit ClpB
CombinedMetaVelvetContigs_11466781_1	Marivirga_tractuosa_H-43,_DSM_4126	3229.2	23035.6	21033.8	1559.31	7497.17	95773.2	32456.9	2844.49	1629	11010.9	K03696	ATP-dependent Clp protease ATP-binding subunit ClpC
CombinedMetaVelvetContigs_11467028_1	Polaribacter_sp._Hel_I_88	817.288	2654.69	11321.5	1559.31	3576.89	18146.9	6851.76	27828.5	7924	23557.7	K01624	fructose-bisphosphate aldolase, class II [EC:4.1.2.13]
CombinedMetaVelvetContigs_11472427_1	Marine_gamma_proteobacterium_sp._HTCC2207_(re-annotation)	8060.28	8225.99	18802.9	9251.92	9557.46	17523.3	9061.08	15480.9	6907	26243.5	K02358	elongation factor Tu
CombinedMetaVelvetContigs_11472838_1	Planktomarina_temperata_RCA23,_DSM_22400_(RCA23)	4148.19	8990.54	27637.5	36290.4	25419.8	13981.2	14610.2	18357.5	8684	15342.8	K04043	molecular chaperone DnaK
CombinedMetaVelvetContigs_11472838_1	Planktomarina_temperata_RCA23,_DSM_22400_(RCA23)	4148.19	8990.54	27637.5	36290.4	25419.8	13981.2	14610.2	18357.5	8684	15342.8	K09490	heat shock 70kDa protein 5
CombinedMetaVelvetContigs_11474517_2	Gammaproteobacteria_bacterium_MOLA455	15481.3	19050	19806	5457.59	25429.3	84298.9	18491.3	47614.7	15675	47446.2	K04077	chaperonin GroEL
CombinedMetaVelvetContigs_11476_1	Rhodobacterales_sp._HTCC2255_(original_sequence,_contaminants	5430.43	22271	22172.7	6944.14	20259.5	11798.6	11513.3	23918.1	7191	25290.5	K02030	polar amino acid transport system substrate-binding protein
CombinedMetaVelvetContigs_11477415_1	Candidatus_Pelagibacter_ubique_SAR11_HTCC1062_(re-annotation)	3327.27	5840.31	13698.6	12360.1	7125.17	31517	7282.15	5383.98	1105	15453.1	K15987	K(+)-stimulated pyrophosphate-energized sodium pump [EC:3.6.1.1]
CombinedMetaVelvetContigs_11480952_1	Candidatus_Pelagibacter_ubique_SAR11_HTCC1062_(re-annotation)	17867.7	47069.3	47537.6	25458.4	32545	73797.4	22005.2	14078	2463	26771.2	K09969	general L-amino acid transport system substrate-binding protein
CombinedMetaVelvetContigs_11484_1	Planktomarina_temperata_RCA23,_DSM_22400_(RCA23)	10541.2	7241.98	8860.73	6860.97	23226	16014.2	12846.6	13978.4	8412	4371.29	K02967	small subunit ribosomal protein S2
CombinedMetaVelvetContigs_11485420_1	Marine_gamma_proteobacterium_sp._HTCC2207_(re-annotation)	5474.02	33703.9	19168.6	21705.6	28605.6	132341	17450.8	27484.9	10107	44910.1	K03386	peroxiredoxin (alkyl hydroperoxide reductase subunit C) [EC:1.11.1.15]
CombinedMetaVelvetContigs_11485663_1	Rhodobacterales_sp._HTCC2255_(original_sequence,_contaminants	12764.2	19573.9	91271.8	15593.1	77461.2	20154.9	25811.7	63195.1	20727	75855.7	K02111	F-type H+-transporting ATPase subunit alpha [EC:3.6.3.14]
CombinedMetaVelvetContigs_11485663_1	Rhodobacterales_sp._HTCC2255_(original_sequence,_contaminants	12764.2	19573.9	91271.8	15593.1	77461.2	20154.9	25811.7	63195.1	20727	75855.7	K02412	flagellum-specific ATP synthase [EC:3.6.3.14]
CombinedMetaVelvetContigs_11485663_1	Rhodobacterales_sp._HTCC2255_(original_sequence,_contaminants	12764.2	19573.9	91271.8	15593.1	77461.2	20154.9	25811.7	63195.1	20727	75855.7	K02132	F-type H+-transporting ATPase subunit alpha
CombinedMetaVelvetContigs_11490392_1	Rhodobacterales_sp._HTCC2255_(original_sequence,_contaminants	1630.94	2640.53	17841.6	6580.3	19477.4	5425.36	4609.92	14556.3	4477	24896.7	K02108	F-type H+-transporting ATPase subunit a
CombinedMetaVelvetContigs_11493072_1	Formosa_agariphila_KMM_3901	10697.4	25838.9	33556.9	9251.92	14240.8	21763.8	8045.37	13638.1	5423	31394.5	K02358	elongation factor Tu
CombinedMetaVelvetContigs_11493452_1	Planktomarina_temperata_RCA23,_DSM_22400_(RCA23)	62335.5	47678.2	76831.3	60262.2	118906	124222	68479.4	81305.5	21918	40948.4	K04043	molecular chaperone DnaK
CombinedMetaVelvetContigs_11493452_1	Planktomarina_temperata_RCA23,_DSM_22400_(RCA23)	62335.5	47678.2	76831.3	60262.2	118906	124222	68479.4	81305.5	21918	40948.4	K03283	heat shock 70kDa protein 1/8
CombinedMetaVelvetContigs_11493452_1	Planktomarina_temperata_RCA23,_DSM_22400_(RCA23)	62335.5	47678.2	76831.3	60262.2	118906	124222	68479.4	81305.5	21918	40948.4	K09490	heat shock 70kDa protein 5
CombinedMetaVelvetContigs_11493757_1	Rhodobacterales_sp._HTCC2255_(original_sequence,_contaminants	7083.17	9302.02	43807.3	2338.97	23788.7	7857.42	6589.7	16495.5	10619	18769	K02867	large subunit ribosomal protein L11
CombinedMetaVelvetContigs_11497954_1	Candidatus_Pelagibacter_ubique_SAR11_HTCC1062_(re-annotation)	5176.16	21025.1	28133.9	19855.2	14775	22848.9	10570.3	6883.28	1263	15697.3	K02055	putative spermidine/putrescine transport system substrate-binding protein
CombinedMetaVelvetContigs_11500325_1	Marivirga_tractuosa_H-43,_DSM_4126	8561.55	5309.37	21519.7	13254.2	10530.4	57932.9	11090.6	23353.1	7374	31008.6	K04077	chaperonin GroEL
CombinedMetaVelvetContigs_11504268_1	Gammaproteobacteria_bacterium_MOLA455	4344.34	16721	13296.3	20125.5	15309.1	42667	8058.76	17086.2	5722	29669.6	K03386	peroxiredoxin (alkyl hydroperoxide reductase subunit C) [EC:1.11.1.15]
CombinedMetaVelvetContigs_11505900_1	Betaproteobacteria_bacterium_MOLA814	109419	72830.4	83816.5	66852.9	39136	113209	19436.3	57580	27550	35253.9	K02703	photosystem II P680 reaction center D1 protein
CombinedMetaVelvetContigs_11507921_1	Polaribacter_sp._Hel_I_88	1362.15	8792.32	7554.61	108778	1430.76	5612.44	2029.51	26037	6730	12767.3	K02111	F-type H+-transporting ATPase subunit alpha [EC:3.6.3.14]
CombinedMetaVelvetContigs_11507921_1	Polaribacter_sp._Hel_I_88	1362.15	8792.32	7554.61	108778	1430.76	5612.44	2029.51	26037	6730	12767.3	K02132	F-type H+-transporting ATPase subunit alpha
CombinedMetaVelvetContigs_11516850_1	Marine_gamma_proteobacterium_sp._HTCC2207_(re-annotation)	5470.38	3716.56	18672.3	12048.3	7907.32	10913.1	5132.13	28704.9	3946	6631.76	K03704	cold shock protein (beta-ribbon, CspA family)
CombinedMetaVelvetContigs_11516876_1	Gammaproteobacteria_bacterium_MOLA455	12735.2	51040.8	56293.9	48983.2	69410.8	134250	30894.1	79231.5	20990	61757.3	K03386	peroxiredoxin (alkyl hydroperoxide reductase subunit C) [EC:1.11.1.15]
CombinedMetaVelvetContigs_11518436_2	Polaribacter_sp._Hel_I_88	1067.92	7433.12	30338.6	779.656	6734.1	11012.9	8024.33	20906.7	4541	14098.4	K02945	small subunit ribosomal protein S1
CombinedMetaVelvetContigs_11518924_2	Betaproteobacteria_bacterium_MOLA814	2154.01	3865.22	36012.4	16902.9	23578.9	11037.8	8014.76	11817.8	9530	3276.5	K02864	large subunit ribosomal protein L10
CombinedMetaVelvetContigs_11519988_1	Planktomarina_temperata_RCA23,_DSM_22400_(RCA23)	13276.4	13245.1	9984	2338.97	13601.7	16687.7	11310.6	13840.4	6591	8443.29	K02961	small subunit ribosomal protein S17
CombinedMetaVelvetContigs_11528_1	Marine_gamma_proteobacterium_sp._HTCC2207_(re-annotation)	33014.8	12827.4	12517.9	27859.7	17254.9	21514.4	12297.6	4680.88	2217	4528.81	K02358	elongation factor Tu
CombinedMetaVelvetContigs_11530_1	Planktomarina_temperata_RCA23,_DSM_22400_(RCA23)	12157.6	3100.67	5093.88	4677.94	5179.34	7483.26	43809.6	38188.7	30060	3205.61	K03070	preprotein translocase subunit SecA
CombinedMetaVelvetContigs_11530875_1	Rhodobacterales_sp._HTCC2255_(original_sequence,_contaminants	7628.02	6017.29	32407.5	7557.47	23149.7	14966.5	9512.51	16739.5	11350	23006.4	K00412	ubiquinol-cytochrome c reductase cytochrome b subunit
CombinedMetaVelvetContigs_11530875_1	Rhodobacterales_sp._HTCC2255_(original_sequence,_contaminants	7628.02	6017.29	32407.5	7557.47	23149.7	14966.5	9512.51	16739.5	11350	23006.4	K00410	ubiquinol-cytochrome c reductase cytochrome b/c1 subunit
CombinedMetaVelvetContigs_11531625_1	Rhodobacterales_sp._HTCC2255_(original_sequence,_contaminants	6810.74	4247.5	48206.4	6164.48	11570.1	6822.24	4451.16	7836.79	2107	7088.58	K01713	cyclohexadienyl dehydratase [EC:4.2.1.51 4.2.1.91]
CombinedMetaVelvetContigs_11532219_1	Planktomarina_temperata_RCA23,_DSM_22400_(RCA23)	9382.47	5833.23	23060.9	7016.9	17436.2	11823.5	7435.17	11933.4	3703	9175.77	K04078	chaperonin GroES
CombinedMetaVelvetContigs_11535386_1	Gammaproteobacteria_bacterium_MOLA455	2484.56	7093.32	4221.39	3482.46	2165.21	37241.7	6209.05	28409.6	6192	35277.5	K04043	molecular chaperone DnaK
CombinedMetaVelvetContigs_11535386_1	Gammaproteobacteria_bacterium_MOLA455	2484.56	7093.32	4221.39	3482.46	2165.21	37241.7	6209.05	28409.6	6192	35277.5	K03283	heat shock 70kDa protein 1/8
CombinedMetaVelvetContigs_11536506_1	Planktomarina_temperata_RCA23,_DSM_22400_(RCA23)	1362.15	1592.81	7032.16	79119.5	10311	935.407	552.808	1313.09	654	275.667	K04077	chaperonin GroEL
CombinedMetaVelvetContigs_11538854_2	Rhodobacterales_sp._HTCC2255_(original_sequence,_contaminants	5993.45	1932.61	25866.4	8576.22	17388.5	3741.63	2863.51	18315.8	4728	15476.7	K02956	small subunit ribosomal protein S15
CombinedMetaVelvetContigs_11543514_1	Rhodobacterales_sp._HTCC2255_(original_sequence,_contaminants	7628.02	7319.85	54940.7	10021.2	36999.4	11125.1	11675.9	18242	11533	35064.8	K02358	elongation factor Tu
CombinedMetaVelvetContigs_11545852_1	Candidatus_Pelagibacter_ubique_SAR11_HTCC1062_(re-annotation)	11827.1	24670.9	23902	19023.6	9643.31	32714.3	12611.3	8244.52	2000	17973.5	K15551	taurine transport system substrate-binding protein
CombinedMetaVelvetContigs_11546619_1	Polaribacter_sp._MED152_(re-annotation)	1362.15	10087.8	23285.5	2993.88	10549.5	21876.1	9476.17	17969.1	6604	22069.1	K02355	elongation factor G
CombinedMetaVelvetContigs_11547013_1	Gammaproteobacteria_bacterium_MOLA455	3679.61	15786.5	13160.5	3077.04	8737.16	21364.7	12726.1	34570.5	9500	43271.8	K02988	small subunit ribosomal protein S5
CombinedMetaVelvetContigs_11550825_1	Planktomarina_temperata_RCA23,_DSM_22400_(RCA23)	12371.9	3341.36	18641	24003	11846.7	4090.85	7733.58	8697.2	9552	5095.9	K02935	large subunit ribosomal protein L7/L12
CombinedMetaVelvetContigs_11552228_1	Marivirga_tractuosa_H-43,_DSM_4126	8267.33	12742.5	10616.2	2338.97	9843.61	42966.4	14179.8	19150.5	4990	23156	K04043	molecular chaperone DnaK
CombinedMetaVelvetContigs_11552228_1	Marivirga_tractuosa_H-43,_DSM_4126	8267.33	12742.5	10616.2	2338.97	9843.61	42966.4	14179.8	19150.5	4990	23156	K04044	molecular chaperone HscA
CombinedMetaVelvetContigs_11552228_1	Marivirga_tractuosa_H-43,_DSM_4126	8267.33	12742.5	10616.2	2338.97	9843.61	42966.4	14179.8	19150.5	4990	23156	K09490	heat shock 70kDa protein 5
CombinedMetaVelvetContigs_11553768_1	Planktomarina_temperata_RCA23,_DSM_22400_(RCA23)	5928.06	9967.46	11614	4677.94	10358.7	26104.1	16174.9	13342.8	5891	6805.04	K04043	molecular chaperone DnaK
CombinedMetaVelvetContigs_11553768_1	Planktomarina_temperata_RCA23,_DSM_22400_(RCA23)	5928.06	9967.46	11614	4677.94	10358.7	26104.1	16174.9	13342.8	5891	6805.04	K04044	molecular chaperone HscA
CombinedMetaVelvetContigs_11554856_1	Rhodobacterales_sp._HTCC2255_(original_sequence,_contaminants	7675.25	2647.61	40468.9	10821.6	35816.6	9354.07	18544.9	35446.9	16809	26306.5	K02933	large subunit ribosomal protein L6
CombinedMetaVelvetContigs_11556945_1	Polaribacter_sp._Hel_I_88	1362.15	5840.31	11729	0	10225.2	14006.2	7201.81	27953.7	9281	20596.3	K03046	DNA-directed RNA polymerase subunit beta' [EC:2.7.7.6]
CombinedMetaVelvetContigs_11561213_1	Marine_gamma_proteobacterium_sp._HTCC2207_(re-annotation)	7896.82	8176.43	24393.1	13254.2	15709.7	46371.2	9013.26	24980.8	11288	51864.8	K03076	preprotein translocase subunit SecY
CombinedMetaVelvetContigs_11562067_2	Marine_gamma_proteobacterium_sp._HTCC2207_(re-annotation)	817.288	3589.14	4566.2	5904.59	3319.36	25817.2	13275	23054.5	10980	14933.3	K03553	recombination protein RecA
CombinedMetaVelvetContigs_11564766_1	Marine_gamma_proteobacterium_sp._HTCC2207_(re-annotation)	1362.15	17230.7	17590.9	3835.91	6781.79	36742.8	8215.61	16938.5	2665	46792.5	K03387	alkyl hydroperoxide reductase subunit F [EC:1.6.4.-]
CombinedMetaVelvetContigs_11570176_1	Planktomarina_temperata_RCA23,_DSM_22400_(RCA23)	15521.2	15354.7	15929.5	5623.92	13258.4	12073	35463.9	34268.7	22508	12381.4	K02355	elongation factor G
CombinedMetaVelvetContigs_11577548_1	Planktomarina_temperata_RCA23,_DSM_22400_(RCA23)	12920.4	6675.65	7084.41	6445.16	25047.8	17959.8	10924.2	18402.5	4353	6647.51	K01903	succinyl-CoA synthetase beta subunit [EC:6.2.1.5]
CombinedMetaVelvetContigs_11577548_1	Planktomarina_temperata_RCA23,_DSM_22400_(RCA23)	12920.4	6675.65	7084.41	6445.16	25047.8	17959.8	10924.2	18402.5	4353	6647.51	K01900	succinyl-CoA synthetase beta subunit [EC:6.2.1.4 6.2.1.5]
CombinedMetaVelvetContigs_1158_1	Rhodobacterales_sp._HTCC2255_(original_sequence,_contaminants	3269.15	3681.16	11697.6	5228.89	5093.5	10127.3	12741.4	15082.8	11580	37671.9	K03320	ammonium transporter, Amt family
CombinedMetaVelvetContigs_11586888_1	Rhodobacterales_sp._HTCC2255_(original_sequence,_contaminants	544.859	16968.8	77719.5	3898.28	39727.4	15901.9	8975	11333	7154	34072.4	K00281	glycine dehydrogenase [EC:1.4.4.2]
CombinedMetaVelvetContigs_11591889_1	Marine_gamma_proteobacterium_sp._HTCC2207_(re-annotation)	20018.1	16544	16404.9	2869.13	21661.7	16962	5327.23	4597.41	1156	6450.61	K04077	chaperonin GroEL
CombinedMetaVelvetContigs_11597_1	Planktomarina_temperata_RCA23,_DSM_22400_(RCA23)	1089.72	1592.81	1567.35	1559.31	3481.51	1870.81	41384.1	29481.9	43281	511.953	K10907	aminotransferase [EC:2.6.1.-]
CombinedMetaVelvetContigs_11597_1	Planktomarina_temperata_RCA23,_DSM_22400_(RCA23)	1089.72	1592.81	1567.35	1559.31	3481.51	1870.81	41384.1	29481.9	43281	511.953	K00812	aspartate aminotransferase [EC:2.6.1.1]
CombinedMetaVelvetContigs_11597027_1	Rhodobacterales_sp._HTCC2255_(original_sequence,_contaminants	6146.01	7376.49	31979.1	4677.94	12848.2	19069.8	9147.16	21311.2	8160	30087.1	K00161	pyruvate dehydrogenase E1 component alpha subunit [EC:1.2.4.1]
CombinedMetaVelvetContigs_11598374_1	Polaribacter_sp._Hel_I_88	1354.88	7914.5	16723.6	2338.97	10148.8	22387.4	7777.57	15769.9	4387	16878.7	K02886	large subunit ribosomal protein L2
CombinedMetaVelvetContigs_11598424_1	Marine_gamma_proteobacterium_sp._HTCC2207_(re-annotation)	1089.72	5040.36	4304.98	15624.3	10568.5	26902.3	12980.5	21757.4	5344	28842.6	K02520	translation initiation factor IF-3
CombinedMetaVelvetContigs_11599158_1	Marivirga_tractuosa_H-43,_DSM_4126	20588.4	21301.2	75190.8	14699.1	37981.9	144701	29622.1	43948.3	11602	52132.6	K04077	chaperonin GroEL
CombinedMetaVelvetContigs_11604882_1	Rhodobacterales_sp._HTCC2255_(original_sequence,_contaminants	4358.87	3659.93	15600.3	6237.25	9977.15	9204.41	13208.1	14347.6	14949	27614	K00164	2-oxoglutarate dehydrogenase E1 component [EC:1.2.4.2]
CombinedMetaVelvetContigs_11604882_1	Rhodobacterales_sp._HTCC2255_(original_sequence,_contaminants	4358.87	3659.93	15600.3	6237.25	9977.15	9204.41	13208.1	14347.6	14949	27614	K15791	probable 2-oxoglutarate dehydrogenase E1 component DHKTD1 [EC:1.2.4.2]
CombinedMetaVelvetContigs_11604882_1	Rhodobacterales_sp._HTCC2255_(original_sequence,_contaminants	4358.87	3659.93	15600.3	6237.25	9977.15	9204.41	13208.1	14347.6	14949	27614	K01616	2-oxoglutarate decarboxylase [EC:4.1.1.71]
CombinedMetaVelvetContigs_11609111_1	Candidatus_Pelagibacter_ubique_SAR11_HTCC1062_(re-annotation)	544.859	41037.9	18515.6	3118.62	3901.2	16263.6	11486.6	1826.76	225	12704.3	K02274	cytochrome c oxidase subunit I [EC:1.9.3.1]
CombinedMetaVelvetContigs_11609111_1	Candidatus_Pelagibacter_ubique_SAR11_HTCC1062_(re-annotation)	544.859	41037.9	18515.6	3118.62	3901.2	16263.6	11486.6	1826.76	225	12704.3	K02256	cytochrome c oxidase subunit 1 [EC:1.9.3.1]
CombinedMetaVelvetContigs_11610_1	Betaproteobacteria_bacterium_MOLA814	1907.01	7964.06	11279.7	14460	9900.84	31816.3	21569.1	32271.8	19303	17839.6	K03046	DNA-directed RNA polymerase subunit beta' [EC:2.7.7.6]
CombinedMetaVelvetContigs_11610_1	Betaproteobacteria_bacterium_MOLA814	1907.01	7964.06	11279.7	14460	9900.84	31816.3	21569.1	32271.8	19303	17839.6	K13797	DNA-directed RNA polymerase subunit beta-beta' [EC:2.7.7.6]
CombinedMetaVelvetContigs_11617537_1	Planktomarina_temperata_RCA23,_DSM_22400_(RCA23)	26106	16098	37083.4	22173.4	41053.2	51434.9	35423.7	43103.9	14017	14342.6	K04043	molecular chaperone DnaK
CombinedMetaVelvetContigs_11618255_1	Marine_gamma_proteobacterium_sp._HTCC2207_(re-annotation)	1343.99	4962.49	8798.04	5052.17	6047.34	38289.3	15721.6	25080.3	14109	24006.7	K02355	elongation factor G
CombinedMetaVelvetContigs_11623425_1	Marine_gamma_proteobacterium_sp._HTCC2207_(re-annotation)	2720.66	18066	33081.5	7796.56	9528.85	19917.9	10581.8	20958	8048	26621.6	K02358	elongation factor Tu
CombinedMetaVelvetContigs_11625487_1	Gammaproteobacteria_bacterium_MOLA455	321278	14257.4	203828	177117	174152	19394.1	762361	415684	1061884	30780.2	K05349	beta-glucosidase [EC:3.2.1.21]
CombinedMetaVelvetContigs_11626887_1	Gammaproteobacteria_bacterium_MOLA455	12800.6	16020.1	5475.26	3035.46	1545.22	53442.9	12031.7	28611.8	8670	21998.2	K04043	molecular chaperone DnaK
CombinedMetaVelvetContigs_11626887_1	Gammaproteobacteria_bacterium_MOLA455	12800.6	16020.1	5475.26	3035.46	1545.22	53442.9	12031.7	28611.8	8670	21998.2	K09490	heat shock 70kDa protein 5
CombinedMetaVelvetContigs_11630539_1	Planktomarina_temperata_RCA23,_DSM_22400_(RCA23)	13501.6	4792.59	13604.6	4511.61	12027.9	8481.02	16773.6	16787.6	10544	15208.9	K02358	elongation factor Tu
CombinedMetaVelvetContigs_11631814_1	Rhodobacterales_sp._HTCC2255_(original_sequence,_contaminants	7464.57	11510.7	94855.8	12474.5	61417.7	13033.3	18135.6	29873.5	17873	42515.7	K02355	elongation factor G
CombinedMetaVelvetContigs_11640407_1	Polaribacter_sp._MED152_(re-annotation)	2179.44	12735.4	14884.6	1559.31	7478.09	60676.7	14543.3	29501.1	8118	36640.1	K01915	glutamine synthetase [EC:6.3.1.2]
CombinedMetaVelvetContigs_11642734_1	Marine_gamma_proteobacterium_sp._HTCC2207_(re-annotation)	2208.49	7086.24	8923.43	2338.97	8155.32	26603	6425.2	17644.8	4480	38254.7	K02952	small subunit ribosomal protein S13
CombinedMetaVelvetContigs_11645805_2	Rhodobacterales_sp._HTCC2255_(original_sequence,_contaminants	4358.87	7659.65	16781.1	9542.99	10978.7	14704.6	15314.1	14286.6	19263	17847.5	K00333	NADH-quinone oxidoreductase subunit D [EC:1.6.5.3]
CombinedMetaVelvetContigs_11645805_2	Rhodobacterales_sp._HTCC2255_(original_sequence,_contaminants	4358.87	7659.65	16781.1	9542.99	10978.7	14704.6	15314.1	14286.6	19263	17847.5	K03935	NADH dehydrogenase (ubiquinone) Fe-S protein 2 [EC:1.6.5.3 1.6.99.3]
CombinedMetaVelvetContigs_11645805_2	Rhodobacterales_sp._HTCC2255_(original_sequence,_contaminants	4358.87	7659.65	16781.1	9542.99	10978.7	14704.6	15314.1	14286.6	19263	17847.5	K05579	NAD(P)H-quinone oxidoreductase subunit H [EC:1.6.5.3]
CombinedMetaVelvetContigs_11647829_1	Rhodobacterales_sp._HTCC2255_(original_sequence,_contaminants	17308.3	10774.5	30014.7	5187.31	15290	12871.2	5608.42	12543.4	7875	17437.9	K02274	cytochrome c oxidase subunit I [EC:1.9.3.1]
CombinedMetaVelvetContigs_11649027_1	Planktomarina_temperata_RCA23,_DSM_22400_(RCA23)	15630.2	12523	12355.9	15406	23454.9	25929.5	13759	15927.2	7221	9160.02	K03089	RNA polymerase sigma-32 factor
CombinedMetaVelvetContigs_11649608_1	Marine_gamma_proteobacterium_sp._HTCC2207_(re-annotation)	0	2010.48	4367.67	2224.62	1678.76	15452.9	6346.77	37392.5	4922	35001.8	K04077	chaperonin GroEL
CombinedMetaVelvetContigs_11650867_1	Marine_gamma_proteobacterium_sp._HTCC2207_(re-annotation)	2451.86	4750.12	3918.37	3118.62	3157.21	27326.4	7821.57	22768.7	7537	23636.5	K04043	molecular chaperone DnaK
CombinedMetaVelvetContigs_11651120_1	Planktomarina_temperata_RCA23,_DSM_22400_(RCA23)	12847.8	4976.65	5820.08	5322.45	13554	21314.8	16129	19731.6	15314	2244.72	K04087	membrane protease subunit HflC [EC:3.4.-.-]
CombinedMetaVelvetContigs_11651353_2	Polaribacter_sp._Hel_I_88	0	4247.5	15433.1	1361.8	1783.68	15428	5334.89	22897.2	4171	31237	K03695	ATP-dependent Clp protease ATP-binding subunit ClpB
CombinedMetaVelvetContigs_11651353_2	Polaribacter_sp._Hel_I_88	0	4247.5	15433.1	1361.8	1783.68	15428	5334.89	22897.2	4171	31237	K11907	type VI secretion system protein VasG
CombinedMetaVelvetContigs_11651353_2	Polaribacter_sp._Hel_I_88	0	4247.5	15433.1	1361.8	1783.68	15428	5334.89	22897.2	4171	31237	K03694	ATP-dependent Clp protease ATP-binding subunit ClpA
CombinedMetaVelvetContigs_11651353_2	Polaribacter_sp._Hel_I_88	0	4247.5	15433.1	1361.8	1783.68	15428	5334.89	22897.2	4171	31237	K03697	ATP-dependent Clp protease ATP-binding subunit ClpE
CombinedMetaVelvetContigs_11651353_2	Polaribacter_sp._Hel_I_88	0	4247.5	15433.1	1361.8	1783.68	15428	5334.89	22897.2	4171	31237	K03696	ATP-dependent Clp protease ATP-binding subunit ClpC
CombinedMetaVelvetContigs_11654218_1	Gammaproteobacteria_bacterium_MOLA455	272.429	2123.75	1175.51	0	2146.14	25318.4	12525.2	32647.4	13212	12688.6	K01696	tryptophan synthase beta chain [EC:4.2.1.20]
CombinedMetaVelvetContigs_11654218_1	Gammaproteobacteria_bacterium_MOLA455	272.429	2123.75	1175.51	0	2146.14	25318.4	12525.2	32647.4	13212	12688.6	K06001	tryptophan synthase beta chain [EC:4.2.1.20]
CombinedMetaVelvetContigs_11654218_1	Gammaproteobacteria_bacterium_MOLA455	272.429	2123.75	1175.51	0	2146.14	25318.4	12525.2	32647.4	13212	12688.6	K01694	tryptophan synthase [EC:4.2.1.20]
CombinedMetaVelvetContigs_1166_1	Rhodobacterales_sp._HTCC2255_(original_sequence,_contaminants	71420.1	53044.2	92353.3	25468.8	77947.7	46732.9	20599.3	53509.1	18501	30803.8	K08738	cytochrome c
CombinedMetaVelvetContigs_11669877_1	Formosa_sp._AK20	11729	13754.8	36801.3	14813.5	23941.3	22350	8095.1	14017	3795	12420.8	K02358	elongation factor Tu
CombinedMetaVelvetContigs_11676307_1	Gammaproteobacteria_bacterium_MOLA455	272.429	5309.37	4675.92	1933.55	1783.68	87604	15821	47155.6	21041	29197.1	K02355	elongation factor G
CombinedMetaVelvetContigs_11680908_1	Gammaproteobacteria_bacterium_MOLA455	272.429	6314.61	3866.12	1299.43	6066.41	20117.5	13491.2	34339.3	14358	16351	K02111	F-type H+-transporting ATPase subunit alpha [EC:3.6.3.14]
CombinedMetaVelvetContigs_11680908_1	Gammaproteobacteria_bacterium_MOLA455	272.429	6314.61	3866.12	1299.43	6066.41	20117.5	13491.2	34339.3	14358	16351	K02132	F-type H+-transporting ATPase subunit alpha
CombinedMetaVelvetContigs_11681714_1	Rhodobacterales_sp._HTCC2255_(original_sequence,_contaminants	3752.26	10569.2	54345.1	3846.3	24027.2	9852.95	9699.97	19012.5	8038	36923.6	K03043	DNA-directed RNA polymerase subunit beta [EC:2.7.7.6]
CombinedMetaVelvetContigs_11681970_1	Polaribacter_sp._Hel_I_88	1543.77	19857.1	16760.2	1559.31	9929.46	74421	20601.2	6099.92	2955	16083.2	K03386	peroxiredoxin (alkyl hydroperoxide reductase subunit C) [EC:1.11.1.15]
CombinedMetaVelvetContigs_11683854_1	Polaribacter_sp._Hel_I_88	2179.44	2654.69	8589.06	2328.57	5713.49	20279.6	8382.03	13862.9	1678	34529.3	K02358	elongation factor Tu
CombinedMetaVelvetContigs_11683855_1	Polaribacter_sp._Hel_I_88	4867.41	9889.59	27627.1	3783.93	18962.3	27002.1	12096.7	21577.7	5013	41783.2	K02358	elongation factor Tu
CombinedMetaVelvetContigs_11683959_1	Methylophilales_sp._HTCC2181	2179.44	22667.5	20657.6	10842.4	16129.4	20691.2	5445.83	7011.69	3075	17020.5	K00128	aldehyde dehydrogenase (NAD+) [EC:1.2.1.3]
CombinedMetaVelvetContigs_11683959_1	Methylophilales_sp._HTCC2181	2179.44	22667.5	20657.6	10842.4	16129.4	20691.2	5445.83	7011.69	3075	17020.5	K00130	betaine-aldehyde dehydrogenase [EC:1.2.1.8]
CombinedMetaVelvetContigs_11685541_1	Marine_gamma_proteobacterium_sp._HTCC2207_(re-annotation)	1816.2	8410.04	3218.28	8545.03	4549.81	16675.2	11373.7	26425.5	10448	20068.6	K02890	large subunit ribosomal protein L22
CombinedMetaVelvetContigs_11686349_1	Gammaproteobacteria_bacterium_MOLA455	21318.5	21407.4	34220.4	23618.4	14746.3	34235.9	12963.3	15785.9	10169	16091.1	K02358	elongation factor Tu
CombinedMetaVelvetContigs_11687338_1	Rhodobacterales_sp._HTCC2255_(original_sequence,_contaminants	5448.59	5309.37	39591.2	1559.31	20917.7	6547.85	5793.97	13484	6334	13956.6	K00605	aminomethyltransferase [EC:2.1.2.10]
CombinedMetaVelvetContigs_11700_1	Rhodobacterales_sp._HTCC2255_(original_sequence,_contaminants	4547.76	3178.54	20286.7	9355.87	17283.6	6510.43	11651.1	19506.9	21291	16744.8	K02301	protoheme IX farnesyltransferase [EC:2.5.1.-]
CombinedMetaVelvetContigs_11703149_1	Candidatus_Pelagibacter_ubique_SAR11_HTCC1062_(re-annotation)	29829.2	7864.95	6504.49	19106.8	2861.52	21177.6	3060.53	3753.05	2465	3473.4	K04043	molecular chaperone DnaK
CombinedMetaVelvetContigs_11703149_1	Candidatus_Pelagibacter_ubique_SAR11_HTCC1062_(re-annotation)	29829.2	7864.95	6504.49	19106.8	2861.52	21177.6	3060.53	3753.05	2465	3473.4	K03283	heat shock 70kDa protein 1/8
CombinedMetaVelvetContigs_11713999_1	Rhodobacterales_sp._HTCC2255_(original_sequence,_contaminants	7083.17	4247.5	61696	2338.97	27308.4	935.407	5503.22	4918.46	10476	2953.57	K02012	iron(III) transport system substrate-binding protein
CombinedMetaVelvetContigs_1172_1	Rhodobacterales_sp._HTCC2255_(original_sequence,_contaminants	12880.5	8827.72	6086.53	55823.4	8670.39	1808.45	16046.7	13249.7	22629	7001.94	K10227	sorbitol/mannitol transport system substrate-binding protein
CombinedMetaVelvetContigs_11722_1	Gammaproteobacteria_bacterium_MOLA455	19367.9	20239.3	10475.1	7016.9	12113.8	20853.3	10273.8	7063.06	2867	5001.39	K03798	cell division protease FtsH [EC:3.4.24.-]
CombinedMetaVelvetContigs_11722_1	Gammaproteobacteria_bacterium_MOLA455	19367.9	20239.3	10475.1	7016.9	12113.8	20853.3	10273.8	7063.06	2867	5001.39	K08955	ATP-dependent metalloprotease [EC:3.4.24.-]
CombinedMetaVelvetContigs_11732_1	Planktomarina_temperata_RCA23,_DSM_22400_(RCA23)	42894.9	38942.5	18735	4397.26	37943.7	39349.5	25662.5	15699.3	14495	26716.1	K01915	glutamine synthetase [EC:6.3.1.2]
CombinedMetaVelvetContigs_11733_1	Polaribacter_sp._MED152_(re-annotation)	385.034	4098.83	16749.7	2224.62	16253.4	13931.3	8301.69	36044.1	12225	22675.6	K02961	small subunit ribosomal protein S17
CombinedMetaVelvetContigs_11740643_1	Rhodobacterales_sp._HTCC2255_(original_sequence,_contaminants	13872.1	11914.2	25061.9	9459.83	13535	13232.9	6004.38	7685.9	5989	9687.72	K02358	elongation factor Tu
CombinedMetaVelvetContigs_11748634_1	Formosa_sp._AK20	4042.85	14335.3	21106.9	1559.31	8183.94	8356.3	5051.79	8706.83	2837	36317.2	K02358	elongation factor Tu
CombinedMetaVelvetContigs_11761304_1	SAR86_cluster_bacterium_SAR86B	0	32861.5	14325.5	2765.18	6266.72	42904	8848.76	722.359	378	13224.1	K02276	cytochrome c oxidase subunit III [EC:1.9.3.1]
CombinedMetaVelvetContigs_11761304_1	SAR86_cluster_bacterium_SAR86B	0	32861.5	14325.5	2765.18	6266.72	42904	8848.76	722.359	378	13224.1	K02262	cytochrome c oxidase subunit 3
CombinedMetaVelvetContigs_11767501_1	Marine_gamma_proteobacterium_sp._HTCC2207_(re-annotation)	2299.3	14335.3	7105.3	7588.65	5971.03	80058.4	25666.4	78766	17315	46020.6	K02358	elongation factor Tu
CombinedMetaVelvetContigs_11768_1	Formosa_sp._AK20	8536.12	4679.33	44747.7	7588.65	26755.2	4489.95	5818.83	16081.3	18966	12294.7	K02996	small subunit ribosomal protein S9
CombinedMetaVelvetContigs_11769908_2	Polaribacter_sp._MED152_(re-annotation)	1347.62	5061.6	21618.9	3867.09	12056.5	17485.9	4564.02	12116.4	4504	19777.1	K02935	large subunit ribosomal protein L7/L12
CombinedMetaVelvetContigs_11774_1	Planktomarina_temperata_RCA23,_DSM_22400_(RCA23)	1089.72	1571.57	1175.51	1455.36	1421.22	935.407	209924	149686	161932	2362.86	K07498	putative transposase
CombinedMetaVelvetContigs_11780407_5	SAR86_cluster_bacterium_SAR86B	1089.72	2506.02	21133.1	3118.62	11188.5	14031.1	3538.74	36747.2	6792	13720.3	K03798	cell division protease FtsH [EC:3.4.24.-]
CombinedMetaVelvetContigs_11780407_5	SAR86_cluster_bacterium_SAR86B	1089.72	2506.02	21133.1	3118.62	11188.5	14031.1	3538.74	36747.2	6792	13720.3	K01417	putative zinc metalloprotease [EC:3.4.24.-]
CombinedMetaVelvetContigs_11780407_5	SAR86_cluster_bacterium_SAR86B	1089.72	2506.02	21133.1	3118.62	11188.5	14031.1	3538.74	36747.2	6792	13720.3	K14571	ribosome biogenesis ATPase
CombinedMetaVelvetContigs_11780407_5	SAR86_cluster_bacterium_SAR86B	1089.72	2506.02	21133.1	3118.62	11188.5	14031.1	3538.74	36747.2	6792	13720.3	K03066	26S proteasome regulatory subunit T6
CombinedMetaVelvetContigs_11780407_5	SAR86_cluster_bacterium_SAR86B	1089.72	2506.02	21133.1	3118.62	11188.5	14031.1	3538.74	36747.2	6792	13720.3	K13525	transitional endoplasmic reticulum ATPase
CombinedMetaVelvetContigs_11780407_5	SAR86_cluster_bacterium_SAR86B	1089.72	2506.02	21133.1	3118.62	11188.5	14031.1	3538.74	36747.2	6792	13720.3	K03065	26S proteasome regulatory subunit T5
CombinedMetaVelvetContigs_11780407_5	SAR86_cluster_bacterium_SAR86B	1089.72	2506.02	21133.1	3118.62	11188.5	14031.1	3538.74	36747.2	6792	13720.3	K08955	ATP-dependent metalloprotease [EC:3.4.24.-]
CombinedMetaVelvetContigs_11780407_5	SAR86_cluster_bacterium_SAR86B	1089.72	2506.02	21133.1	3118.62	11188.5	14031.1	3538.74	36747.2	6792	13720.3	K07392	AAA family ATPase
CombinedMetaVelvetContigs_11781258_1	Rhodobacterales_sp._HTCC2255_(original_sequence,_contaminants	1089.72	1592.81	32156.7	6237.25	23149.7	3741.63	6870.89	15869.4	5474	17508.8	K03046	DNA-directed RNA polymerase subunit beta' [EC:2.7.7.6]
CombinedMetaVelvetContigs_11783_2	Planktomarina_temperata_RCA23,_DSM_22400_(RCA23)	4220.84	3702.4	4534.86	6372.39	8126.71	14118.4	39387.1	25642.1	26168	1701.26	K02055	putative spermidine/putrescine transport system substrate-binding protein
CombinedMetaVelvetContigs_11784970_1	Candidatus_Pelagibacter_ubique_SAR11_HTCC1062_(re-annotation)	7330.17	7921.58	19476.9	9106.38	7296.87	13943.8	8869.8	17243.5	4376	54117.4	K02358	elongation factor Tu
CombinedMetaVelvetContigs_11791929_1	Polaribacter_sp._Hel_I_88	1634.58	5833.23	17021.4	6237.25	14488.8	17760.3	7739.32	15683.2	5664	9601.09	K00962	polyribonucleotide nucleotidyltransferase [EC:2.7.7.8]
CombinedMetaVelvetContigs_11792401_1	Candidatus_Pelagibacter_ubique_SAR11_HTCC1062_(re-annotation)	21983.2	10732	16551.2	38265.5	10225.2	19394.1	2792.73	5104.67	2821	7364.25	K15012	two-component system, response regulator RegA
CombinedMetaVelvetContigs_11792401_1	Candidatus_Pelagibacter_ubique_SAR11_HTCC1062_(re-annotation)	21983.2	10732	16551.2	38265.5	10225.2	19394.1	2792.73	5104.67	2821	7364.25	K10943	two-component system, response regulator FlrC
CombinedMetaVelvetContigs_11817274_1	Planktomarina_temperata_RCA23,_DSM_22400_(RCA23)	0	530.937	391.837	779.656	0	935.407	42044	32040.6	27931	0	K01997	branched-chain amino acid transport system permease protein
CombinedMetaVelvetContigs_1182_1	Rhodobacterales_sp._HTCC2255_(original_sequence,_contaminants	16193.2	4247.5	11253.5	2338.97	13143.9	9166.99	9059.17	16514.7	20858	53644.8	K00605	aminomethyltransferase [EC:2.1.2.10]
CombinedMetaVelvetContigs_11823234_1	Marine_gamma_proteobacterium_sp._HTCC2207_(re-annotation)	17431.9	16338.7	23489.3	5436.8	14374.3	18820.4	5032.66	16944.9	5482	7750.18	K02358	elongation factor Tu
CombinedMetaVelvetContigs_11824062_1	Polaribacter_sp._MED152_(re-annotation)	23200.1	220459	371681	36779	150449	349119	59054.8	220066	41401	65277.9	K02111	F-type H+-transporting ATPase subunit alpha [EC:3.6.3.14]
CombinedMetaVelvetContigs_11824062_1	Polaribacter_sp._MED152_(re-annotation)	23200.1	220459	371681	36779	150449	349119	59054.8	220066	41401	65277.9	K02132	F-type H+-transporting ATPase subunit alpha
CombinedMetaVelvetContigs_11833109_4	Marine_gamma_proteobacterium_sp._HTCC2207_(re-annotation)	281460	11829.3	186007	156773	155037	17860	587251	347727	831303	29772	K02622	topoisomerase IV subunit B [EC:5.99.1.-]
CombinedMetaVelvetContigs_11836895_2	Polaribacter_sp._Hel_I_88	272.429	955.687	4958.04	779.656	5045.81	6073.91	7186.51	52966.5	4719	82708	K04077	chaperonin GroEL
CombinedMetaVelvetContigs_11844232_1	SAR86_cluster_bacterium_SAR86B	5888.11	9337.41	14252.4	6299.62	3672.28	18608.4	4799.29	7339.16	2403	30599	K02358	elongation factor Tu
CombinedMetaVelvetContigs_11844255_1	Gammaproteobacteria_bacterium_MOLA455	944.422	3433.39	6164.9	3232.97	4082.43	32951.3	8535.05	44696.3	9174	36151.8	K04077	chaperonin GroEL
CombinedMetaVelvetContigs_11845880_1	Marine_gamma_proteobacterium_sp._HTCC2207_(re-annotation)	4068.28	7043.77	8719.67	4677.94	5684.88	9952.73	7416.05	37787.4	6993	31103.1	K02358	elongation factor Tu
CombinedMetaVelvetContigs_11854_1	Planktomarina_temperata_RCA23,_DSM_22400_(RCA23)	39095.4	21775.5	15537.6	16185.7	39698.8	23884.1	36647.9	33902.7	25749	17351.3	K03644	lipoic acid synthetase [EC:2.8.1.8]
CombinedMetaVelvetContigs_11859639_1	Rhodobacterales_sp._HTCC2255_(original_sequence,_contaminants	3752.26	5309.37	39397.9	8243.56	32173	7346.06	13906.3	36317	5222	32930.4	K04043	molecular chaperone DnaK
CombinedMetaVelvetContigs_11859639_1	Rhodobacterales_sp._HTCC2255_(original_sequence,_contaminants	3752.26	5309.37	39397.9	8243.56	32173	7346.06	13906.3	36317	5222	32930.4	K03283	heat shock 70kDa protein 1/8
CombinedMetaVelvetContigs_11867193_1	Marine_gamma_proteobacterium_sp._HTCC2207_(re-annotation)	5721.02	9719.69	8986.12	4615.56	11980.2	29321.9	12976.6	29918.5	11820	21171.2	K02358	elongation factor Tu
CombinedMetaVelvetContigs_11871626_2	Marine_gamma_proteobacterium_sp._HTCC2207_(re-annotation)	0	1592.81	1462.86	779.656	858.455	38551.2	9751.61	46314.4	10226	21415.4	K02990	small subunit ribosomal protein S6
CombinedMetaVelvetContigs_11873_1	SAR86_cluster_bacterium_SAR86B	15009	17485.5	11316.2	23067.4	17531.6	16837.3	12806.4	3040.33	1949	8679.57	K02275	cytochrome c oxidase subunit II [EC:1.9.3.1]
CombinedMetaVelvetContigs_1188_2	Rhodobacterales_sp._HTCC2255_(original_sequence,_contaminants	5764.61	10208.2	46393.5	8170.8	31161.9	16113.9	18363.2	21561.6	17537	42240.1	K00128	aldehyde dehydrogenase (NAD+) [EC:1.2.1.3]
CombinedMetaVelvetContigs_118867_1	SAR86_cluster_bacterium_SAR86B	96305.6	1033.56	1959.18	0	1783.68	0	0	0	0	0	K02014	iron complex outermembrane recepter protein
CombinedMetaVelvetContigs_11886909_1	Rhodobacterales_sp._HTCC2255_(original_sequence,_contaminants	937.157	8204.75	11284.9	1933.55	5799.34	14342.9	6777.16	16928.9	3501	45800.1	K02358	elongation factor Tu
CombinedMetaVelvetContigs_11907616_1	Polaribacter_sp._MED152_(re-annotation)	2706.13	55897.1	36707.3	12547.3	17808.2	39486.7	12075.7	29738.7	7747	34300.8	K02112	F-type H+-transporting ATPase subunit beta [EC:3.6.3.14]
CombinedMetaVelvetContigs_11915904_1	Marine_gamma_proteobacterium_sp._HTCC2207_(re-annotation)	817.288	3482.95	987.428	0	534.15	43128.5	11880.6	40631.9	9368	20092.2	K02358	elongation factor Tu
CombinedMetaVelvetContigs_11916184_1	Candidatus_Pelagibacter_ubique_SAR11_HTCC1062_(re-annotation)	8710.48	29520.1	41257.8	24533.2	21194.3	40210	13644.2	8106.47	1555	20084.3	K02055	putative spermidine/putrescine transport system substrate-binding protein
CombinedMetaVelvetContigs_11918913_1	Marine_gamma_proteobacterium_sp._HTCC2207_(re-annotation)	0	35608.2	12920.2	0	2890.13	47456.3	9677.01	2761.02	150	5269.18	K02274	cytochrome c oxidase subunit I [EC:1.9.3.1]
CombinedMetaVelvetContigs_11918913_1	Marine_gamma_proteobacterium_sp._HTCC2207_(re-annotation)	0	35608.2	12920.2	0	2890.13	47456.3	9677.01	2761.02	150	5269.18	K02256	cytochrome c oxidase subunit 1 [EC:1.9.3.1]
CombinedMetaVelvetContigs_11920805_1	Formosa_sp._AK20	3516.16	11999.2	32250.8	2338.97	21823.8	35321	8410.72	21677.2	5011	31000.7	K02358	elongation factor Tu
CombinedMetaVelvetContigs_11924219_1	Gammaproteobacteria_bacterium_MOLA455	7104.96	10024.1	11828.2	3056.25	8431.93	61462.5	15888	48821.8	13457	24983.3	K02358	elongation factor Tu
CombinedMetaVelvetContigs_11927207_1	SAR86_cluster_bacterium_SAR86B	544.859	7355.25	7638.2	0	4635.66	69619.2	12198.1	88728.1	17883	20399.4	K04487	cysteine desulfurase [EC:2.8.1.7]
CombinedMetaVelvetContigs_11932711_1	Rhodobacterales_sp._HTCC2255_(original_sequence,_contaminants	7504.52	16982.9	67364.6	10125.1	27251.2	10289.5	10830.5	21552	9130	38160.2	K02274	cytochrome c oxidase subunit I [EC:1.9.3.1]
CombinedMetaVelvetContigs_11934967_1	Polaribacter_sp._Hel_I_88	1089.72	18582.8	22564.6	1403.38	8327.01	24769.6	10688.9	23446.2	12078	55826.5	K03386	peroxiredoxin (alkyl hydroperoxide reductase subunit C) [EC:1.11.1.15]
CombinedMetaVelvetContigs_11944245_1	Rhodobacterales_sp._HTCC2255_(original_sequence,_contaminants	7014.15	5967.73	57004.4	6944.14	46900.2	12447.2	14797.7	34108.2	21276	61300.5	K02933	large subunit ribosomal protein L6
CombinedMetaVelvetContigs_11945195_1	Marine_gamma_proteobacterium_sp._HTCC2207_(re-annotation)	7090.43	12501.8	11713.3	5966.97	17522	27251.5	12202	43277.3	14421	27487.9	K02358	elongation factor Tu
CombinedMetaVelvetContigs_11945481_1	Marine_gamma_proteobacterium_sp._HTCC2207_(re-annotation)	0	1592.81	3510.86	0	2403.67	39736.1	9768.83	38410.2	9637	16547.9	K01915	glutamine synthetase [EC:6.3.1.2]
CombinedMetaVelvetContigs_11945626_1	Rhodobacterales_sp._HTCC2255_(original_sequence,_contaminants	8812.18	9585.19	36665.5	7484.7	19525.1	7969.67	4745.73	12777.7	6002	20021.3	K02274	cytochrome c oxidase subunit I [EC:1.9.3.1]
CombinedMetaVelvetContigs_11945688_1	SAR86_cluster_bacterium_SAR86B	42938.5	17506.8	30730.4	1559.31	11026.4	13045.8	3368.5	1078.72	375	5025.01	K02358	elongation factor Tu
CombinedMetaVelvetContigs_11945691_1	Polaribacter_sp._MED152_(re-annotation)	2974.93	5811.99	23186.3	7016.9	17054.6	15003.9	8213.7	16469.8	5745	23337.2	K02906	large subunit ribosomal protein L3
CombinedMetaVelvetContigs_11945766_1	Gammaproteobacteria_bacterium_MOLA455	10988	21973.7	27256.2	10083.6	29473.6	19182.1	8535.05	13185.5	4024	21305.1	K02994	small subunit ribosomal protein S8
CombinedMetaVelvetContigs_11946020_1	Marine_gamma_proteobacterium_sp._HTCC2207_(re-annotation)	4340.71	8565.79	11441.6	8524.24	13363.3	19306.8	10843.8	43601.6	9808	34552.9	K02358	elongation factor Tu
CombinedMetaVelvetContigs_11946840_2	Rhodobacterales_sp._HTCC2255_(original_sequence,_contaminants	5524.87	2350.28	29152.6	8524.24	21938.3	5612.44	6218.61	17920.9	7823	11727.7	K02878	large subunit ribosomal protein L16
CombinedMetaVelvetContigs_11947131_1	Marine_gamma_proteobacterium_sp._HTCC2207_(re-annotation)	24671.2	25789.4	42083.3	5374.43	32201.6	28785.6	10172.4	7400.16	3153	22636.2	K04077	chaperonin GroEL
CombinedMetaVelvetContigs_11947645_1	Marine_gamma_proteobacterium_sp._HTCC2207_(re-annotation)	1634.58	7709.21	9200.32	10031.6	9347.62	26927.3	17381.9	26736.9	14699	19769.3	K03043	DNA-directed RNA polymerase subunit beta [EC:2.7.7.6]
CombinedMetaVelvetContigs_11947904_1	Marivirga_tractuosa_H-43,_DSM_4126	0	7135.8	33018.8	33390.1	45030.7	60589.4	62568.7	15323.6	2664	12397.1	K03296	hydrophobic/amphiphilic exporter-1 (mainly G- bacteria), HAE1 family
CombinedMetaVelvetContigs_11947986_1	Planktomarina_temperata_RCA23,_DSM_22400_(RCA23)	22375.5	9790.48	17512.5	7796.56	17264.5	42093.3	22043.5	22319.3	8850	11003	K04043	molecular chaperone DnaK
CombinedMetaVelvetContigs_11948869_1	Rhodobacterales_sp._HTCC2255_(original_sequence,_contaminants	27410	6576.54	68414.7	11570.1	64412.7	12260.1	20909.2	37886.9	18889	68672.6	K02358	elongation factor Tu
CombinedMetaVelvetContigs_11949860_1	Rhodobacterales_sp._HTCC2255_(original_sequence,_contaminants	7315.64	1061.87	26744.2	6237.25	26373.6	4502.43	8024.33	18970.7	7086	17776.6	K02988	small subunit ribosomal protein S5
CombinedMetaVelvetContigs_11950123_1	SAR86_cluster_bacterium_SAR86B	37845.9	26469	86407.8	2338.97	38287.1	10027.6	7725.93	1878.13	1506	12223.9	K02864	large subunit ribosomal protein L10
CombinedMetaVelvetContigs_11950962_1	Gammaproteobacteria_bacterium_MOLA455	13432.6	16820.1	7152.32	4480.42	7754.71	29633.7	13730.3	16977	9426	22715	K02986	small subunit ribosomal protein S4
CombinedMetaVelvetContigs_11951372_1	Polaribacter_sp._MED152_(re-annotation)	2996.72	13068.1	20642	7422.33	12333.1	39524.1	26487	12357.1	5188	27921.1	K02112	F-type H+-transporting ATPase subunit beta [EC:3.6.3.14]
CombinedMetaVelvetContigs_11951372_1	Polaribacter_sp._MED152_(re-annotation)	2996.72	13068.1	20642	7422.33	12333.1	39524.1	26487	12357.1	5188	27921.1	K02133	F-type H+-transporting ATPase subunit beta [EC:3.6.3.14]
CombinedMetaVelvetContigs_11951438_1	Marine_gamma_proteobacterium_sp._HTCC2207_(re-annotation)	2448.23	5840.31	7831.51	2338.97	11989.8	14779.4	19187.6	22627.5	16683	21328.7	K02355	elongation factor G
CombinedMetaVelvetContigs_11952887_2	Gammaproteobacteria_bacterium_MOLA455	2146.74	21711.8	24361.8	3118.62	26240.1	24158.4	11597.5	13763.3	11824	10554.1	K03088	RNA polymerase sigma-70 factor, ECF subfamily
CombinedMetaVelvetContigs_11952998_1	Marine_gamma_proteobacterium_sp._HTCC2207_(re-annotation)	13269.1	8119.8	29304.2	12110.7	18275.5	14729.5	8345.68	7037.38	4323	7868.32	K02935	large subunit ribosomal protein L7/L12
CombinedMetaVelvetContigs_11955986_1	Marine_gamma_proteobacterium_sp._HTCC2207_(re-annotation)	210.679	3921.86	2800.33	654.911	2651.67	18433.8	9281.06	35941.4	11198	21824.9	K02110	F-type H+-transporting ATPase subunit c
CombinedMetaVelvetContigs_11956526_1	SAR86_cluster_bacterium_SAR86A	10290.6	21570.2	33661.4	779.656	14975.3	30868.4	4454.98	2247.34	1837	5221.92	K04088	membrane protease subunit HflK [EC:3.4.-.-]
CombinedMetaVelvetContigs_11960053_1	Formosa_agariphila_KMM_3901	2266.61	6250.9	28217.5	6237.25	25000.1	19219.5	7043.04	22120.2	6250	25203.8	K02935	large subunit ribosomal protein L7/L12
CombinedMetaVelvetContigs_11960730_2	Marine_gamma_proteobacterium_sp._HTCC2207_(re-annotation)	163.458	3412.16	1959.18	0	2804.29	19331.7	10094	56960.4	18337	14941.1	K02988	small subunit ribosomal protein S5
CombinedMetaVelvetContigs_11961793_1	Rhodobacterales_sp._HTCC2255_(original_sequence,_contaminants	14162.7	19552.6	76429	4677.94	48302.4	19606.1	12806.4	21776.7	10262	25967.8	K04088	membrane protease subunit HflK [EC:3.4.-.-]
CombinedMetaVelvetContigs_11962435_1	Marine_gamma_proteobacterium_sp._HTCC2207_(re-annotation)	3192.87	12062.9	13844.9	4677.94	6352.57	23060.9	21597.8	34833.7	22256	29063.2	K03043	DNA-directed RNA polymerase subunit beta [EC:2.7.7.6]
CombinedMetaVelvetContigs_11964311_1	Rhodobacterales_sp._HTCC2255_(original_sequence,_contaminants	6988.72	6335.85	16535.5	4948.22	19391.5	5550.08	5047.96	21064	5325	23187.5	K02904	large subunit ribosomal protein L29
CombinedMetaVelvetContigs_11964977_1	Marine_gamma_proteobacterium_sp._HTCC2207_(re-annotation)	76.2802	5146.55	2356.24	0	1812.29	62248.2	10687	71304.8	13679	62560.6	K02864	large subunit ribosomal protein L10
CombinedMetaVelvetContigs_11966_1	Polaribacter_sp._MED152_(re-annotation)	9851.05	3730.72	13635.9	5374.43	12285.4	4901.53	14948.8	27186.4	45328	16902.3	K09458	3-oxoacyl-[acyl-carrier-protein] synthase II [EC:2.3.1.179]
CombinedMetaVelvetContigs_11966426_9	Marivirga_tractuosa_H-43,_DSM_4126	272.429	4778.43	7120.98	779.656	3653.2	37166.8	27577.3	4157.58	3177	14815.1	K00184	prokaryotic molybdopterin-containing oxidoreductase family, iron-sulfur binding subunit
CombinedMetaVelvetContigs_11966800_1	Polaribacter_sp._Hel_I_88	1333.09	3185.62	11504.3	779.656	4645.19	26041.7	10216.4	29363.1	7947	19131.3	K02111	F-type H+-transporting ATPase subunit alpha [EC:3.6.3.14]
CombinedMetaVelvetContigs_11966800_1	Polaribacter_sp._Hel_I_88	1333.09	3185.62	11504.3	779.656	4645.19	26041.7	10216.4	29363.1	7947	19131.3	K02132	F-type H+-transporting ATPase subunit alpha
CombinedMetaVelvetContigs_11966856_1	Marine_gamma_proteobacterium_sp._HTCC2207_(re-annotation)	13432.6	27233.5	22292.9	3118.62	15871.9	24894.3	5541.47	1396.56	1925	2126.57	K03088	RNA polymerase sigma-70 factor, ECF subfamily
CombinedMetaVelvetContigs_11968591_1	Rhodobacterales_sp._HTCC2255_(original_sequence,_contaminants	4006.53	5833.23	42788.6	6237.25	22367.5	8418.66	13682.5	19975.6	17403	14271.7	K02994	small subunit ribosomal protein S8
CombinedMetaVelvetContigs_11968594_1	Formosa_sp._AK20	2724.29	29060	47574.2	26768.2	40395.1	16874.7	8414.54	6302.18	2292	17453.7	K02358	elongation factor Tu
CombinedMetaVelvetContigs_11970927_1	Polaribacter_sp._MED152_(re-annotation)	272.429	6902.18	18416.3	1559.31	12094.7	22636.9	7773.75	22152.3	4240	19391.2	K03046	DNA-directed RNA polymerase subunit beta' [EC:2.7.7.6]
CombinedMetaVelvetContigs_11973809_1	Marine_gamma_proteobacterium_sp._HTCC2207_(re-annotation)	0	1727.32	2878.69	779.656	715.379	35732.6	10530.1	49152.5	11659	15807.5	K03640	peptidoglycan-associated lipoprotein
CombinedMetaVelvetContigs_11974225_8	Polaribacter_sp._Hel_I_88	17297.5	81226.3	134844	40874.8	106859	149303	60797.4	33209.2	9401	91962.5	K02358	elongation factor Tu
CombinedMetaVelvetContigs_11974673_1	Polaribacter_sp._MED152_(re-annotation)	2604.43	10080.7	18578.3	1559.31	7182.4	16138.9	10928	24422.1	6562	19619.6	K02355	elongation factor G
CombinedMetaVelvetContigs_11974674_1	Polaribacter_sp._MED152_(re-annotation)	6832.53	19113.7	38525.4	6829.79	20269.1	35819.9	15371.5	40692.9	13221	49848.5	K02355	elongation factor G
CombinedMetaVelvetContigs_11974759_2	Rhodobacterales_sp._HTCC2255_(original_sequence,_contaminants	5176.16	8948.06	29518.4	2338.97	12581.1	35695.1	13185.1	9361.77	3818	19139.2	K02358	elongation factor Tu
CombinedMetaVelvetContigs_11977616_1	Betaproteobacteria_bacterium_MOLA814	11409.3	12721.3	12194	14626.3	3567.36	24570	9629.19	7441.9	4054	11412.6	K00113	glycerol-3-phosphate dehydrogenase subunit C [EC:1.1.5.3]
CombinedMetaVelvetContigs_11979344_1	Marine_gamma_proteobacterium_sp._HTCC2207_(re-annotation)	0	2619.29	1959.18	0	715.379	34211	10053.8	30377.6	10473	17461.5	K03089	RNA polymerase sigma-32 factor
CombinedMetaVelvetContigs_11979543_1	Polaribacter_sp._MED152_(re-annotation)	13944.8	27856.5	41581.7	12318.6	39145.5	38264.4	13361.1	24624.4	5905	27692.7	K02358	elongation factor Tu
CombinedMetaVelvetContigs_11979585_1	Marine_gamma_proteobacterium_sp._HTCC2207_(re-annotation)	272.429	6873.87	9027.92	2235.01	6104.57	73086.5	17102.6	124814	17059	28338.6	K04488	nitrogen fixation protein NifU and related proteins
CombinedMetaVelvetContigs_11979585_1	Marine_gamma_proteobacterium_sp._HTCC2207_(re-annotation)	272.429	6873.87	9027.92	2235.01	6104.57	73086.5	17102.6	124814	17059	28338.6	K13819	NifU-like protein
CombinedMetaVelvetContigs_11979634_1	Polaribacter_sp._MED152_(re-annotation)	0	4247.5	14863.7	1153.89	6171.34	39661.3	18546.8	5078.98	2031	10955.8	K03046	DNA-directed RNA polymerase subunit beta' [EC:2.7.7.6]
CombinedMetaVelvetContigs_11979634_1	Polaribacter_sp._MED152_(re-annotation)	0	4247.5	14863.7	1153.89	6171.34	39661.3	18546.8	5078.98	2031	10955.8	K03018	DNA-directed RNA polymerase III subunit RPC1 [EC:2.7.7.6]
CombinedMetaVelvetContigs_11979656_1	Candidatus_Pelagibacter_ubique_SAR11_HTCC1062_(re-annotation)	817.288	147183	64120.1	4677.94	30437	74857.5	11519.1	22640.3	2213	19336.1	K02274	cytochrome c oxidase subunit I [EC:1.9.3.1]
CombinedMetaVelvetContigs_11979656_1	Candidatus_Pelagibacter_ubique_SAR11_HTCC1062_(re-annotation)	817.288	147183	64120.1	4677.94	30437	74857.5	11519.1	22640.3	2213	19336.1	K02828	cytochrome aa3-600 menaquinol oxidase subunit III [EC:1.10.3.12]
CombinedMetaVelvetContigs_11979656_1	Candidatus_Pelagibacter_ubique_SAR11_HTCC1062_(re-annotation)	817.288	147183	64120.1	4677.94	30437	74857.5	11519.1	22640.3	2213	19336.1	K02256	cytochrome c oxidase subunit 1 [EC:1.9.3.1]
CombinedMetaVelvetContigs_11980234_1	Candidatus_Pelagibacter_ubique_SAR11_HTCC1062_(re-annotation)	817.288	6371.25	12873.1	779.656	7707.02	22025.7	32644.4	3733.79	1269	26345.9	K01006	unknown
CombinedMetaVelvetContigs_11981290_1	Polaribacter_sp._Hel_I_88	5557.56	17287.3	25385.8	3898.28	9280.85	42567.3	9007.52	31684.3	12363	31756.8	K02355	elongation factor G
CombinedMetaVelvetContigs_11982500_1	Marine_gamma_proteobacterium_sp._HTCC2207_(re-annotation)	10537.6	29980.3	27621.9	4490.82	20908.1	61462.5	17165.7	13175.8	4515	22100.6	K04079	molecular chaperone HtpG
CombinedMetaVelvetContigs_11983818_1	Marine_gamma_proteobacterium_sp._HTCC2207_(re-annotation)	2833.27	3716.56	12470.9	9355.87	5723.03	16276.1	6610.74	41466.6	5416	11562.3	K03704	cold shock protein (beta-ribbon, CspA family)
CombinedMetaVelvetContigs_11985510_1	Polaribacter_sp._Hel_I_88	2451.86	6774.76	21362.9	5208.1	9290.39	25804.8	7829.22	26377.3	3924	20312.7	K01689	enolase [EC:4.2.1.11]
CombinedMetaVelvetContigs_11987109_1	Marine_gamma_proteobacterium_sp._HTCC2207_(re-annotation)	0	4566.06	3108.57	0	5379.65	58244.7	10715.7	38801.9	13153	27188.6	K02275	cytochrome c oxidase subunit II [EC:1.9.3.1]
CombinedMetaVelvetContigs_11988070_1	SAR86_cluster_bacterium_SAR86B	24609.5	85473.8	114824	23483.2	61312.7	463625	140364	10379.5	5244	76028.9	K04043	molecular chaperone DnaK
CombinedMetaVelvetContigs_11988070_1	SAR86_cluster_bacterium_SAR86B	24609.5	85473.8	114824	23483.2	61312.7	463625	140364	10379.5	5244	76028.9	K04044	molecular chaperone HscA
CombinedMetaVelvetContigs_11988070_1	SAR86_cluster_bacterium_SAR86B	24609.5	85473.8	114824	23483.2	61312.7	463625	140364	10379.5	5244	76028.9	K03283	heat shock 70kDa protein 1/8
CombinedMetaVelvetContigs_11988070_1	SAR86_cluster_bacterium_SAR86B	24609.5	85473.8	114824	23483.2	61312.7	463625	140364	10379.5	5244	76028.9	K09490	heat shock 70kDa protein 5
CombinedMetaVelvetContigs_11988118_1	Rhodobacterales_sp._HTCC2255_(original_sequence,_contaminants	1362.15	1061.87	31028.2	3898.28	23311.8	6423.13	10050	21378.6	6551	18839.9	K02890	large subunit ribosomal protein L22
CombinedMetaVelvetContigs_11990158_1	Rhodobacterales_sp._HTCC2255_(original_sequence,_contaminants	1362.15	4247.5	27815.2	1330.61	23903.2	10214.6	9562.24	26785.1	3021	21612.3	K04043	molecular chaperone DnaK
CombinedMetaVelvetContigs_11991188_1	Rhodobacterales_sp._HTCC2255_(original_sequence,_contaminants	6665.44	2633.45	38049.9	6206.06	24446.9	7346.06	8691.91	22685.3	6667	24786.4	K02115	F-type H+-transporting ATPase subunit gamma
CombinedMetaVelvetContigs_11991810_1	Marine_gamma_proteobacterium_sp._HTCC2207_(re-annotation)	1899.74	8587.02	6123.1	12432.9	14269.4	18059.6	14093.7	18338.3	7170	15405.8	K02358	elongation factor Tu
CombinedMetaVelvetContigs_11996155_1	Marine_gamma_proteobacterium_sp._HTCC2207_(re-annotation)	6251.35	7744.6	3756.41	8191.59	1783.68	49726.2	7157.81	14264.2	6123	16768.4	K04043	molecular chaperone DnaK
CombinedMetaVelvetContigs_11996155_1	Marine_gamma_proteobacterium_sp._HTCC2207_(re-annotation)	6251.35	7744.6	3756.41	8191.59	1783.68	49726.2	7157.81	14264.2	6123	16768.4	K04044	molecular chaperone HscA
CombinedMetaVelvetContigs_11996155_1	Marine_gamma_proteobacterium_sp._HTCC2207_(re-annotation)	6251.35	7744.6	3756.41	8191.59	1783.68	49726.2	7157.81	14264.2	6123	16768.4	K04045	molecular chaperone HscC
CombinedMetaVelvetContigs_11996155_1	Marine_gamma_proteobacterium_sp._HTCC2207_(re-annotation)	6251.35	7744.6	3756.41	8191.59	1783.68	49726.2	7157.81	14264.2	6123	16768.4	K09490	heat shock 70kDa protein 5
CombinedMetaVelvetContigs_11998_1	Rhodobacterales_sp._HTCC2255_(original_sequence,_contaminants	16905.2	45207.5	40212.9	2338.97	21442.3	19069.8	12131.2	18293.3	11737	16752.7	K07335	basic membrane protein A and related proteins
CombinedMetaVelvetContigs_11998651_1	Formosa_agariphila_KMM_3901	3269.15	15418.4	9963.1	3118.62	3214.44	85009.8	24970.1	7287.8	1423	5127.41	K04077	chaperonin GroEL
CombinedMetaVelvetContigs_11998988_1	Gammaproteobacteria_bacterium_MOLA455	4358.87	9018.85	40604.7	5457.59	24313.3	8256.53	4078.16	1438.3	1761	2236.84	K00962	polyribonucleotide nucleotidyltransferase [EC:2.7.7.8]
CombinedMetaVelvetContigs_12004749_1	Rhodobacterales_sp._HTCC2255_(original_sequence,_contaminants	18147.4	15715.7	85707.7	13857.1	98188.1	26066.7	22064.5	25452.7	16219	64112.3	K02948	small subunit ribosomal protein S11
CombinedMetaVelvetContigs_12006167_3	Marine_gamma_proteobacterium_sp._HTCC2207_(re-annotation)	2724.29	2916.61	5945.47	0	2222.44	16974.5	5727.02	22964.6	9098	43114.3	K02986	small subunit ribosomal protein S4
CombinedMetaVelvetContigs_12007256_1	Gammaproteobacteria_bacterium_MOLA455	4609.51	8141.04	6311.18	3170.6	6018.72	39598.9	7806.26	19956.4	8541	9782.24	K04077	chaperonin GroEL
CombinedMetaVelvetContigs_12007618_1	Polaribacter_sp._Hel_I_88	9226.28	26023	51241.8	9844.46	22920.7	64468.3	18426.3	32493.3	11389	73248.6	K02358	elongation factor Tu
CombinedMetaVelvetContigs_12007619_1	Polaribacter_sp._MED152_(re-annotation)	10029	28967.9	48457.1	11694.8	28882.2	44500.4	13783.9	27658.3	6723	36703.1	K02358	elongation factor Tu
CombinedMetaVelvetContigs_12007816_1	Rhodobacterales_sp._HTCC2255_(original_sequence,_contaminants	2724.29	5309.37	11755.1	6237.25	7335.02	11761.2	10185.8	17394.4	11155	32260.9	K00164	2-oxoglutarate dehydrogenase E1 component [EC:1.2.4.2]
CombinedMetaVelvetContigs_12008259_1	Rhodobacterales_sp._HTCC2255_(original_sequence,_contaminants	5484.91	7213.67	49690.1	6237.25	29979.1	11960.7	10889.7	18116.8	9056	40712.1	K02111	F-type H+-transporting ATPase subunit alpha [EC:3.6.3.14]
CombinedMetaVelvetContigs_12008259_1	Rhodobacterales_sp._HTCC2255_(original_sequence,_contaminants	5484.91	7213.67	49690.1	6237.25	29979.1	11960.7	10889.7	18116.8	9056	40712.1	K02132	F-type H+-transporting ATPase subunit alpha
CombinedMetaVelvetContigs_12009261_1	Rhodobacterales_sp._HTCC2255_(original_sequence,_contaminants	5532.13	1911.37	16483.3	5935.78	22195.8	7770.11	9260.02	18807	6660	42594.5	K02276	cytochrome c oxidase subunit III [EC:1.9.3.1]
CombinedMetaVelvetContigs_12010830_1	Marine_gamma_proteobacterium_sp._HTCC2207_(re-annotation)	7642.55	9195.83	33708.4	1299.43	21327.8	16974.5	7869.39	8446.78	2318	10010.6	K02952	small subunit ribosomal protein S13
CombinedMetaVelvetContigs_12012124_1	Planktomarina_temperata_RCA23,_DSM_22400_(RCA23)	6135.11	4778.43	27867.4	13015.1	25925.3	23509.9	8309.34	9689.24	4405	9215.15	K04077	chaperonin GroEL
CombinedMetaVelvetContigs_12013065_1	Marivirga_tractuosa_H-43,_DSM_4126	5208.85	8948.06	8270.37	1444.96	8145.78	73847.3	13064.6	9323.24	1918	27487.9	K02014	iron complex outermembrane recepter protein
CombinedMetaVelvetContigs_12013123_1	Polaribacter_sp._Hel_I_88	12757	23793.1	54674.3	13753.1	36551.1	48479	14042.1	33973.3	11431	31615.1	K02358	elongation factor Tu
CombinedMetaVelvetContigs_12014245_1	Polaribacter_sp._Hel_I_88	2448.23	7433.12	12146.9	779.656	13706.7	14941.6	8311.25	18787.7	4979	24046	K02112	F-type H+-transporting ATPase subunit beta [EC:3.6.3.14]
CombinedMetaVelvetContigs_12015_1	Marine_gamma_proteobacterium_sp._HTCC2207_(re-annotation)	11950.6	10703.7	13536.6	8534.63	16978.3	36505.8	22808.6	27796.4	15292	41350	K03040	DNA-directed RNA polymerase subunit alpha [EC:2.7.7.6]
CombinedMetaVelvetContigs_12015092_1	Formosa_sp._AK20	10428.6	28451.2	51346.3	17048.5	44668.3	100812	32822.3	14328.4	6026	63694.8	K02358	elongation factor Tu
CombinedMetaVelvetContigs_12017563_1	Marine_gamma_proteobacterium_sp._HTCC2207_(re-annotation)	1877.95	11836.4	6206.69	3898.28	4959.96	33350.4	20985.7	24142.8	14262	31433.9	K01915	glutamine synthetase [EC:6.3.1.2]
CombinedMetaVelvetContigs_12018039_1	Marine_gamma_proteobacterium_sp._HTCC2207_(re-annotation)	272.429	2123.75	1175.51	0	6543.33	36443.5	7274.5	39957.7	8041	9632.59	K04487	cysteine desulfurase [EC:2.8.1.7]
CombinedMetaVelvetContigs_12018088_2	SAR86_cluster_bacterium_SAR86A	0	1118.51	1687.51	1496.94	772.609	22038.2	6446.24	33822.4	8048	27409.2	K04077	chaperonin GroEL
CombinedMetaVelvetContigs_12019471_1	Rhodobacterales_sp._HTCC2255_(original_sequence,_contaminants	3269.15	5323.53	74772.9	779.656	35931.1	6547.85	8223.26	14366.9	9605	23880.6	K00962	polyribonucleotide nucleotidyltransferase [EC:2.7.7.8]
CombinedMetaVelvetContigs_12022309_1	Polaribacter_sp._MED152_(re-annotation)	8637.83	11461.2	49690.1	9283.1	35597.3	25231	16546	38850.1	10648	40885.3	K02906	large subunit ribosomal protein L3
CombinedMetaVelvetContigs_12023638_1	SAR86_cluster_bacterium_SAR86B	14980	43303.2	39847.2	0	14050	5612.44	4642.44	359.574	1117	5907.15	K00526	ribonucleoside-diphosphate reductase beta chain [EC:1.17.4.1]
CombinedMetaVelvetContigs_12024448_3	Polaribacter_sp._MED152_(re-annotation)	2103.16	27608.7	14654.7	0	22586.9	158957	44658.9	10931.7	2192	38443.7	K03386	peroxiredoxin (alkyl hydroperoxide reductase subunit C) [EC:1.11.1.15]
CombinedMetaVelvetContigs_12026192_1	Polaribacter_sp._Hel_I_88	1634.58	7879.11	29737.8	779.656	7106.1	27999.9	13313.3	20977.3	5292	37183.5	K04043	molecular chaperone DnaK
CombinedMetaVelvetContigs_12026993_1	Polaribacter_sp._Hel_I_88	817.288	10548	19341.1	2338.97	8775.32	11773.7	6469.2	21539.1	5435	20021.3	K02992	small subunit ribosomal protein S7
CombinedMetaVelvetContigs_12028720_1	Marine_gamma_proteobacterium_sp._HTCC2207_(re-annotation)	7028.68	11815.1	11572.2	12453.7	7459.02	106562	23504.9	6032.5	1397	9829.5	K04077	chaperonin GroEL
CombinedMetaVelvetContigs_12028825_1	Gammaproteobacteria_bacterium_MOLA455	2651.65	10724.9	11593.1	9044.01	13983.3	47456.3	17850.5	30185	12032	18627.2	K04487	cysteine desulfurase [EC:2.8.1.7]
CombinedMetaVelvetContigs_12030591_1	Polaribacter_sp._Hel_I_88	4547.76	10087.8	66016.6	5447.2	44763.6	173624	103044	40570.9	12337	97869.6	K04043	molecular chaperone DnaK
CombinedMetaVelvetContigs_12030591_1	Polaribacter_sp._Hel_I_88	4547.76	10087.8	66016.6	5447.2	44763.6	173624	103044	40570.9	12337	97869.6	K09490	heat shock 70kDa protein 5
CombinedMetaVelvetContigs_12030976_1	Rhodobacterales_sp._HTCC2255_(original_sequence,_contaminants	12542.7	9783.4	47041.3	13961	33594.2	17934.9	17081.6	57108.1	10934	51053.5	K06890	unknown
CombinedMetaVelvetContigs_12031331_1	Polaribacter_sp._Hel_I_88	4751.17	10519.6	101961	7016.9	36675.1	35383.3	19857.1	59297.6	15151	60339.6	K04043	molecular chaperone DnaK
CombinedMetaVelvetContigs_12031331_1	Polaribacter_sp._Hel_I_88	4751.17	10519.6	101961	7016.9	36675.1	35383.3	19857.1	59297.6	15151	60339.6	K09490	heat shock 70kDa protein 5
CombinedMetaVelvetContigs_12032614_1	Rhodobacterales_sp._HTCC2255_(original_sequence,_contaminants	5597.52	30079.4	10396.7	3118.62	7716.55	14954	6993.31	12546.6	11504	3875.09	K02055	putative spermidine/putrescine transport system substrate-binding protein
CombinedMetaVelvetContigs_12033437_1	Candidatus_Pelagibacter_ubique_SAR11_HTCC1062_(re-annotation)	4086.44	20076.5	20945	21123.5	6724.56	19256.9	4707.48	4266.73	1333	14799.4	K02055	putative spermidine/putrescine transport system substrate-binding protein
CombinedMetaVelvetContigs_12035_1	Planktomarina_temperata_RCA23,_DSM_22400_(RCA23)	4798.39	2513.1	21739.1	5457.59	8908.85	8144.28	12274.6	17346.2	15013	10869.2	K03043	DNA-directed RNA polymerase subunit beta [EC:2.7.7.6]
CombinedMetaVelvetContigs_12036244_6	Polaribacter_sp._Hel_I_88	0	8388.81	14889.8	18711.7	10053.5	24320.6	16148.1	4006.68	1415	6742.03	K01903	succinyl-CoA synthetase beta subunit [EC:6.2.1.5]
CombinedMetaVelvetContigs_12036244_6	Polaribacter_sp._Hel_I_88	0	8388.81	14889.8	18711.7	10053.5	24320.6	16148.1	4006.68	1415	6742.03	K01900	succinyl-CoA synthetase beta subunit [EC:6.2.1.4 6.2.1.5]
CombinedMetaVelvetContigs_12039487_2	Polaribacter_sp._Hel_I_88	6443.86	21612.7	30354.3	6237.25	11531.9	28486.3	14531.8	30801.4	14848	53093.5	K03386	peroxiredoxin (alkyl hydroperoxide reductase subunit C) [EC:1.11.1.15]
CombinedMetaVelvetContigs_12042854_2	Rhodobacterales_sp._HTCC2255_(original_sequence,_contaminants	1340.35	9302.02	97745	7609.44	73436	10576.3	17879.2	37912.6	9186	73516.4	K02926	large subunit ribosomal protein L4
CombinedMetaVelvetContigs_12043017_2	Polaribacter_sp._MED152_(re-annotation)	2680.71	8466.68	23259.4	0	14269.4	43041.2	11232.1	65160	11662	62332.2	K03640	peptidoglycan-associated lipoprotein
CombinedMetaVelvetContigs_12043017_2	Polaribacter_sp._MED152_(re-annotation)	2680.71	8466.68	23259.4	0	14269.4	43041.2	11232.1	65160	11662	62332.2	K03286	OmpA-OmpF porin, OOP family
CombinedMetaVelvetContigs_12043885_1	Polaribacter_sp._MED152_(re-annotation)	3697.78	14639.7	22977.3	5457.59	16844.8	26540.6	9061.08	17587	6658	27511.6	K02355	elongation factor G
CombinedMetaVelvetContigs_12044141_1	Rhodobacterales_sp._HTCC2255_(original_sequence,_contaminants	14918.2	11206.3	24184.2	8908.87	44372.6	16937.1	12092.9	41919.3	14388	72791.8	K02961	small subunit ribosomal protein S17
CombinedMetaVelvetContigs_12045216_1	SAR86_cluster_bacterium_SAR86B	2451.86	6604.86	8782.36	7734.19	4635.66	45186.4	7869.39	18209.9	7358	14374.1	K04043	molecular chaperone DnaK
CombinedMetaVelvetContigs_12047530_1	Methylophilales_sp._HTCC2181	5172.53	23835.5	15929.5	5405.62	11407.9	14966.5	6184.18	10899.6	5162	11223.6	K08093	3-hexulose-6-phosphate synthase [EC:4.1.2.43]
CombinedMetaVelvetContigs_12047725_2	Rhodobacterales_sp._HTCC2255_(original_sequence,_contaminants	39901.8	8636.58	28980.2	32641.6	31419.4	6423.13	6486.41	31186.6	5799	5473.96	K02110	F-type H+-transporting ATPase subunit c
CombinedMetaVelvetContigs_12049081_1	Polaribacter_sp._MED152_(re-annotation)	10857.2	53476	66236.1	16372.8	40175.7	92567.9	29710.1	66383.2	17628	102721	K02358	elongation factor Tu
CombinedMetaVelvetContigs_12052938_1	Marivirga_tractuosa_H-43,_DSM_4126	5670.16	8962.22	28609.3	15187.7	22119.5	14342.9	3378.06	7852.84	2364	5001.39	K02358	elongation factor Tu
CombinedMetaVelvetContigs_12053_1	Planktomarina_temperata_RCA23,_DSM_22400_(RCA23)	10483.1	12431	13426.9	3898.28	22882.6	11973.2	32608	26833.2	20605	12735.8	K02355	elongation factor G
CombinedMetaVelvetContigs_12054655_1	Gammaproteobacteria_bacterium_MOLA455	1634.58	10880.7	8275.59	5218.5	19515.5	22175.4	9235.15	15615.8	6751	12743.7	K02111	F-type H+-transporting ATPase subunit alpha [EC:3.6.3.14]
CombinedMetaVelvetContigs_12055013_1	Marine_gamma_proteobacterium_sp._HTCC2207_(re-annotation)	0	2817.51	2351.02	1559.31	2136.6	26952.2	11157.5	27700	13150	17154.4	K00962	polyribonucleotide nucleotidyltransferase [EC:2.7.7.8]
CombinedMetaVelvetContigs_12055509_1	Rhodobacterales_sp._HTCC2255_(original_sequence,_contaminants	9262.6	3716.56	16540.7	4677.94	10339.6	1870.81	6901.5	12431	9358	27102	K03852	sulfoacetaldehyde acetyltransferase [EC:2.3.3.15]
CombinedMetaVelvetContigs_12058009_1	Polaribacter_sp._MED152_(re-annotation)	1078.82	6682.73	20803.9	1559.31	14212.2	13582.1	6103.84	23812.2	6473	20635.6	K02994	small subunit ribosomal protein S8
CombinedMetaVelvetContigs_12058960_1	Rhodobacterales_sp._HTCC2255_(original_sequence,_contaminants	10163.4	6010.21	20438.2	6216.46	15995.9	3716.68	8282.56	17009.1	7659	20304.8	K03046	DNA-directed RNA polymerase subunit beta' [EC:2.7.7.6]
CombinedMetaVelvetContigs_12059388_1	Polaribacter_sp._Hel_I_88	2175.8	16444.9	24926	5457.59	12857.7	25717.5	5958.47	11329.8	5575	10632.9	K02355	elongation factor G
CombinedMetaVelvetContigs_12061975_1	Polaribacter_sp._Hel_I_88	11689	31856.2	57286.5	14522.4	30446.5	82502.9	31448.9	53512.3	15127	118088	K02358	elongation factor Tu
CombinedMetaVelvetContigs_12063177_1	Formosa_agariphila_KMM_3901	13606.9	52945.1	66267.4	23389.7	24733	85558.6	18068.6	31819.1	17020	84558.9	K02358	elongation factor Tu
CombinedMetaVelvetContigs_12063182_1	Rhodobacterales_sp._HTCC2255_(original_sequence,_contaminants	8154.72	4219.18	29126.5	6060.53	16339.3	3454.77	5813.09	10912.4	6724	13003.6	K02274	cytochrome c oxidase subunit I [EC:1.9.3.1]
CombinedMetaVelvetContigs_12064_1	Rhodobacterales_sp._HTCC2255_(original_sequence,_contaminants	4903.73	9025.93	38473.1	3898.28	7850.09	4677.04	8500.62	11496.7	12717	13586.4	K00602	phosphoribosylaminoimidazolecarboxamide formyltransferase / IMP cyclohydrolase [EC:2.1.2.3 3.5.4.10]
CombinedMetaVelvetContigs_12064349_1	Gammaproteobacteria_bacterium_MOLA455	5419.53	8785.24	18442.4	6840.18	7268.25	46832.7	14407.4	64543.6	14755	39971.7	K04077	chaperonin GroEL
CombinedMetaVelvetContigs_12067357_1	Polaribacter_sp._Hel_I_88	272.429	2123.75	16875.1	779.656	6066.41	24831.9	7483	25285.8	6055	18942.3	K04043	molecular chaperone DnaK
CombinedMetaVelvetContigs_12067357_1	Polaribacter_sp._Hel_I_88	272.429	2123.75	16875.1	779.656	6066.41	24831.9	7483	25285.8	6055	18942.3	K09490	heat shock 70kDa protein 5
CombinedMetaVelvetContigs_12069212_1	Marine_gamma_proteobacterium_sp._HTCC2207_(re-annotation)	4387.93	11468.2	18505.1	4438.84	12762.4	34211	28101.4	66723.5	32124	48541	K03046	DNA-directed RNA polymerase subunit beta' [EC:2.7.7.6]
CombinedMetaVelvetContigs_12070130_1	Rhodobacterales_sp._HTCC2255_(original_sequence,_contaminants	4046.49	5535.9	45285.9	3118.62	24647.2	5612.44	5545.3	12215.9	3066	5127.41	K04088	membrane protease subunit HflK [EC:3.4.-.-]
CombinedMetaVelvetContigs_12071345_1	Gammaproteobacteria_bacterium_MOLA455	6200.49	14731.7	19048.5	5457.59	13115.3	37790.4	12425.8	30364.7	6690	12562.5	K03387	alkyl hydroperoxide reductase subunit F [EC:1.6.4.-]
CombinedMetaVelvetContigs_12072968_1	SAR86_cluster_bacterium_SAR86A	759.17	48725.9	25777.6	2661.23	4950.42	15615.1	13722.7	1187.88	129	14610.3	K02276	cytochrome c oxidase subunit III [EC:1.9.3.1]
CombinedMetaVelvetContigs_12072968_1	SAR86_cluster_bacterium_SAR86A	759.17	48725.9	25777.6	2661.23	4950.42	15615.1	13722.7	1187.88	129	14610.3	K02262	cytochrome c oxidase subunit 3
CombinedMetaVelvetContigs_12073642_1	Polaribacter_sp._Hel_I_88	544.859	3603.29	23097.5	7973.28	15871.9	8892.6	6002.46	20421.9	4862	20462.4	K02935	large subunit ribosomal protein L7/L12
CombinedMetaVelvetContigs_12076629_1	Marine_gamma_proteobacterium_sp._HTCC2207_(re-annotation)	0	1592.81	1959.18	0	715.379	40384.6	8533.14	35366.7	8246	14681.2	K01915	glutamine synthetase [EC:6.3.1.2]
CombinedMetaVelvetContigs_12078636_1	Polaribacter_sp._Hel_I_88	7795.11	6895.1	18076.7	4677.94	9843.61	17323.7	6811.59	10411.6	4523	32725.6	K02355	elongation factor G
CombinedMetaVelvetContigs_12080325_1	Rhodobacterales_sp._HTCC2255_(original_sequence,_contaminants	23999.2	33073.8	99040.6	18794.9	71175.4	21127.7	14594.9	36461.5	11499	19052.5	K04087	membrane protease subunit HflC [EC:3.4.-.-]
CombinedMetaVelvetContigs_12082961_3	Formosa_agariphila_KMM_3901	0	6392.48	20594.9	3118.62	14107.3	43614.9	22730.2	5319.77	3215	20619.9	K03046	DNA-directed RNA polymerase subunit beta' [EC:2.7.7.6]
CombinedMetaVelvetContigs_12082961_3	Formosa_agariphila_KMM_3901	0	6392.48	20594.9	3118.62	14107.3	43614.9	22730.2	5319.77	3215	20619.9	K13797	DNA-directed RNA polymerase subunit beta-beta' [EC:2.7.7.6]
CombinedMetaVelvetContigs_12085132_1	Rhodobacterales_sp._HTCC2255_(original_sequence,_contaminants	2993.09	4771.36	27574.8	4667.54	18456.8	6547.85	11012.2	14161.4	12500	11664.7	K02994	small subunit ribosomal protein S8
CombinedMetaVelvetContigs_12085171_1	Rhodobacterales_sp._HTCC2255_(original_sequence,_contaminants	11819.8	11475.3	48013	7016.9	20898.6	6884.6	6610.74	12658.9	4086	7088.58	K01362	K01363
CombinedMetaVelvetContigs_12085171_1	Rhodobacterales_sp._HTCC2255_(original_sequence,_contaminants	11819.8	11475.3	48013	7016.9	20898.6	6884.6	6610.74	12658.9	4086	7088.58	K04691	serine protease DegS [EC:3.4.21.-]
CombinedMetaVelvetContigs_12085171_1	Rhodobacterales_sp._HTCC2255_(original_sequence,_contaminants	11819.8	11475.3	48013	7016.9	20898.6	6884.6	6610.74	12658.9	4086	7088.58	K04772	serine protease DegQ [EC:3.4.21.-]
CombinedMetaVelvetContigs_12087_2	Rhodobacterales_sp._HTCC2255_(original_sequence,_contaminants	9422.43	5557.14	10720.7	0	5713.49	10913.1	10962.4	14472.9	16844	74508.8	K01915	glutamine synthetase [EC:6.3.1.2]
CombinedMetaVelvetContigs_12087968_1	Rhodobacterales_sp._HTCC2255_(original_sequence,_contaminants	14983.6	27254.8	118596	10135.5	79321.2	32065.8	26006.9	61631.6	24489	85157.5	K03043	DNA-directed RNA polymerase subunit beta [EC:2.7.7.6]
CombinedMetaVelvetContigs_12091918_1	Formosa_agariphila_KMM_3901	10501.2	8714.45	51602.3	12796.8	44563.3	55463.4	16568.9	40371.8	10335	49383.8	K04043	molecular chaperone DnaK
CombinedMetaVelvetContigs_12091918_1	Formosa_agariphila_KMM_3901	10501.2	8714.45	51602.3	12796.8	44563.3	55463.4	16568.9	40371.8	10335	49383.8	K09490	heat shock 70kDa protein 5
CombinedMetaVelvetContigs_12095656_1	Polaribacter_sp._MED152_(re-annotation)	6265.88	23000.2	20380.7	7016.9	8622.7	33562.4	8712.95	14771.4	3148	21785.6	K02358	elongation factor Tu
CombinedMetaVelvetContigs_12095657_1	Formosa_sp._AK20	7780.58	31219.1	51220.9	13254.2	29235.2	52831.8	13254	26971.3	8609	51155.9	K02358	elongation factor Tu
CombinedMetaVelvetContigs_12096284_1	Polaribacter_sp._Hel_I_88	5619.31	48018	59616.6	19699.3	42636.6	59117.7	30349	49833.1	15165	59804	K02112	F-type H+-transporting ATPase subunit beta [EC:3.6.3.14]
CombinedMetaVelvetContigs_12096284_1	Polaribacter_sp._Hel_I_88	5619.31	48018	59616.6	19699.3	42636.6	59117.7	30349	49833.1	15165	59804	K02133	F-type H+-transporting ATPase subunit beta [EC:3.6.3.14]
CombinedMetaVelvetContigs_12096839_1	Rhodobacterales_sp._HTCC2255_(original_sequence,_contaminants	3476.2	15213.1	41686.2	1559.31	30885.3	13357.6	7448.56	15307.6	11774	13169	K00281	glycine dehydrogenase [EC:1.4.4.2]
CombinedMetaVelvetContigs_12096839_1	Rhodobacterales_sp._HTCC2255_(original_sequence,_contaminants	3476.2	15213.1	41686.2	1559.31	30885.3	13357.6	7448.56	15307.6	11774	13169	K00282	glycine dehydrogenase subunit 1 [EC:1.4.4.2]
CombinedMetaVelvetContigs_12097511_1	Polaribacter_sp._Hel_I_88	12041.4	9372.81	47474.9	16819.8	21356.4	55787.7	14241	41579	10278	48785.2	K04043	molecular chaperone DnaK
CombinedMetaVelvetContigs_12097511_1	Polaribacter_sp._Hel_I_88	12041.4	9372.81	47474.9	16819.8	21356.4	55787.7	14241	41579	10278	48785.2	K09490	heat shock 70kDa protein 5
CombinedMetaVelvetContigs_12098513_1	Marine_gamma_proteobacterium_sp._HTCC2207_(re-annotation)	0	7914.5	5224.49	779.656	4177.81	81031.2	20161.2	77013.1	15918	28377.9	K01915	glutamine synthetase [EC:6.3.1.2]
CombinedMetaVelvetContigs_12100940_1	Polaribacter_sp._Hel_I_88	2724.29	5302.29	12032	6237.25	3939.35	18408.8	8095.1	56954	9073	38128.7	K00850	6-phosphofructokinase 1 [EC:2.7.1.11]
CombinedMetaVelvetContigs_12101021_1	Polaribacter_sp._MED152_(re-annotation)	6374.85	31743	48770.6	7484.7	25496.1	76453.9	23671.3	34358.6	11035	108180	K02358	elongation factor Tu
CombinedMetaVelvetContigs_12101364_1	Rhodobacterales_sp._HTCC2255_(original_sequence,_contaminants	4598.61	3185.62	38692.6	13867.5	31095.1	10501.5	7364.4	22694.9	9420	24069.7	K02982	small subunit ribosomal protein S3
CombinedMetaVelvetContigs_12102_1	Planktomarina_temperata_RCA23,_DSM_22400_(RCA23)	16556.4	6243.82	18698.4	6226.85	22005.1	6024.02	18252.2	20781.5	16140	11759.2	K00962	polyribonucleotide nucleotidyltransferase [EC:2.7.7.8]
CombinedMetaVelvetContigs_12104_1	Rhodobacterales_sp._HTCC2255_(original_sequence,_contaminants	1336.72	3121.91	17052.7	1559.31	15089.7	7009.32	24514.8	20190.7	38246	20950.7	K02519	translation initiation factor IF-2
CombinedMetaVelvetContigs_12106317_1	Rhodobacterales_sp._HTCC2255_(original_sequence,_contaminants	5866.31	4778.43	54663.8	7016.9	28185.9	12160.3	17766.4	48080.2	20573	45185.8	K02992	small subunit ribosomal protein S7
CombinedMetaVelvetContigs_12108763_1	Formosa_agariphila_KMM_3901	0	530.937	3228.73	1424.17	3624.59	7183.93	7331.88	15830.9	3434	59197.5	K02886	large subunit ribosomal protein L2
CombinedMetaVelvetContigs_12109506_1	Formosa_agariphila_KMM_3901	11561.9	17867.8	31806.7	13846.7	19868.5	22961.1	8223.26	12148.5	5858	20454.5	K02355	elongation factor G
CombinedMetaVelvetContigs_12109940_1	Polaribacter_sp._Hel_I_88	272.429	3716.56	16775.8	2338.97	12886.4	21614.1	6582.05	18534.1	3854	16162	K03046	DNA-directed RNA polymerase subunit beta' [EC:2.7.7.6]
CombinedMetaVelvetContigs_12110010_1	Rhodobacterales_sp._HTCC2255_(original_sequence,_contaminants	36821.6	41653.8	61910.2	19990.4	46423.3	36755.3	14751.8	33806.4	12978	26834.2	K08738	cytochrome c
CombinedMetaVelvetContigs_12110783_1	Polaribacter_sp._Hel_I_88	2451.86	7433.12	12146.9	2338.97	5703.95	30656.4	6878.54	18778.1	6570	16996.8	K02355	elongation factor G
CombinedMetaVelvetContigs_12111_1	Planktomarina_temperata_RCA23,_DSM_22400_(RCA23)	17987.6	12615.1	17219.9	2110.27	24780.7	15602.6	17797	21513.4	10792	9916.13	K02109	F-type H+-transporting ATPase subunit b
CombinedMetaVelvetContigs_12112638_1	Rhodobacterales_sp._HTCC2255_(original_sequence,_contaminants	2706.13	1875.98	53185.3	5457.59	41310.8	14904.2	14495.4	26062.7	11197	37585.2	K02965	small subunit ribosomal protein S19
CombinedMetaVelvetContigs_12113539_1	Polaribacter_sp._Hel_I_88	544.859	6088.08	20730.8	1559.31	4635.66	16824.9	8598.18	14614.1	4513	24636.7	K03043	DNA-directed RNA polymerase subunit beta [EC:2.7.7.6]
CombinedMetaVelvetContigs_12123514_1	Polaribacter_sp._Hel_I_88	2724.29	12728.3	17204.2	1559.31	6171.34	18196.8	7477.26	35668.5	10754	37199.3	K03386	peroxiredoxin (alkyl hydroperoxide reductase subunit C) [EC:1.11.1.15]
CombinedMetaVelvetContigs_12125763_2	Formosa_agariphila_KMM_3901	0	10505.5	27470.4	1860.78	11818.1	12559.4	16108	3265.06	762	17658.4	K02887	large subunit ribosomal protein L20
CombinedMetaVelvetContigs_12126100_1	Polaribacter_sp._MED152_(re-annotation)	4743.9	10314.3	22360.8	12141.8	12895.9	23634.6	13179.4	27045.1	6846	26597.9	K02358	elongation factor Tu
CombinedMetaVelvetContigs_12127_1	Rhodobacterales_sp._HTCC2255_(original_sequence,_contaminants	5779.14	1061.87	20558.4	5416.01	15843.3	8356.3	6444.33	12440.6	15559	23415.9	K03217	YidC/Oxa1 family membrane protein insertase
CombinedMetaVelvetContigs_12129023_1	Polaribacter_sp._Hel_I_88	1907.01	11149.7	17658.8	9355.87	23903.2	19518.8	10373.3	18996.4	5749	21651.7	K02112	F-type H+-transporting ATPase subunit beta [EC:3.6.3.14]
CombinedMetaVelvetContigs_12131004_1	Rhodobacterales_sp._HTCC2255_(original_sequence,_contaminants	24624	18689	52971.1	3898.28	28157.3	23048.4	10417.3	23520	10796	46115.1	K02864	large subunit ribosomal protein L10
CombinedMetaVelvetContigs_12131136_1	Polaribacter_sp._MED152_(re-annotation)	4798.39	12225.7	19200	779.656	6009.18	21028	4694.09	28403.1	7792	23510.5	K03286	OmpA-OmpF porin, OOP family
CombinedMetaVelvetContigs_12134813_1	Rhodobacterales_sp._HTCC2255_(original_sequence,_contaminants	7628.02	4247.5	27987.6	6237.25	19029.1	6547.85	7961.2	17134.3	11497	19147	K03046	DNA-directed RNA polymerase subunit beta' [EC:2.7.7.6]
CombinedMetaVelvetContigs_12136603_1	Polaribacter_sp._Hel_I_88	3814.01	7164.11	46915.9	3118.62	13201.1	23011	17200.2	30499.6	9866	24038.2	K02948	small subunit ribosomal protein S11
CombinedMetaVelvetContigs_12139645_1	Polaribacter_sp._MED152_(re-annotation)	5582.99	15928.1	24419.3	3045.86	9166.39	23148.2	15530.3	23343.4	7903	41027.1	K02355	elongation factor G
CombinedMetaVelvetContigs_12140483_3	Marine_gamma_proteobacterium_sp._HTCC2207_(re-annotation)	7845.97	27127.3	34784.6	0	28205	137230	13812.6	4269.94	557	8120.36	K04077	chaperonin GroEL
CombinedMetaVelvetContigs_12141326_2	Polaribacter_sp._MED152_(re-annotation)	3479.83	5542.98	20527	5062.57	14288.5	32739.2	8003.29	25783.4	6344	17406.4	K04077	chaperonin GroEL
CombinedMetaVelvetContigs_12143920_1	Polaribacter_sp._Hel_I_88	1089.72	5826.15	27423.3	1559.31	12094.7	24320.6	13037.9	26184.7	6555	25337.7	K04043	molecular chaperone DnaK
CombinedMetaVelvetContigs_12145498_1	Planktomarina_temperata_RCA23,_DSM_22400_(RCA23)	25608.4	5231.5	24973.1	4989.8	31505.3	14392.8	9577.55	16896.8	8017	5340.06	K02864	large subunit ribosomal protein L10
CombinedMetaVelvetContigs_12152354_1	Rhodobacterales_sp._HTCC2255_(original_sequence,_contaminants	12637.1	9287.86	35552.6	7723.79	20641.1	23123.3	20243.5	33851.3	17144	44453.3	K00826	branched-chain amino acid aminotransferase [EC:2.6.1.42]
CombinedMetaVelvetContigs_12154664_2	Rhodobacterales_sp._HTCC2255_(original_sequence,_contaminants	2197.6	3157.31	66962.3	6673.86	49160.8	9403.96	13037.9	36455	11835	47832.2	K02890	large subunit ribosomal protein L22
CombinedMetaVelvetContigs_121585_1	Rhodobacterales_sp._HTCC2255_(original_sequence,_contaminants	3828.54	5273.98	50129	2214.22	30837.6	2806.22	4263.7	5753.19	6012	25353.5	K00962	polyribonucleotide nucleotidyltransferase [EC:2.7.7.8]
CombinedMetaVelvetContigs_12160753_1	Polaribacter_sp._Hel_I_88	3229.2	8204.75	8986.12	1559.31	5637.19	17760.3	11752.4	16225.8	7260	20037	K00184	prokaryotic molybdopterin-containing oxidoreductase family, iron-sulfur binding subunit
CombinedMetaVelvetContigs_12160830_1	Rhodobacterales_sp._HTCC2255_(original_sequence,_contaminants	4326.18	8133.96	31284.2	4667.54	13783	3354.99	5640.94	14707.2	5325	19414.8	K00162	pyruvate dehydrogenase E1 component beta subunit [EC:1.2.4.1]
CombinedMetaVelvetContigs_12160830_1	Rhodobacterales_sp._HTCC2255_(original_sequence,_contaminants	4326.18	8133.96	31284.2	4667.54	13783	3354.99	5640.94	14707.2	5325	19414.8	K00167	2-oxoisovalerate dehydrogenase E1 component beta subunit [EC:1.2.4.4]
CombinedMetaVelvetContigs_12161302_1	Polaribacter_sp._Hel_I_88	3788.59	10576.3	13881.5	3898.28	13134.4	21514.4	5893.43	12726.4	3750	15342.8	K02112	F-type H+-transporting ATPase subunit beta [EC:3.6.3.14]
CombinedMetaVelvetContigs_12165036_1	Rhodobacterales_sp._HTCC2255_(original_sequence,_contaminants	3269.15	4778.43	48812.4	1486.54	5360.57	10576.3	6522.75	22203.7	3665	25511	K01713	cyclohexadienyl dehydratase [EC:4.2.1.51 4.2.1.91]
CombinedMetaVelvetContigs_12169490_1	Rhodobacterales_sp._HTCC2255_(original_sequence,_contaminants	2993.09	7319.85	49768.5	5395.22	27480.1	9354.07	9581.37	23131.5	8443	25085.7	K03046	DNA-directed RNA polymerase subunit beta' [EC:2.7.7.6]
CombinedMetaVelvetContigs_12170389_1	Marine_gamma_proteobacterium_sp._HTCC2207_(re-annotation)	2226.66	10179.8	5041.63	2276.6	2861.52	46433.6	11607.1	36252.8	10857	25826.1	K02358	elongation factor Tu
CombinedMetaVelvetContigs_12179799_1	Gammaproteobacteria_bacterium_MOLA455	4954.58	10781.6	13541.9	8669.78	11055	32502.3	20949.3	60588.2	16227	41633.6	K02358	elongation factor Tu
CombinedMetaVelvetContigs_12179902_1	Rhodobacterales_sp._HTCC2255_(original_sequence,_contaminants	4878.3	9500.24	40218.1	5353.64	39822.8	11162.5	9707.62	30541.3	6040	13200.5	K01338	ATP-dependent Lon protease [EC:3.4.21.53]
CombinedMetaVelvetContigs_12182351_1	Candidatus_Pelagibacter_ubique_SAR11_HTCC1002_(re-annotation)	817.288	59514.5	18907.4	779.656	4225.51	14629.8	16454.2	3322.85	225	23652.2	K00412	ubiquinol-cytochrome c reductase cytochrome b subunit
CombinedMetaVelvetContigs_12182351_1	Candidatus_Pelagibacter_ubique_SAR11_HTCC1002_(re-annotation)	817.288	59514.5	18907.4	779.656	4225.51	14629.8	16454.2	3322.85	225	23652.2	K00410	ubiquinol-cytochrome c reductase cytochrome b/c1 subunit
CombinedMetaVelvetContigs_12183151_1	Polaribacter_sp._Hel_I_88	817.288	10314.3	14398.7	4615.56	12504.8	45211.3	34448.2	9291.14	1611	14767.9	K02945	small subunit ribosomal protein S1
CombinedMetaVelvetContigs_12183400_1	Marine_gamma_proteobacterium_sp._HTCC2207_(re-annotation)	11060.6	12077.1	7805.39	7401.53	3166.74	56124.4	7559.51	18274.1	6407	11822.2	K04077	chaperonin GroEL
CombinedMetaVelvetContigs_12188574_1	Polaribacter_sp._Hel_I_88	0	1210.54	4702.04	5457.59	4578.43	3741.63	5363.58	29205.8	4655	46564.1	K04043	molecular chaperone DnaK
CombinedMetaVelvetContigs_12191165_1	Candidatus_Pelagibacter_ubique_SAR11_HTCC1062_(re-annotation)	0	26192.9	19038	779.656	8555.93	1870.81	7812	4504.31	450	31355.1	K02274	cytochrome c oxidase subunit I [EC:1.9.3.1]
CombinedMetaVelvetContigs_12191165_1	Candidatus_Pelagibacter_ubique_SAR11_HTCC1062_(re-annotation)	0	26192.9	19038	779.656	8555.93	1870.81	7812	4504.31	450	31355.1	K02256	cytochrome c oxidase subunit 1 [EC:1.9.3.1]
CombinedMetaVelvetContigs_12196861_2	Candidatus_Pelagibacter_ubique_SAR11_HTCC1062_(re-annotation)	2651.65	13846.8	44225.3	11372.6	21318.3	29097.4	19323.4	43945.1	9418	109219	K02358	elongation factor Tu
CombinedMetaVelvetContigs_12199432_1	Formosa_agariphila_KMM_3901	8387.19	11149.7	34162.9	8493.05	13019.9	12746.5	5971.86	17066.9	7087	15421.6	K02358	elongation factor Tu
CombinedMetaVelvetContigs_12202691_1	Rhodobacterales_sp._HTCC2255_(original_sequence,_contaminants	11438.4	9287.86	67176.5	3336.93	45107	23971.4	27994.3	57108.1	49459	63395.5	K02950	small subunit ribosomal protein S12
CombinedMetaVelvetContigs_12203421_1	Rhodobacterales_sp._HTCC2255_(original_sequence,_contaminants	11652.7	6866.79	133449	14719.9	76059.1	21277.4	24841.9	83889.9	13489	50415.5	K04043	molecular chaperone DnaK
CombinedMetaVelvetContigs_12203421_1	Rhodobacterales_sp._HTCC2255_(original_sequence,_contaminants	11652.7	6866.79	133449	14719.9	76059.1	21277.4	24841.9	83889.9	13489	50415.5	K09490	heat shock 70kDa protein 5
CombinedMetaVelvetContigs_12204268_1	Marine_gamma_proteobacterium_sp._HTCC2207_(re-annotation)	5644.74	15142.3	12841.8	3679.98	12886.4	25455.5	17984.4	54966.7	16177	43067.1	K02358	elongation factor Tu
CombinedMetaVelvetContigs_12204616_1	Rhodobacterales_sp._HTCC2255_(original_sequence,_contaminants	2430.07	11135.5	14968.2	6237.25	10187	10750.9	10017.5	15490.6	7983	13216.3	K15551	taurine transport system substrate-binding protein
CombinedMetaVelvetContigs_12213826_1	Rhodobacterales_sp._HTCC2255_(original_sequence,_contaminants	7293.84	17365.2	229590	11538.9	91234.7	37915.2	33176.1	120261	17968	117615	K04043	molecular chaperone DnaK
CombinedMetaVelvetContigs_12219567_1	Rhodobacterales_sp._HTCC2255_(original_sequence,_contaminants	1071.56	5840.31	26138.1	1559.31	15604.8	8418.66	7504.04	14848.5	3863	25030.6	K01338	ATP-dependent Lon protease [EC:3.4.21.53]
CombinedMetaVelvetContigs_12221054_1	Formosa_agariphila_KMM_3901	3814.01	15029.1	19330.6	4677.94	12180.5	36219	5535.73	7082.33	3517	17311.9	K02358	elongation factor Tu
CombinedMetaVelvetContigs_12223581_1	Candidatus_Pelagibacter_ubique_SAR11_HTCC1062_(re-annotation)	272.429	67039.7	34324.9	2338.97	19553.7	30120.1	7180.77	9265.45	1575	13460.4	K02274	cytochrome c oxidase subunit I [EC:1.9.3.1]
CombinedMetaVelvetContigs_12223581_1	Candidatus_Pelagibacter_ubique_SAR11_HTCC1062_(re-annotation)	272.429	67039.7	34324.9	2338.97	19553.7	30120.1	7180.77	9265.45	1575	13460.4	K02256	cytochrome c oxidase subunit 1 [EC:1.9.3.1]
CombinedMetaVelvetContigs_12223927_1	Formosa_agariphila_KMM_3901	12466.4	18922.6	29685.5	10811.2	20994	23385.2	7211.37	15442.4	5650	25558.3	K02358	elongation factor Tu
CombinedMetaVelvetContigs_12227298_1	Rhodobacterales_sp._HTCC2255_(original_sequence,_contaminants	29589.5	42375.9	260106	21757.6	109100	58768.5	46500.9	114422	34401	91545.1	K01338	ATP-dependent Lon protease [EC:3.4.21.53]
CombinedMetaVelvetContigs_12227298_1	Rhodobacterales_sp._HTCC2255_(original_sequence,_contaminants	29589.5	42375.9	260106	21757.6	109100	58768.5	46500.9	114422	34401	91545.1	K08675	Lon-like ATP-dependent protease [EC:3.4.21.-]
CombinedMetaVelvetContigs_12233637_1	Marine_gamma_proteobacterium_sp._HTCC2207_(re-annotation)	4278.96	10661.2	17214.7	0	10644.8	17897.5	9495.29	24094.7	4654	19722	K03387	alkyl hydroperoxide reductase subunit F [EC:1.6.4.-]
CombinedMetaVelvetContigs_12233637_1	Marine_gamma_proteobacterium_sp._HTCC2207_(re-annotation)	4278.96	10661.2	17214.7	0	10644.8	17897.5	9495.29	24094.7	4654	19722	K00384	thioredoxin reductase (NADPH) [EC:1.8.1.9]
CombinedMetaVelvetContigs_12234_1	Gammaproteobacteria_bacterium_MOLA455	39062.7	31141.2	71486.7	33099	65471.5	50287.5	30899.9	44009.3	23854	65364.6	K02358	elongation factor Tu
CombinedMetaVelvetContigs_12234482_1	Marivirga_tractuosa_H-43,_DSM_4126	4867.41	14682.2	28912.3	6912.95	16482.3	38676	10019.4	4096.58	1716	17390.6	K02358	elongation factor Tu
CombinedMetaVelvetContigs_12235923_1	Candidatus_Pelagibacter_ubique_SAR11_HTCC1062_(re-annotation)	0	110131	36116.9	4677.94	14279	29770.9	8334.21	8363.31	1752	6072.55	K00341	NADH-quinone oxidoreductase subunit L [EC:1.6.5.3]
CombinedMetaVelvetContigs_12235923_1	Candidatus_Pelagibacter_ubique_SAR11_HTCC1062_(re-annotation)	0	110131	36116.9	4677.94	14279	29770.9	8334.21	8363.31	1752	6072.55	K03883	NADH-ubiquinone oxidoreductase chain 5 [EC:1.6.5.3]
CombinedMetaVelvetContigs_12240579_1	Marine_gamma_proteobacterium_sp._HTCC2207_(re-annotation)	4544.12	9578.11	19079.8	2338.97	12476.2	19182.1	8967.35	22457.3	6728	37766.4	K02952	small subunit ribosomal protein S13
CombinedMetaVelvetContigs_12251099_1	Marine_gamma_proteobacterium_sp._HTCC2207_(re-annotation)	62735	51975.2	70504.5	27724.6	73245.3	72188.5	31471.8	47627.5	30447	68554.4	K02358	elongation factor Tu
CombinedMetaVelvetContigs_12265761_1	Polaribacter_sp._MED152_(re-annotation)	7838.7	22101.1	32350	7640.63	24456.4	35108.9	15874.6	69924.3	17576	27306.8	K02111	F-type H+-transporting ATPase subunit alpha [EC:3.6.3.14]
CombinedMetaVelvetContigs_12265761_1	Polaribacter_sp._MED152_(re-annotation)	7838.7	22101.1	32350	7640.63	24456.4	35108.9	15874.6	69924.3	17576	27306.8	K02132	F-type H+-transporting ATPase subunit alpha
CombinedMetaVelvetContigs_12267725_1	Polaribacter_sp._MED152_(re-annotation)	8318.18	1061.87	15736.2	10696.9	17331.2	1870.81	6714.04	12039.3	18161	12405	K04077	chaperonin GroEL
CombinedMetaVelvetContigs_12269009_1	Marine_gamma_proteobacterium_sp._HTCC2207_(re-annotation)	0	1061.87	3845.22	1559.31	3901.2	27950	8452.8	35170.8	10519	17516.7	K03553	recombination protein RecA
CombinedMetaVelvetContigs_12274158_1	Rhodobacterales_sp._HTCC2255_(original_sequence,_contaminants	24565.9	21704.7	50802.9	16861.4	32821.6	23634.6	19092	32034.2	19766	26779.1	K02358	elongation factor Tu
CombinedMetaVelvetContigs_12275976_1	Marine_gamma_proteobacterium_sp._HTCC2207_(re-annotation)	2440.97	8077.32	12695.5	779.656	11551	15839.6	6888.11	15076.4	6428	24628.9	K02950	small subunit ribosomal protein S12
CombinedMetaVelvetContigs_12279_1	SAR86_cluster_bacterium_SAR86B	37508.1	20706.5	41341.4	3118.62	24580.4	13906.4	5851.35	600.36	1490	6458.48	K02886	large subunit ribosomal protein L2
CombinedMetaVelvetContigs_12279_1	SAR86_cluster_bacterium_SAR86B	37508.1	20706.5	41341.4	3118.62	24580.4	13906.4	5851.35	600.36	1490	6458.48	K02938	large subunit ribosomal protein L8e
CombinedMetaVelvetContigs_12281721_1	Marine_gamma_proteobacterium_sp._HTCC2207_(re-annotation)	526.697	764.55	4069.88	727.679	2499.06	7882.36	8152.49	52668	8958	47257.2	K02982	small subunit ribosomal protein S3
CombinedMetaVelvetContigs_1229_1	SAR86_cluster_bacterium_SAR86B	81841.4	55642.2	74449	1559.31	38821.2	20217.3	8959.7	600.36	712	7490.26	K02014	iron complex outermembrane recepter protein
CombinedMetaVelvetContigs_1229_1	SAR86_cluster_bacterium_SAR86B	81841.4	55642.2	74449	1559.31	38821.2	20217.3	8959.7	600.36	712	7490.26	K16089	outer membrane receptor for ferrienterochelin and colicins
CombinedMetaVelvetContigs_12306141_1	Gammaproteobacteria_bacterium_MOLA455	0	8955.14	21561.5	3877.49	17989.4	35745	7645.59	26560.3	4443	32780.7	K03387	alkyl hydroperoxide reductase subunit F [EC:1.6.4.-]
CombinedMetaVelvetContigs_12306141_1	Gammaproteobacteria_bacterium_MOLA455	0	8955.14	21561.5	3877.49	17989.4	35745	7645.59	26560.3	4443	32780.7	K00384	thioredoxin reductase (NADPH) [EC:1.8.1.9]
CombinedMetaVelvetContigs_12311217_1	Polaribacter_sp._Hel_I_88	1009.81	467.225	14466.6	16871.8	9633.77	6672.57	14111	80159.3	8818	91647.4	K04043	molecular chaperone DnaK
CombinedMetaVelvetContigs_12312_1	Rhodobacterales_sp._HTCC2255_(original_sequence,_contaminants	34943.6	33335.8	184461	30001.2	118877	27675.6	44760.3	87122.9	45444	144639	K02358	elongation factor Tu
CombinedMetaVelvetContigs_12314_1	Planktomarina_temperata_RCA23,_DSM_22400_(RCA23)	1031.6	0	1462.86	1289.03	1068.3	1870.81	44834.9	35633.2	53561	590.715	K03863	vanillate O-demethylase ferredoxin subunit [EC:1.14.13.82]
CombinedMetaVelvetContigs_12319889_1	Gammaproteobacteria_bacterium_MOLA455	3654.19	3716.56	6624.65	4937.82	2851.98	24694.7	7645.59	33218.9	6849	23282	K04077	chaperonin GroEL
CombinedMetaVelvetContigs_12320531_1	Marine_gamma_proteobacterium_sp._HTCC2207_(re-annotation)	2626.22	3674.09	6535.83	4677.94	7134.71	20728.6	12140.7	38050.6	14656	29953.2	K02358	elongation factor Tu
CombinedMetaVelvetContigs_12320689_1	Marine_gamma_proteobacterium_sp._HTCC2207_(re-annotation)	2175.8	8247.22	7037.39	3118.62	6867.64	25854.7	11813.6	36711.9	10783	27621.8	K02358	elongation factor Tu
CombinedMetaVelvetContigs_12321536_1	Planktomarina_temperata_RCA23,_DSM_22400_(RCA23)	18670.5	19078.3	17538.6	1559.31	21299.2	14804.4	22273	31122.4	17439	9924.01	K03821	polyhydroxyalkanoate synthase [EC:2.3.1.-]
CombinedMetaVelvetContigs_12329985_1	Marine_gamma_proteobacterium_sp._HTCC2207_(re-annotation)	272.429	5642.09	7235.92	4667.54	10082.1	29284.5	4728.52	19587.2	4132	23037.9	K03387	alkyl hydroperoxide reductase subunit F [EC:1.6.4.-]
CombinedMetaVelvetContigs_12329985_1	Marine_gamma_proteobacterium_sp._HTCC2207_(re-annotation)	272.429	5642.09	7235.92	4667.54	10082.1	29284.5	4728.52	19587.2	4132	23037.9	K00384	thioredoxin reductase (NADPH) [EC:1.8.1.9]
CombinedMetaVelvetContigs_12348714_1	Marine_gamma_proteobacterium_sp._HTCC2207_(re-annotation)	3036.68	9797.56	5485.71	1559.31	7335.02	32726.8	11446.4	26075.5	9609	29898.1	K02358	elongation factor Tu
CombinedMetaVelvetContigs_12351_1	Rhodobacterales_sp._HTCC2255_(original_sequence,_contaminants	33625.1	32528.8	6917.22	3045.86	13000.8	25118.8	17971	12697.5	28327	25826.1	K02002	glycine betaine/proline transport system substrate-binding protein
CombinedMetaVelvetContigs_12354248_1	Gammaproteobacteria_bacterium_MOLA455	5786.4	23955.9	14738.3	14813.5	25562.9	88015.6	16821.4	26338.8	7433	28299.2	K03386	peroxiredoxin (alkyl hydroperoxide reductase subunit C) [EC:1.11.1.15]
CombinedMetaVelvetContigs_12359021_1	Polaribacter_sp._MED152_(re-annotation)	149680	6328.77	124829	87342.3	109653	9204.41	111866	125912	109663	20257.6	K07460	putative endonuclease
CombinedMetaVelvetContigs_12368659_1	Polaribacter_sp._Hel_I_88	5125.31	8480.84	13244.1	3077.04	7001.18	27076.9	10853.4	44917.9	11316	18587.8	K00134	glyceraldehyde 3-phosphate dehydrogenase [EC:1.2.1.12]
CombinedMetaVelvetContigs_12377680_1	Polaribacter_sp._MED152_(re-annotation)	14620.4	79576.9	111412	37454.7	36331.7	85471.3	34167	143993	30519	101004	K02112	F-type H+-transporting ATPase subunit beta [EC:3.6.3.14]
CombinedMetaVelvetContigs_12377680_1	Polaribacter_sp._MED152_(re-annotation)	14620.4	79576.9	111412	37454.7	36331.7	85471.3	34167	143993	30519	101004	K02133	F-type H+-transporting ATPase subunit beta [EC:3.6.3.14]
CombinedMetaVelvetContigs_12378_1	Planktomarina_temperata_RCA23,_DSM_22400_(RCA23)	15935.3	2562.66	11755.1	20271.1	15318.6	26740.2	13252.1	14842.1	12657	11152.7	K13628	iron-sulfur cluster assembly protein
CombinedMetaVelvetContigs_12382012_1	Gammaproteobacteria_bacterium_MOLA455	541.226	3065.28	5971.59	7879.72	1974.45	22699.2	8181.18	45585.6	8329	47280.8	K04077	chaperonin GroEL
CombinedMetaVelvetContigs_12386901_2	Rhodobacterales_sp._HTCC2255_(original_sequence,_contaminants	28645	11107.2	43248.3	15624.3	37361.9	19019.9	11943.7	21169.9	16655	32040.4	K02358	elongation factor Tu
CombinedMetaVelvetContigs_12386901_2	Rhodobacterales_sp._HTCC2255_(original_sequence,_contaminants	28645	11107.2	43248.3	15624.3	37361.9	19019.9	11943.7	21169.9	16655	32040.4	K03242	translation initiation factor 2 subunit 3
CombinedMetaVelvetContigs_12387364_1	Marine_gamma_proteobacterium_sp._HTCC2207_(re-annotation)	12829.6	34794.1	32825.5	14491.2	32545	68047.7	47864.8	106601	34206	80164	K02358	elongation factor Tu
CombinedMetaVelvetContigs_12387912_1	Rhodobacterales_sp._HTCC2255_(original_sequence,_contaminants	7871.39	6866.79	19487.3	3898.28	16415.6	6547.85	9755.44	19112	8218	12735.8	K00164	2-oxoglutarate dehydrogenase E1 component [EC:1.2.4.2]
CombinedMetaVelvetContigs_12397775_1	Formosa_sp._AK20	7620.76	68356.4	53582.4	26394	34300	54877.2	13743.7	39578.8	9926	15516.1	K02112	F-type H+-transporting ATPase subunit beta [EC:3.6.3.14]
CombinedMetaVelvetContigs_12397775_1	Formosa_sp._AK20	7620.76	68356.4	53582.4	26394	34300	54877.2	13743.7	39578.8	9926	15516.1	K02133	F-type H+-transporting ATPase subunit beta [EC:3.6.3.14]
CombinedMetaVelvetContigs_12399455_1	Marine_gamma_proteobacterium_sp._HTCC2207_(re-annotation)	2480.92	6350.01	12350.7	2338.97	10654.4	24732.2	7393.09	18386.4	4380	37955.4	K02952	small subunit ribosomal protein S13
CombinedMetaVelvetContigs_12399760_1	Rhodobacterales_sp._HTCC2255_(original_sequence,_contaminants	7322.9	9882.51	31911.2	8576.22	18370.9	3741.63	4604.18	7512.53	5877	6237.95	K03782	catalase-peroxidase [EC:1.11.1.21]
CombinedMetaVelvetContigs_12408530_1	Gammaproteobacteria_bacterium_MOLA455	679.257	7185.35	4310.2	16809.4	3767.66	24520.1	11563.1	15863	10719	5316.43	K02535	UDP-3-O-[3-hydroxymyristoyl] N-acetylglucosamine deacetylase [EC:3.5.1.108]
CombinedMetaVelvetContigs_12412517_1	Gammaproteobacteria_bacterium_MOLA455	13011.2	9372.81	17246	5977.36	15356.8	32140.6	11565	59881.9	13241	34812.8	K02358	elongation factor Tu
CombinedMetaVelvetContigs_12412631_1	Gammaproteobacteria_bacterium_MOLA455	642.933	5380.16	5360.33	343.049	1611.99	28798.1	6272.17	53066.1	9504	25495.3	K02864	large subunit ribosomal protein L10
CombinedMetaVelvetContigs_12416538_1	Marine_gamma_proteobacterium_sp._HTCC2207_(re-annotation)	8416.25	13981.3	16817.6	12942.3	7964.55	67735.9	9990.72	26804.3	7837	22770.1	K04077	chaperonin GroEL
CombinedMetaVelvetContigs_12416540_1	Marine_gamma_proteobacterium_sp._HTCC2207_(re-annotation)	8768.6	15885.6	13233.6	9366.27	715.379	65777.8	11362.2	16941.7	7258	10522.6	K04077	chaperonin GroEL
CombinedMetaVelvetContigs_12417921_1	Marine_gamma_proteobacterium_sp._HTCC2207_(re-annotation)	2604.43	8303.86	14090.4	7016.9	12190.1	41195.3	17896.4	30913.7	8305	26913	K04077	chaperonin GroEL
CombinedMetaVelvetContigs_12421213_1	Gammaproteobacteria_bacterium_MOLA455	272.429	3284.73	6488.81	0	7602.09	14305.5	15553.2	35235.1	14752	21793.4	K04043	molecular chaperone DnaK
CombinedMetaVelvetContigs_12423582_2	Marine_gamma_proteobacterium_sp._HTCC2207_(re-annotation)	617.507	4884.62	684.408	1101.91	1154.14	49614	12278.5	78220.2	19020	38175.9	K02890	large subunit ribosomal protein L22
CombinedMetaVelvetContigs_12424440_1	Marine_gamma_proteobacterium_sp._HTCC2207_(re-annotation)	1907.01	5104.08	3918.37	3118.62	4864.58	16226.2	10046.2	24463.9	14240	17059.8	K04043	molecular chaperone DnaK
CombinedMetaVelvetContigs_12424440_1	Marine_gamma_proteobacterium_sp._HTCC2207_(re-annotation)	1907.01	5104.08	3918.37	3118.62	4864.58	16226.2	10046.2	24463.9	14240	17059.8	K03283	heat shock 70kDa protein 1/8
CombinedMetaVelvetContigs_12424978_1	Marine_gamma_proteobacterium_sp._HTCC2207_(re-annotation)	12302.9	8063.17	41675.7	17308.4	19878	22587	12115.9	25276.1	8778	21903.7	K04077	chaperonin GroEL
CombinedMetaVelvetContigs_12425677_2	Gammaproteobacteria_bacterium_MOLA455	1598.25	8494.99	5746.94	4085.4	5150.73	10364.3	5300.46	26875	6390	27330.4	K02961	small subunit ribosomal protein S17
CombinedMetaVelvetContigs_12429287_1	Polaribacter_sp._Hel_I_88	16262.2	11496.6	28295.8	13836.3	40290.1	15752.3	7676.19	31870.5	16365	16996.8	K02358	elongation factor Tu
CombinedMetaVelvetContigs_12431208_1	Rhodobacterales_sp._HTCC2255_(original_sequence,_contaminants	23047.5	3461.71	59183	10915.2	72329.6	34660	20922.5	57878.6	19245	101028	K02886	large subunit ribosomal protein L2
CombinedMetaVelvetContigs_12441618_1	Marine_gamma_proteobacterium_sp._HTCC2207_(re-annotation)	1057.03	16126.3	8583.83	6237.25	11140.8	44051.4	17198.3	49059.4	14887	36025.7	K02358	elongation factor Tu
CombinedMetaVelvetContigs_12446035_1	Planktomarina_temperata_RCA23,_DSM_22400_(RCA23)	21133.3	7206.59	39000.8	23046.6	62486	42292.9	28640.8	30467.5	12604	9608.96	K04077	chaperonin GroEL
CombinedMetaVelvetContigs_12446073_1	Marine_gamma_proteobacterium_sp._HTCC2207_(re-annotation)	11245.9	44081.9	47313	45240.8	62514.6	132803	32617.6	77899.2	18646	56874	K03386	peroxiredoxin (alkyl hydroperoxide reductase subunit C) [EC:1.11.1.15]
CombinedMetaVelvetContigs_12453721_1	Gammaproteobacteria_bacterium_MOLA455	11743.5	6059.76	22099.6	11175.1	16224.8	9678.35	7066	9663.55	5999	20856.2	K02358	elongation factor Tu
CombinedMetaVelvetContigs_12456200_1	Rhodobacterales_sp._HTCC2255_(original_sequence,_contaminants	3683.25	3716.56	24482	3898.28	16177.1	9329.13	10868.7	24775.3	13766	22439.3	K02992	small subunit ribosomal protein S7
CombinedMetaVelvetContigs_12457329_1	Gammaproteobacteria_bacterium_MOLA455	4504.17	5153.63	14440.5	4522	6724.56	11636.5	9277.23	44490.9	8021	34119.7	K02358	elongation factor Tu
CombinedMetaVelvetContigs_12470325_1	Rhodobacterales_sp._HTCC2255_(original_sequence,_contaminants	11489.3	9733.85	55734.8	5457.59	24170.3	12771.4	7299.36	28322.9	9384	30992.8	K02863	large subunit ribosomal protein L1
CombinedMetaVelvetContigs_12470472_6	Rhodobacterales_sp._HTCC2255_(original_sequence,_contaminants	13389	33817.2	48002.6	5416.01	21194.3	41357.5	69984.8	70714.1	19399	145985	K02111	F-type H+-transporting ATPase subunit alpha [EC:3.6.3.14]
CombinedMetaVelvetContigs_12470472_6	Rhodobacterales_sp._HTCC2255_(original_sequence,_contaminants	13389	33817.2	48002.6	5416.01	21194.3	41357.5	69984.8	70714.1	19399	145985	K02132	F-type H+-transporting ATPase subunit alpha
CombinedMetaVelvetContigs_12471529_1	Gammaproteobacteria_bacterium_MOLA455	17482.7	22405.5	33499.4	5072.96	26058.9	38439	8481.49	9952.5	2002	10451.7	K04077	chaperonin GroEL
CombinedMetaVelvetContigs_12477_2	Gammaproteobacteria_bacterium_MOLA455	4845.61	6350.01	1833.8	3118.62	8403.32	17248.9	14388.3	21381.8	9370	16004.4	K02931	large subunit ribosomal protein L5
CombinedMetaVelvetContigs_12480944_1	Formosa_agariphila_KMM_3901	0	6866.79	9080.16	64950.5	3910.74	798.214	2195.93	30425.7	9115	16114.7	K02112	F-type H+-transporting ATPase subunit beta [EC:3.6.3.14]
CombinedMetaVelvetContigs_12480944_1	Formosa_agariphila_KMM_3901	0	6866.79	9080.16	64950.5	3910.74	798.214	2195.93	30425.7	9115	16114.7	K02133	F-type H+-transporting ATPase subunit beta [EC:3.6.3.14]
CombinedMetaVelvetContigs_12482_1	Planktomarina_temperata_RCA23,_DSM_22400_(RCA23)	5866.31	2123.75	1175.51	3898.28	2956.9	5587.5	24019.4	24608.4	32678	4008.99	K00341	NADH-quinone oxidoreductase subunit L [EC:1.6.5.3]
CombinedMetaVelvetContigs_12482_1	Planktomarina_temperata_RCA23,_DSM_22400_(RCA23)	5866.31	2123.75	1175.51	3898.28	2956.9	5587.5	24019.4	24608.4	32678	4008.99	K05577	NAD(P)H-quinone oxidoreductase subunit 5 [EC:1.6.5.3]
CombinedMetaVelvetContigs_12482_1	Planktomarina_temperata_RCA23,_DSM_22400_(RCA23)	5866.31	2123.75	1175.51	3898.28	2956.9	5587.5	24019.4	24608.4	32678	4008.99	K03883	NADH-ubiquinone oxidoreductase chain 5 [EC:1.6.5.3]
CombinedMetaVelvetContigs_12486697_1	Gammaproteobacteria_bacterium_MOLA455	1362.15	13160.2	11729	0	8212.55	32664.4	10752	23866.7	3320	12405	K03782	catalase-peroxidase [EC:1.11.1.21]
CombinedMetaVelvetContigs_12487601_1	Rhodobacterales_sp._HTCC2255_(original_sequence,_contaminants	1314.93	4247.5	39126.2	4677.94	30971.1	14966.5	11746.7	18190.6	6871	29189.2	K02109	F-type H+-transporting ATPase subunit b
CombinedMetaVelvetContigs_12488577_1	Gammaproteobacteria_bacterium_MOLA455	0	6420.8	15208.5	2338.97	16701.7	29995.4	6815.42	29828.6	3245	30331.2	K03387	alkyl hydroperoxide reductase subunit F [EC:1.6.4.-]
CombinedMetaVelvetContigs_12488577_1	Gammaproteobacteria_bacterium_MOLA455	0	6420.8	15208.5	2338.97	16701.7	29995.4	6815.42	29828.6	3245	30331.2	K00384	thioredoxin reductase (NADPH) [EC:1.8.1.9]
CombinedMetaVelvetContigs_12493228_1	Planktomarina_temperata_RCA23,_DSM_22400_(RCA23)	4772.96	3766.11	19738.1	2702.81	11379.3	10289.5	20721.7	23436.5	14721	7017.69	K02115	F-type H+-transporting ATPase subunit gamma
CombinedMetaVelvetContigs_12499846_1	Marine_gamma_proteobacterium_sp._HTCC2207_(re-annotation)	4903.73	6859.71	8683.1	6819.39	9109.16	11935.8	8921.44	25995.3	6540	19036.8	K02358	elongation factor Tu
CombinedMetaVelvetContigs_12500216_2	Formosa_agariphila_KMM_3901	10283.3	3114.83	30772.2	8399.49	35644.9	4801.76	7310.84	17901.7	19674	16225	K02992	small subunit ribosomal protein S7
CombinedMetaVelvetContigs_12501895_1	Marine_gamma_proteobacterium_sp._HTCC2207_(re-annotation)	3450.77	7178.27	5564.08	6195.67	9051.93	8905.08	8582.87	33087.2	8685	26739.7	K02358	elongation factor Tu
CombinedMetaVelvetContigs_12503697_1	Marine_gamma_proteobacterium_sp._HTCC2207_(re-annotation)	2480.92	7426.04	20474.8	6237.25	10139.3	34061.3	7460.04	18203.4	6659	44343	K02952	small subunit ribosomal protein S13
CombinedMetaVelvetContigs_12504_1	Rhodobacterales_sp._HTCC2255_(original_sequence,_contaminants	4293.49	3185.62	15067.4	5457.59	9786.38	4240.51	25245.5	24017.6	35756	19139.2	K03168	DNA topoisomerase I [EC:5.99.1.2]
CombinedMetaVelvetContigs_12506684_2	Rhodobacterales_sp._HTCC2255_(original_sequence,_contaminants	5608.41	10540.9	40965.2	4677.94	20221.4	6547.85	8594.35	9894.71	10710	11010.9	K00140	malonate-semialdehyde dehydrogenase (acetylating) / methylmalonate-semialdehyde dehydrogenase [EC:1.2.1.18 1.2.1.27]
CombinedMetaVelvetContigs_12508146_1	Marine_gamma_proteobacterium_sp._HTCC2207_(re-annotation)	2709.76	11461.2	12951.5	2338.97	6199.95	22537.1	13971.3	55952.3	12880	46217.5	K02358	elongation factor Tu
CombinedMetaVelvetContigs_12519035_1	Gammaproteobacteria_bacterium_MOLA455	12462.7	50509.8	53780.9	43432	69515.8	133451	31705.2	83870.7	19580	59614.9	K03386	peroxiredoxin (alkyl hydroperoxide reductase subunit C) [EC:1.11.1.15]
CombinedMetaVelvetContigs_12524437_1	Planktomarina_temperata_RCA23,_DSM_22400_(RCA23)	2680.71	2647.61	2716.73	779.656	9185.47	4677.04	21729.8	23930.9	25462	7482.39	K01955	carbamoyl-phosphate synthase large subunit [EC:6.3.5.5]
CombinedMetaVelvetContigs_12526699_1	Rhodobacterales_sp._HTCC2255_(original_sequence,_contaminants	2724.29	9762.16	18264.8	2338.97	8803.93	27176.7	27615.5	26412.6	6278	56503.8	K02112	F-type H+-transporting ATPase subunit beta [EC:3.6.3.14]
CombinedMetaVelvetContigs_12526699_1	Rhodobacterales_sp._HTCC2255_(original_sequence,_contaminants	2724.29	9762.16	18264.8	2338.97	8803.93	27176.7	27615.5	26412.6	6278	56503.8	K02133	F-type H+-transporting ATPase subunit beta [EC:3.6.3.14]
CombinedMetaVelvetContigs_12526866_1	Gammaproteobacteria_bacterium_MOLA455	3087.53	26334.5	36837.9	4677.94	28052.4	52495	14078.4	38875.7	7121	48289	K03387	alkyl hydroperoxide reductase subunit F [EC:1.6.4.-]
CombinedMetaVelvetContigs_12526866_1	Gammaproteobacteria_bacterium_MOLA455	3087.53	26334.5	36837.9	4677.94	28052.4	52495	14078.4	38875.7	7121	48289	K00384	thioredoxin reductase (NADPH) [EC:1.8.1.9]
CombinedMetaVelvetContigs_12527557_1	Candidatus_Pelagibacter_ubique_SAR11_HTCC1062_(re-annotation)	5176.16	46290.6	53859.3	2338.97	17894	7483.26	2853.94	2022.6	2910	8262.13	K02111	F-type H+-transporting ATPase subunit alpha [EC:3.6.3.14]
CombinedMetaVelvetContigs_12527557_1	Candidatus_Pelagibacter_ubique_SAR11_HTCC1062_(re-annotation)	5176.16	46290.6	53859.3	2338.97	17894	7483.26	2853.94	2022.6	2910	8262.13	K02112	F-type H+-transporting ATPase subunit beta [EC:3.6.3.14]
CombinedMetaVelvetContigs_12527557_1	Candidatus_Pelagibacter_ubique_SAR11_HTCC1062_(re-annotation)	5176.16	46290.6	53859.3	2338.97	17894	7483.26	2853.94	2022.6	2910	8262.13	K02412	flagellum-specific ATP synthase [EC:3.6.3.14]
CombinedMetaVelvetContigs_12527557_1	Candidatus_Pelagibacter_ubique_SAR11_HTCC1062_(re-annotation)	5176.16	46290.6	53859.3	2338.97	17894	7483.26	2853.94	2022.6	2910	8262.13	K02132	F-type H+-transporting ATPase subunit alpha
CombinedMetaVelvetContigs_12527615_1	Polaribacter_sp._Hel_I_88	18568.8	4778.43	23144.5	6143.69	8288.86	13395	7965.03	15310.8	4303	16587.3	K01602	ribulose-bisphosphate carboxylase small chain [EC:4.1.1.39]
CombinedMetaVelvetContigs_12530169_1	Polaribacter_sp._Hel_I_88	22390.1	39126.5	58671	34055.4	36245.9	62123.5	20662.4	109079	23401	67491.1	K02704	photosystem II CP47 chlorophyll apoprotein
CombinedMetaVelvetContigs_12532206_1	Polaribacter_sp._MED152_(re-annotation)	3665.08	13195.6	23066.1	14033.8	7506.71	33986.5	10736.7	32149.8	10283	26818.5	K02112	F-type H+-transporting ATPase subunit beta [EC:3.6.3.14]
CombinedMetaVelvetContigs_12533673_1	Candidatus_Pelagibacter_ubique_SAR11_HTCC1062_(re-annotation)	10079.9	43437.7	25626.1	62746.7	20641.1	27638.2	14845.5	15095.7	6325	34781.3	K02111	F-type H+-transporting ATPase subunit alpha [EC:3.6.3.14]
CombinedMetaVelvetContigs_12533673_1	Candidatus_Pelagibacter_ubique_SAR11_HTCC1062_(re-annotation)	10079.9	43437.7	25626.1	62746.7	20641.1	27638.2	14845.5	15095.7	6325	34781.3	K02132	F-type H+-transporting ATPase subunit alpha
CombinedMetaVelvetContigs_12535010_1	Polaribacter_sp._MED152_(re-annotation)	2724.29	14307	28530.9	3118.62	15499.9	23385.2	11431.1	39023.4	10664	31229.1	K02111	F-type H+-transporting ATPase subunit alpha [EC:3.6.3.14]
CombinedMetaVelvetContigs_12536272_1	Candidatus_Pelagibacter_ubique_SAR11_HTCC1002_(re-annotation)	53835.7	13103.5	22820.6	9293.5	5303.34	63981.8	7674.28	9400.29	2848	20722.3	K04077	chaperonin GroEL
CombinedMetaVelvetContigs_12537328_1	Formosa_sp._AK20	9887.37	10965.6	23452.7	6133.29	25448.4	11224.9	5369.32	15840.5	7935	13342.3	K02358	elongation factor Tu
CombinedMetaVelvetContigs_12538240_1	Formosa_agariphila_KMM_3901	7591.7	51847.8	74908.7	11954.7	29216.1	85521.2	33264.1	129739	40677	90560.5	K02111	F-type H+-transporting ATPase subunit alpha [EC:3.6.3.14]
CombinedMetaVelvetContigs_12538240_1	Formosa_agariphila_KMM_3901	7591.7	51847.8	74908.7	11954.7	29216.1	85521.2	33264.1	129739	40677	90560.5	K02132	F-type H+-transporting ATPase subunit alpha
CombinedMetaVelvetContigs_12539819_1	Rhodobacterales_sp._HTCC2255_(original_sequence,_contaminants	8932.05	5302.29	36681.1	2858.74	14479.3	3741.63	5734.67	11641.2	5217	12601.9	K02274	cytochrome c oxidase subunit I [EC:1.9.3.1]
CombinedMetaVelvetContigs_12539936_1	Candidatus_Pelagibacter_ubique_SAR11_HTCC1062_(re-annotation)	2292.04	12770.8	11201.3	12963.1	8555.93	180159	8799.02	9464.5	588	9475.07	K04043	molecular chaperone DnaK
CombinedMetaVelvetContigs_12539936_1	Candidatus_Pelagibacter_ubique_SAR11_HTCC1062_(re-annotation)	2292.04	12770.8	11201.3	12963.1	8555.93	180159	8799.02	9464.5	588	9475.07	K04045	molecular chaperone HscC
CombinedMetaVelvetContigs_12539936_1	Candidatus_Pelagibacter_ubique_SAR11_HTCC1062_(re-annotation)	2292.04	12770.8	11201.3	12963.1	8555.93	180159	8799.02	9464.5	588	9475.07	K03283	heat shock 70kDa protein 1/8
CombinedMetaVelvetContigs_12539936_1	Candidatus_Pelagibacter_ubique_SAR11_HTCC1062_(re-annotation)	2292.04	12770.8	11201.3	12963.1	8555.93	180159	8799.02	9464.5	588	9475.07	K09490	heat shock 70kDa protein 5
CombinedMetaVelvetContigs_12539945_1	Rhodobacterales_sp._HTCC2255_(original_sequence,_contaminants	6149.64	16982.9	15072.6	10863.2	4273.2	18695.7	5464.96	24168.5	4403	18776.9	K02112	F-type H+-transporting ATPase subunit beta [EC:3.6.3.14]
CombinedMetaVelvetContigs_12539945_1	Rhodobacterales_sp._HTCC2255_(original_sequence,_contaminants	6149.64	16982.9	15072.6	10863.2	4273.2	18695.7	5464.96	24168.5	4403	18776.9	K02133	F-type H+-transporting ATPase subunit beta [EC:3.6.3.14]
CombinedMetaVelvetContigs_12542246_1	Formosa_agariphila_KMM_3901	2103.16	42807.7	18338	14033.8	10616.2	23871.6	7031.57	24374	4626	28937.2	K02112	F-type H+-transporting ATPase subunit beta [EC:3.6.3.14]
CombinedMetaVelvetContigs_12542246_1	Formosa_agariphila_KMM_3901	2103.16	42807.7	18338	14033.8	10616.2	23871.6	7031.57	24374	4626	28937.2	K02133	F-type H+-transporting ATPase subunit beta [EC:3.6.3.14]
CombinedMetaVelvetContigs_12544162_1	Polaribacter_sp._MED152_(re-annotation)	6799.84	68561.7	131009	14813.5	52709.1	38838.1	11012.2	30942.6	9319	15839	K02111	F-type H+-transporting ATPase subunit alpha [EC:3.6.3.14]
CombinedMetaVelvetContigs_12544162_1	Polaribacter_sp._MED152_(re-annotation)	6799.84	68561.7	131009	14813.5	52709.1	38838.1	11012.2	30942.6	9319	15839	K02132	F-type H+-transporting ATPase subunit alpha
CombinedMetaVelvetContigs_12544723_1	Polaribacter_sp._MED152_(re-annotation)	3734.1	52138	74950.5	9314.29	30484.7	49551.6	9902.73	42901.7	6186	9742.86	K02112	F-type H+-transporting ATPase subunit beta [EC:3.6.3.14]
CombinedMetaVelvetContigs_12544723_1	Polaribacter_sp._MED152_(re-annotation)	3734.1	52138	74950.5	9314.29	30484.7	49551.6	9902.73	42901.7	6186	9742.86	K02133	F-type H+-transporting ATPase subunit beta [EC:3.6.3.14]
CombinedMetaVelvetContigs_12545085_1	Polaribacter_sp._MED152_(re-annotation)	817.288	15602.5	30359.5	10457.8	6428.87	33549.9	10470.8	32605.7	8059	30008.3	K02112	F-type H+-transporting ATPase subunit beta [EC:3.6.3.14]
CombinedMetaVelvetContigs_12545206_1	Polaribacter_sp._MED152_(re-annotation)	16832.5	19453.5	39967.3	13825.9	12934.1	39923.2	15721.6	46025.5	18206	61363.5	K01601	ribulose-bisphosphate carboxylase large chain [EC:4.1.1.39]
CombinedMetaVelvetContigs_12545442_1	Formosa_agariphila_KMM_3901	19531.4	97890.7	135811	56187.2	51421.4	115541	44075.5	181900	43177	143504	K02112	F-type H+-transporting ATPase subunit beta [EC:3.6.3.14]
CombinedMetaVelvetContigs_12545442_1	Formosa_agariphila_KMM_3901	19531.4	97890.7	135811	56187.2	51421.4	115541	44075.5	181900	43177	143504	K02133	F-type H+-transporting ATPase subunit beta [EC:3.6.3.14]
CombinedMetaVelvetContigs_12547495_1	Rhodobacterales_sp._HTCC2255_(original_sequence,_contaminants	6520.14	11128.4	17914.8	6154.08	10311	19830.6	8510.19	25943.9	6683	18580	K02112	F-type H+-transporting ATPase subunit beta [EC:3.6.3.14]
CombinedMetaVelvetContigs_12547811_1	Formosa_agariphila_KMM_3901	2717.03	25400	40228.6	3420.09	20269.1	19618.6	22083.6	44198.7	12180	48895.4	K02111	F-type H+-transporting ATPase subunit alpha [EC:3.6.3.14]
CombinedMetaVelvetContigs_12548029_1	Betaproteobacteria_bacterium_MOLA814	177562	166976	127807	405504	79044.6	161052	28374.9	142163	42388	81282.4	K02703	photosystem II P680 reaction center D1 protein
CombinedMetaVelvetContigs_12548164_1	Polaribacter_sp._Hel_I_88	3269.15	13032.7	40448	779.656	14317.1	13731.8	4688.35	8970.09	2320	7490.26	K02112	F-type H+-transporting ATPase subunit beta [EC:3.6.3.14]
CombinedMetaVelvetContigs_12548164_1	Polaribacter_sp._Hel_I_88	3269.15	13032.7	40448	779.656	14317.1	13731.8	4688.35	8970.09	2320	7490.26	K02133	F-type H+-transporting ATPase subunit beta [EC:3.6.3.14]
CombinedMetaVelvetContigs_12549108_1	Polaribacter_sp._MED152_(re-annotation)	544.859	37186.8	17674.4	71385.3	8794.39	25418.1	10034.7	68415.4	15364	60079.6	K02112	F-type H+-transporting ATPase subunit beta [EC:3.6.3.14]
CombinedMetaVelvetContigs_12549127_1	Marivirga_tractuosa_H-43,_DSM_4126	10145.3	24401.9	36221.4	13150.2	20622	48291.9	14149.2	25478.4	10039	60969.7	K02358	elongation factor Tu
CombinedMetaVelvetContigs_12549775_1	Formosa_agariphila_KMM_3901	3160.18	15184.8	30542.4	10915.2	10263.3	30843.5	3343.63	20916.3	6935	3804.2	K02111	F-type H+-transporting ATPase subunit alpha [EC:3.6.3.14]
CombinedMetaVelvetContigs_12549775_1	Formosa_agariphila_KMM_3901	3160.18	15184.8	30542.4	10915.2	10263.3	30843.5	3343.63	20916.3	6935	3804.2	K02132	F-type H+-transporting ATPase subunit alpha
CombinedMetaVelvetContigs_12550153_1	Polaribacter_sp._MED152_(re-annotation)	12255.7	81594.4	71147.1	34232.1	30952.1	68883.4	25253.2	99730.4	21693	88945.9	K02112	F-type H+-transporting ATPase subunit beta [EC:3.6.3.14]
CombinedMetaVelvetContigs_12550153_1	Polaribacter_sp._MED152_(re-annotation)	12255.7	81594.4	71147.1	34232.1	30952.1	68883.4	25253.2	99730.4	21693	88945.9	K02133	F-type H+-transporting ATPase subunit beta [EC:3.6.3.14]
CombinedMetaVelvetContigs_12550364_1	Polaribacter_sp._MED152_(re-annotation)	1907.01	17457.2	33886	7796.56	6419.33	34959.3	10292.9	31266.9	9657	37703.4	K02112	F-type H+-transporting ATPase subunit beta [EC:3.6.3.14]
CombinedMetaVelvetContigs_12550489_1	Candidatus_Pelagibacter_ubique_SAR11_HTCC1062_(re-annotation)	817.288	9025.93	19983.7	3898.28	4998.11	24195.9	5539.56	20954.8	8183	17634.8	K02112	F-type H+-transporting ATPase subunit beta [EC:3.6.3.14]
CombinedMetaVelvetContigs_12550489_1	Candidatus_Pelagibacter_ubique_SAR11_HTCC1062_(re-annotation)	817.288	9025.93	19983.7	3898.28	4998.11	24195.9	5539.56	20954.8	8183	17634.8	K02133	F-type H+-transporting ATPase subunit beta [EC:3.6.3.14]
CombinedMetaVelvetContigs_12550695_1	Formosa_sp._AK20	6807.1	25237.2	66685.4	12318.6	40843.4	45548.1	26119.7	105891	20321	62639.4	K02111	F-type H+-transporting ATPase subunit alpha [EC:3.6.3.14]
CombinedMetaVelvetContigs_12551490_1	Polaribacter_sp._Hel_I_88	8281.85	51203.6	53812.2	25666.3	20021.1	48666.1	20499.8	69551.9	22005	77171	K02112	F-type H+-transporting ATPase subunit beta [EC:3.6.3.14]
CombinedMetaVelvetContigs_12551490_1	Polaribacter_sp._Hel_I_88	8281.85	51203.6	53812.2	25666.3	20021.1	48666.1	20499.8	69551.9	22005	77171	K02133	F-type H+-transporting ATPase subunit beta [EC:3.6.3.14]
CombinedMetaVelvetContigs_12552673_1	Polaribacter_sp._Hel_I_88	2172.17	25838.9	33034.4	35541.9	11598.7	19419.1	7859.82	38599.6	8402	13948.7	K02111	F-type H+-transporting ATPase subunit alpha [EC:3.6.3.14]
CombinedMetaVelvetContigs_12552673_1	Polaribacter_sp._Hel_I_88	2172.17	25838.9	33034.4	35541.9	11598.7	19419.1	7859.82	38599.6	8402	13948.7	K02132	F-type H+-transporting ATPase subunit alpha
CombinedMetaVelvetContigs_12561672_1	Polaribacter_sp._Hel_I_88	1089.72	6817.23	22204.1	779.656	5675.34	18645.8	11957.1	13997.7	4412	33064.3	K04043	molecular chaperone DnaK
CombinedMetaVelvetContigs_12562103_1	Rhodobacterales_sp._HTCC2255_(original_sequence,_contaminants	2717.03	5295.21	37820.1	3898.28	24742.6	3729.16	5807.36	9425.98	7531	19139.2	K02906	large subunit ribosomal protein L3
CombinedMetaVelvetContigs_12567094_1	Planktomarina_temperata_RCA23,_DSM_22400_(RCA23)	6992.36	8799.4	22392.2	2328.57	25887.2	29795.8	18120.3	21430	7618	6269.45	K04043	molecular chaperone DnaK
CombinedMetaVelvetContigs_12567094_1	Planktomarina_temperata_RCA23,_DSM_22400_(RCA23)	6992.36	8799.4	22392.2	2328.57	25887.2	29795.8	18120.3	21430	7618	6269.45	K09490	heat shock 70kDa protein 5
CombinedMetaVelvetContigs_12570754_1	Candidatus_Pelagibacter_ubique_SAR11_HTCC1062_(re-annotation)	10301.5	13662.8	15511.5	16133.7	5694.42	73248.6	11257	11493.5	4600	19517.2	K04077	chaperonin GroEL
CombinedMetaVelvetContigs_12572973_1	Polaribacter_sp._Hel_I_88	2281.14	6371.25	23008.6	2754.78	8203.01	15901.9	6386.94	40641.5	8530	21651.7	K04043	molecular chaperone DnaK
CombinedMetaVelvetContigs_12572973_1	Polaribacter_sp._Hel_I_88	2281.14	6371.25	23008.6	2754.78	8203.01	15901.9	6386.94	40641.5	8530	21651.7	K09490	heat shock 70kDa protein 5
CombinedMetaVelvetContigs_12576566_1	Formosa_agariphila_KMM_3901	5659.27	15375.9	17956.6	4553.19	8565.47	34872	6520.84	16129.5	7072	22596.8	K02355	elongation factor G
CombinedMetaVelvetContigs_12577785_1	Rhodobacterales_sp._HTCC2255_(original_sequence,_contaminants	43094.7	7022.53	24450.6	6954.53	22405.7	7994.61	8523.58	18447.4	12578	19359.7	K00411	ubiquinol-cytochrome c reductase iron-sulfur subunit [EC:1.10.2.2]
CombinedMetaVelvetContigs_12579478_1	Rhodobacterales_sp._HTCC2255_(original_sequence,_contaminants	3240.09	3171.46	23175.8	3118.62	21308.8	12896.1	7708.71	24923	6703	21021.6	K02888	large subunit ribosomal protein L21
CombinedMetaVelvetContigs_12579520_1	Rhodobacterales_sp._HTCC2255_(original_sequence,_contaminants	9382.47	15206	153684	10135.5	39641.5	31803.8	23072.6	52822.1	11185	75587.9	K04043	molecular chaperone DnaK
CombinedMetaVelvetContigs_12579520_1	Rhodobacterales_sp._HTCC2255_(original_sequence,_contaminants	9382.47	15206	153684	10135.5	39641.5	31803.8	23072.6	52822.1	11185	75587.9	K09490	heat shock 70kDa protein 5
CombinedMetaVelvetContigs_12580109_1	SAR86_cluster_bacterium_SAR86B	12259.3	4778.43	58665.8	779.656	9528.85	7483.26	2886.46	0	1345	5907.15	K03040	DNA-directed RNA polymerase subunit alpha [EC:2.7.7.6]
CombinedMetaVelvetContigs_12580576_1	SAR86_cluster_bacterium_SAR86B	19676.7	14979.5	22308.6	0	18924.2	12160.3	3500.48	1990.5	824	5907.15	K02358	elongation factor Tu
CombinedMetaVelvetContigs_12580926_1	Rhodobacterales_sp._HTCC2255_(original_sequence,_contaminants	3232.83	2576.82	26853.9	6133.29	22033.7	4652.09	5413.31	11496.7	5057	15019.9	K03046	DNA-directed RNA polymerase subunit beta' [EC:2.7.7.6]
CombinedMetaVelvetContigs_12581038_1	SAR86_cluster_bacterium_SAR86B	18216.4	20472.9	33489	2338.97	16997.4	27226.6	6593.53	2478.49	2419	13232	K04077	chaperonin GroEL
CombinedMetaVelvetContigs_12581272_1	Rhodobacterales_sp._HTCC2255_(original_sequence,_contaminants	2996.72	3185.62	34664.5	11694.8	30484.7	4377.71	7454.3	19218	7600	19674.7	K03046	DNA-directed RNA polymerase subunit beta' [EC:2.7.7.6]
CombinedMetaVelvetContigs_12581326_1	Marine_gamma_proteobacterium_sp._HTCC2207_(re-annotation)	1899.74	7461.44	5072.98	6694.65	4158.74	87229.8	6392.68	15506.6	5106	12790.9	K04043	molecular chaperone DnaK
CombinedMetaVelvetContigs_12581326_1	Marine_gamma_proteobacterium_sp._HTCC2207_(re-annotation)	1899.74	7461.44	5072.98	6694.65	4158.74	87229.8	6392.68	15506.6	5106	12790.9	K03283	heat shock 70kDa protein 1/8
CombinedMetaVelvetContigs_12581326_1	Marine_gamma_proteobacterium_sp._HTCC2207_(re-annotation)	1899.74	7461.44	5072.98	6694.65	4158.74	87229.8	6392.68	15506.6	5106	12790.9	K09490	heat shock 70kDa protein 5
CombinedMetaVelvetContigs_12581881_1	Rhodobacterales_sp._HTCC2255_(original_sequence,_contaminants	10265.1	22971.9	191828	10894.4	53624.8	20429.3	17709	58446.8	10272	68633.2	K04043	molecular chaperone DnaK
CombinedMetaVelvetContigs_12581881_1	Rhodobacterales_sp._HTCC2255_(original_sequence,_contaminants	10265.1	22971.9	191828	10894.4	53624.8	20429.3	17709	58446.8	10272	68633.2	K09490	heat shock 70kDa protein 5
CombinedMetaVelvetContigs_12582044_1	Rhodobacterales_sp._HTCC2255_(original_sequence,_contaminants	2401.01	1061.87	39518	3087.44	16768.5	2806.22	2396.78	8199.57	4993	21809.2	K00962	polyribonucleotide nucleotidyltransferase [EC:2.7.7.8]
CombinedMetaVelvetContigs_12582936_1	Marine_gamma_proteobacterium_sp._HTCC2207_(re-annotation)	8245.53	15177.7	75551.3	4677.94	31076.1	10663.6	8330.38	4029.16	3430	3378.89	K00962	polyribonucleotide nucleotidyltransferase [EC:2.7.7.8]
CombinedMetaVelvetContigs_12583295_1	Rhodobacterales_sp._HTCC2255_(original_sequence,_contaminants	7046.84	5840.31	33091.9	779.656	17312.2	9354.07	7088.95	20887.4	5386	18414.6	K02950	small subunit ribosomal protein S12
CombinedMetaVelvetContigs_12589226_1	Polaribacter_sp._MED152_(re-annotation)	4903.73	10236.5	13834.4	779.656	7134.71	24320.6	7993.72	23099.4	4892	20044.9	K02358	elongation factor Tu
CombinedMetaVelvetContigs_12590032_1	Polaribacter_sp._MED152_(re-annotation)	4395.19	14689.3	29011.6	3898.28	19448.8	35296	10340.8	22987.1	6752	35561	K02358	elongation factor Tu
CombinedMetaVelvetContigs_12592310_1	Rhodobacterales_sp._HTCC2255_(original_sequence,_contaminants	7602.6	8459.6	90002.3	9335.08	47157.8	18284.1	17263.3	31767.7	12735	76525.1	K02933	large subunit ribosomal protein L6
CombinedMetaVelvetContigs_12592951_1	Candidatus_Pelagibacter_ubique_SAR11_HTCC1062_(re-annotation)	1238.65	11100.1	33138.9	6299.62	19544.2	25206.1	19713.6	4205.73	1024	26944.5	K02358	elongation factor Tu
CombinedMetaVelvetContigs_12593170_2	Formosa_agariphila_KMM_3901	13098.4	19566.8	29711.7	14709.5	12647.9	15802.1	8875.54	16752.3	9494	20218.2	K02110	F-type H+-transporting ATPase subunit c
CombinedMetaVelvetContigs_12593402_4	Marivirga_tractuosa_H-43,_DSM_4126	18932	538830	155643	34907.8	77566.2	62310.6	34369.8	111850	16998	104155	K02111	F-type H+-transporting ATPase subunit alpha [EC:3.6.3.14]
CombinedMetaVelvetContigs_12593402_4	Marivirga_tractuosa_H-43,_DSM_4126	18932	538830	155643	34907.8	77566.2	62310.6	34369.8	111850	16998	104155	K02132	F-type H+-transporting ATPase subunit alpha
CombinedMetaVelvetContigs_12593497_2	Candidatus_Pelagibacter_ubique_SAR11_HTCC1062_(re-annotation)	606.61	20119	49878.2	3898.28	7926.4	25330.8	3934.69	6969.96	2475	4119.25	K02112	F-type H+-transporting ATPase subunit beta [EC:3.6.3.14]
CombinedMetaVelvetContigs_12593497_2	Candidatus_Pelagibacter_ubique_SAR11_HTCC1062_(re-annotation)	606.61	20119	49878.2	3898.28	7926.4	25330.8	3934.69	6969.96	2475	4119.25	K02133	F-type H+-transporting ATPase subunit beta [EC:3.6.3.14]
CombinedMetaVelvetContigs_12593875_1	Polaribacter_sp._MED152_(re-annotation)	19814.7	177935	202418	40864.4	126927	182629	41871.9	130590	23661	34159.1	K02112	F-type H+-transporting ATPase subunit beta [EC:3.6.3.14]
CombinedMetaVelvetContigs_12593875_1	Polaribacter_sp._MED152_(re-annotation)	19814.7	177935	202418	40864.4	126927	182629	41871.9	130590	23661	34159.1	K02133	F-type H+-transporting ATPase subunit beta [EC:3.6.3.14]
CombinedMetaVelvetContigs_12594187_1	Polaribacter_sp._Hel_I_88	11438.4	57489.9	156416	37142.8	75582.2	107934	64464.3	282795	48432	127634	K02111	F-type H+-transporting ATPase subunit alpha [EC:3.6.3.14]
CombinedMetaVelvetContigs_12594296_1	Formosa_sp._AK20	11674.5	187315	92499.6	66530.6	49599.6	81006.3	46296.3	129399	19357	123554	K02112	F-type H+-transporting ATPase subunit beta [EC:3.6.3.14]
CombinedMetaVelvetContigs_12594296_1	Formosa_sp._AK20	11674.5	187315	92499.6	66530.6	49599.6	81006.3	46296.3	129399	19357	123554	K02133	F-type H+-transporting ATPase subunit beta [EC:3.6.3.14]
CombinedMetaVelvetContigs_12594638_1	Formosa_agariphila_KMM_3901	7635.29	2506.02	27062.8	42340.5	24198.9	935.407	143.462	600.36	720	0	K03704	cold shock protein (beta-ribbon, CspA family)
CombinedMetaVelvetContigs_12594804_1	Rhodobacterales_sp._HTCC2255_(original_sequence,_contaminants	4529.59	35091.4	36001.9	6081.32	32087.1	40659	9965.85	18791	4770	18312.2	K10543	D-xylose transport system substrate-binding protein
CombinedMetaVelvetContigs_12596018_1	SAR86_cluster_bacterium_SAR86B	25452.2	12608	34084.6	1372.19	20278.6	7134.04	4204.4	1958.39	2453	6419.1	K02355	elongation factor G
CombinedMetaVelvetContigs_12596098_1	Gammaproteobacteria_bacterium_MOLA455	20570.2	101522	110080	49232.7	76307.1	472006	157602	26216.8	6136	83472	K04043	molecular chaperone DnaK
CombinedMetaVelvetContigs_12596098_1	Gammaproteobacteria_bacterium_MOLA455	20570.2	101522	110080	49232.7	76307.1	472006	157602	26216.8	6136	83472	K04045	molecular chaperone HscC
CombinedMetaVelvetContigs_12596098_1	Gammaproteobacteria_bacterium_MOLA455	20570.2	101522	110080	49232.7	76307.1	472006	157602	26216.8	6136	83472	K03283	heat shock 70kDa protein 1/8
CombinedMetaVelvetContigs_12596438_1	Gammaproteobacteria_bacterium_MOLA455	10988	18972.2	19900.1	1507.33	11837.1	49165	12339.7	13907.8	3962	18682.3	K04078	chaperonin GroES
CombinedMetaVelvetContigs_12596890_1	Marivirga_tractuosa_H-43,_DSM_4126	2593.53	22568.4	26603.1	3118.62	7067.94	99664.5	28568.1	3952.1	1518	23219	K04043	molecular chaperone DnaK
CombinedMetaVelvetContigs_12596890_1	Marivirga_tractuosa_H-43,_DSM_4126	2593.53	22568.4	26603.1	3118.62	7067.94	99664.5	28568.1	3952.1	1518	23219	K03283	heat shock 70kDa protein 1/8
CombinedMetaVelvetContigs_12596919_1	Polaribacter_sp._MED152_(re-annotation)	5917.17	11447	25051.4	5343.24	15862.3	15353.1	8267.26	23333.8	4899	33639.2	K02358	elongation factor Tu
CombinedMetaVelvetContigs_12597456_1	Polaribacter_sp._Hel_I_88	23112.9	15899.8	33953.9	8576.22	12380.8	16962	8452.8	24932.6	5936	12964.2	K01602	ribulose-bisphosphate carboxylase small chain [EC:4.1.1.39]
CombinedMetaVelvetContigs_12597676_1	Polaribacter_sp._MED152_(re-annotation)	9215.38	14264.5	27768.2	20551.7	6276.26	8231.58	6503.63	13827.6	6451	13799.1	K02110	F-type H+-transporting ATPase subunit c
CombinedMetaVelvetContigs_12597919_1	Methylophilales_sp._HTCC2181	0	33080.9	8636.08	18306.3	3157.21	10501.5	2086.9	49133.2	10596	11830.1	K02111	F-type H+-transporting ATPase subunit alpha [EC:3.6.3.14]
CombinedMetaVelvetContigs_12597919_1	Methylophilales_sp._HTCC2181	0	33080.9	8636.08	18306.3	3157.21	10501.5	2086.9	49133.2	10596	11830.1	K02132	F-type H+-transporting ATPase subunit alpha
CombinedMetaVelvetContigs_12598222_1	Polaribacter_sp._Hel_I_88	272.429	8778.16	23698.3	5457.59	10358.7	17548.2	7398.83	19641.7	7230	19470	K00962	polyribonucleotide nucleotidyltransferase [EC:2.7.7.8]
CombinedMetaVelvetContigs_12598583_1	Candidatus_Pelagibacter_ubique_SAR11_HTCC1062_(re-annotation)	17104.9	333521	146954	75034.1	84347.9	128700	85920.6	220923	25402	232356	K02112	F-type H+-transporting ATPase subunit beta [EC:3.6.3.14]
CombinedMetaVelvetContigs_12598591_1	Gammaproteobacteria_bacterium_MOLA455	4874.67	19949.1	20647.2	2286.99	19906.6	69120.3	24434.5	66023.6	7903	45382.7	K03782	catalase-peroxidase [EC:1.11.1.21]
CombinedMetaVelvetContigs_12598714_1	Polaribacter_sp._Hel_I_88	6716.29	18342.1	81507.2	17225.2	17874.9	41644.3	20241.6	99065.9	18460	70381.7	K02112	F-type H+-transporting ATPase subunit beta [EC:3.6.3.14]
CombinedMetaVelvetContigs_12599526_1	Rhodobacterales_sp._HTCC2255_(original_sequence,_contaminants	6770.78	17230.7	86804.9	23368.9	33699.1	84261.5	23608.2	152694	28140	71208.7	K02111	F-type H+-transporting ATPase subunit alpha [EC:3.6.3.14]
CombinedMetaVelvetContigs_12599526_1	Rhodobacterales_sp._HTCC2255_(original_sequence,_contaminants	6770.78	17230.7	86804.9	23368.9	33699.1	84261.5	23608.2	152694	28140	71208.7	K02132	F-type H+-transporting ATPase subunit alpha
CombinedMetaVelvetContigs_12599858_1	Rhodobacterales_sp._HTCC2255_(original_sequence,_contaminants	1089.72	23021.4	35035.4	5000.19	11035.9	22287.6	9030.48	28037.1	9157	15713	K02111	F-type H+-transporting ATPase subunit alpha [EC:3.6.3.14]
CombinedMetaVelvetContigs_12599858_1	Rhodobacterales_sp._HTCC2255_(original_sequence,_contaminants	1089.72	23021.4	35035.4	5000.19	11035.9	22287.6	9030.48	28037.1	9157	15713	K02132	F-type H+-transporting ATPase subunit alpha
CombinedMetaVelvetContigs_12600914_1	Polaribacter_sp._MED152_(re-annotation)	4878.3	37378	29575.8	7016.9	18533.1	28860.4	6178.44	19972.4	4860	10601.4	K02112	F-type H+-transporting ATPase subunit beta [EC:3.6.3.14]
CombinedMetaVelvetContigs_12601568_1	SAR86_cluster_bacterium_SAR86B	272.429	51295.6	21305.5	779.656	3367.05	14168.3	3867.74	3290.75	749	4725.72	K02274	cytochrome c oxidase subunit I [EC:1.9.3.1]
CombinedMetaVelvetContigs_12601568_1	SAR86_cluster_bacterium_SAR86B	272.429	51295.6	21305.5	779.656	3367.05	14168.3	3867.74	3290.75	749	4725.72	K02256	cytochrome c oxidase subunit 1 [EC:1.9.3.1]
CombinedMetaVelvetContigs_12601645_1	Formosa_agariphila_KMM_3901	6418.44	153136	211440	13929.9	84538.7	144265	31793.2	91274	14804	34765.5	K02112	F-type H+-transporting ATPase subunit beta [EC:3.6.3.14]
CombinedMetaVelvetContigs_12601645_1	Formosa_agariphila_KMM_3901	6418.44	153136	211440	13929.9	84538.7	144265	31793.2	91274	14804	34765.5	K02133	F-type H+-transporting ATPase subunit beta [EC:3.6.3.14]
CombinedMetaVelvetContigs_12601663_1	SAR86_cluster_bacterium_SAR86A	48118.3	30192.6	51952.3	2338.97	23474	12060.5	9246.63	818.673	892	4135	K02014	iron complex outermembrane recepter protein
CombinedMetaVelvetContigs_12601663_1	SAR86_cluster_bacterium_SAR86A	48118.3	30192.6	51952.3	2338.97	23474	12060.5	9246.63	818.673	892	4135	K16089	outer membrane receptor for ferrienterochelin and colicins
CombinedMetaVelvetContigs_12601960_1	Gammaproteobacteria_bacterium_MOLA455	3472.57	10087.8	9545.14	26841	19878	26515.7	6771.42	19375.3	4517	5584.22	K03386	peroxiredoxin (alkyl hydroperoxide reductase subunit C) [EC:1.11.1.15]
CombinedMetaVelvetContigs_12602136_1	Rhodobacterales_sp._HTCC2255_(original_sequence,_contaminants	7104.96	11383.3	346326	26404.4	143314	59928.4	61040.4	244639	29219	225070	K04043	molecular chaperone DnaK
CombinedMetaVelvetContigs_12602136_1	Rhodobacterales_sp._HTCC2255_(original_sequence,_contaminants	7104.96	11383.3	346326	26404.4	143314	59928.4	61040.4	244639	29219	225070	K04044	molecular chaperone HscA
CombinedMetaVelvetContigs_12602136_1	Rhodobacterales_sp._HTCC2255_(original_sequence,_contaminants	7104.96	11383.3	346326	26404.4	143314	59928.4	61040.4	244639	29219	225070	K03283	heat shock 70kDa protein 1/8
CombinedMetaVelvetContigs_12602136_1	Rhodobacterales_sp._HTCC2255_(original_sequence,_contaminants	7104.96	11383.3	346326	26404.4	143314	59928.4	61040.4	244639	29219	225070	K09490	heat shock 70kDa protein 5
CombinedMetaVelvetContigs_12602179_1	Rhodobacterales_sp._HTCC2255_(original_sequence,_contaminants	10737.4	7270.3	64935.2	10322.6	44315.3	12908.6	4355.52	7637.74	3715	29378.2	K03694	ATP-dependent Clp protease ATP-binding subunit ClpA
CombinedMetaVelvetContigs_12602263_2	Polaribacter_sp._Hel_I_88	4863.77	130908	50332.7	28452.2	15738.3	18608.4	32080.1	25205.5	4030	100248	K03695	ATP-dependent Clp protease ATP-binding subunit ClpB
CombinedMetaVelvetContigs_12602263_2	Polaribacter_sp._Hel_I_88	4863.77	130908	50332.7	28452.2	15738.3	18608.4	32080.1	25205.5	4030	100248	K03694	ATP-dependent Clp protease ATP-binding subunit ClpA
CombinedMetaVelvetContigs_12602263_2	Polaribacter_sp._Hel_I_88	4863.77	130908	50332.7	28452.2	15738.3	18608.4	32080.1	25205.5	4030	100248	K03697	ATP-dependent Clp protease ATP-binding subunit ClpE
CombinedMetaVelvetContigs_12602263_2	Polaribacter_sp._Hel_I_88	4863.77	130908	50332.7	28452.2	15738.3	18608.4	32080.1	25205.5	4030	100248	K03696	ATP-dependent Clp protease ATP-binding subunit ClpC
CombinedMetaVelvetContigs_12603377_1	Candidatus_Pelagibacter_ubique_SAR11_HTCC1002_(re-annotation)	2444.6	16098	12946.3	13753.1	17512.5	19793.2	7507.86	7435.48	1924	11767	K02055	putative spermidine/putrescine transport system substrate-binding protein
CombinedMetaVelvetContigs_12603794_1	Polaribacter_sp._MED152_(re-annotation)	817.288	7702.13	9633.96	38411.1	1325.84	13444.9	2536.41	58905.9	9561	14917.5	K02111	F-type H+-transporting ATPase subunit alpha [EC:3.6.3.14]
CombinedMetaVelvetContigs_12603794_1	Polaribacter_sp._MED152_(re-annotation)	817.288	7702.13	9633.96	38411.1	1325.84	13444.9	2536.41	58905.9	9561	14917.5	K02132	F-type H+-transporting ATPase subunit alpha
CombinedMetaVelvetContigs_12604343_1	Gammaproteobacteria_bacterium_MOLA455	4863.77	16232.5	16326.5	1507.33	15137.4	54153.8	21835	60511.2	6803	35521.7	K03782	catalase-peroxidase [EC:1.11.1.21]
CombinedMetaVelvetContigs_12605140_1	Methylophilales_sp._HTCC2181	15085.3	46212.8	62134.8	17152.4	20908.1	29895.6	8950.14	9156.3	7067	9427.81	K03386	peroxiredoxin (alkyl hydroperoxide reductase subunit C) [EC:1.11.1.15]
CombinedMetaVelvetContigs_12605454_1	Planktomarina_temperata_RCA23,_DSM_22400_(RCA23)	15702.8	2619.29	14931.6	14532.8	34052	13569.6	10390.5	17859.9	7312	3520.66	K04077	chaperonin GroEL
CombinedMetaVelvetContigs_12607024_1	Polaribacter_sp._MED152_(re-annotation)	3025.78	3716.56	22261.5	2338.97	7449.48	25879.6	4816.51	18290.1	4709	13121.7	K04043	molecular chaperone DnaK
CombinedMetaVelvetContigs_12607024_1	Polaribacter_sp._MED152_(re-annotation)	3025.78	3716.56	22261.5	2338.97	7449.48	25879.6	4816.51	18290.1	4709	13121.7	K09490	heat shock 70kDa protein 5
CombinedMetaVelvetContigs_12607281_1	Polaribacter_sp._Hel_I_88	3763.16	8841.87	19278.4	5447.2	9815	9354.07	5524.26	21882.7	5951	11326	K02112	F-type H+-transporting ATPase subunit beta [EC:3.6.3.14]
CombinedMetaVelvetContigs_12607281_1	Polaribacter_sp._Hel_I_88	3763.16	8841.87	19278.4	5447.2	9815	9354.07	5524.26	21882.7	5951	11326	K02133	F-type H+-transporting ATPase subunit beta [EC:3.6.3.14]
CombinedMetaVelvetContigs_12607323_1	SAR86_cluster_bacterium_SAR86A	6262.24	530.937	12914.9	0	6877.18	1795.98	10662.1	22903.6	2531	40483.7	K02298	cytochrome o ubiquinol oxidase subunit I [EC:1.10.3.-]
CombinedMetaVelvetContigs_12607323_1	SAR86_cluster_bacterium_SAR86A	6262.24	530.937	12914.9	0	6877.18	1795.98	10662.1	22903.6	2531	40483.7	K02274	cytochrome c oxidase subunit I [EC:1.9.3.1]
CombinedMetaVelvetContigs_12607323_1	SAR86_cluster_bacterium_SAR86A	6262.24	530.937	12914.9	0	6877.18	1795.98	10662.1	22903.6	2531	40483.7	K02256	cytochrome c oxidase subunit 1 [EC:1.9.3.1]
CombinedMetaVelvetContigs_12607634_1	Formosa_sp._AK20	3625.13	6746.44	25944.8	2006.31	15099.3	26777.6	7586.29	22903.6	5641	26464	K04043	molecular chaperone DnaK
CombinedMetaVelvetContigs_12607634_1	Formosa_sp._AK20	3625.13	6746.44	25944.8	2006.31	15099.3	26777.6	7586.29	22903.6	5641	26464	K09490	heat shock 70kDa protein 5
CombinedMetaVelvetContigs_12608_1	Gammaproteobacteria_bacterium_MOLA455	4903.73	8494.99	23855	5457.59	17989.4	18620.8	7878.95	9072.83	3423	16516.4	K02520	translation initiation factor IF-3
CombinedMetaVelvetContigs_12608650_1	Rhodobacterales_sp._HTCC2255_(original_sequence,_contaminants	10054.5	11793.9	74689.3	7016.9	45917.8	13095.7	18118.3	29331	12233	40601.8	K00412	ubiquinol-cytochrome c reductase cytochrome b subunit
CombinedMetaVelvetContigs_12609187_1	Polaribacter_sp._Hel_I_88	1907.01	4141.31	30871.5	4677.94	14641.4	32489.8	6740.82	29263.6	7820	31685.9	K04043	molecular chaperone DnaK
CombinedMetaVelvetContigs_12609187_1	Polaribacter_sp._Hel_I_88	1907.01	4141.31	30871.5	4677.94	14641.4	32489.8	6740.82	29263.6	7820	31685.9	K09490	heat shock 70kDa protein 5
CombinedMetaVelvetContigs_12609403_1	Formosa_agariphila_KMM_3901	6149.64	29442.2	47297.3	10125.1	22653.7	34597.6	25714.2	84015.1	23126	74548.2	K02111	F-type H+-transporting ATPase subunit alpha [EC:3.6.3.14]
CombinedMetaVelvetContigs_12610883_1	Polaribacter_sp._Hel_I_88	1718.12	17917.4	25370.1	457.398	15366.3	39586.4	20258.8	56475.6	14815	48359.9	K00134	glyceraldehyde 3-phosphate dehydrogenase [EC:1.2.1.12]
CombinedMetaVelvetContigs_12611504_1	Formosa_agariphila_KMM_3901	1630.94	23304.6	33650.9	4303.7	12686.1	16600.4	13483.5	42757.2	10831	37380.4	K02111	F-type H+-transporting ATPase subunit alpha [EC:3.6.3.14]
CombinedMetaVelvetContigs_12611956_1	Candidatus_Pelagibacter_ubique_SAR11_HTCC1062_(re-annotation)	817.288	24246.1	5381.22	4147.77	5360.57	85184.4	9105.08	24557	1040	9498.7	K02274	cytochrome c oxidase subunit I [EC:1.9.3.1]
CombinedMetaVelvetContigs_12611956_1	Candidatus_Pelagibacter_ubique_SAR11_HTCC1062_(re-annotation)	817.288	24246.1	5381.22	4147.77	5360.57	85184.4	9105.08	24557	1040	9498.7	K02256	cytochrome c oxidase subunit 1 [EC:1.9.3.1]
CombinedMetaVelvetContigs_12611984_1	Gammaproteobacteria_bacterium_MOLA455	6741.72	34695	30772.2	33753.9	39860.9	88140.3	19652.4	45133	10429	37199.3	K03386	peroxiredoxin (alkyl hydroperoxide reductase subunit C) [EC:1.11.1.15]
CombinedMetaVelvetContigs_12612485_1	Polaribacter_sp._Hel_I_88	2172.17	6810.15	22909.4	779.656	11675	22038.2	8735.9	19564.7	4996	25172.3	K02355	elongation factor G
CombinedMetaVelvetContigs_12612796_1	Rhodobacterales_sp._HTCC2255_(original_sequence,_contaminants	3479.83	4098.83	49705.8	2338.97	15042	6485.49	4646.27	8616.94	1694	8183.37	K01713	cyclohexadienyl dehydratase [EC:4.2.1.51 4.2.1.91]
CombinedMetaVelvetContigs_12613187_1	Rhodobacterales_sp._HTCC2255_(original_sequence,_contaminants	13338.1	11107.2	39497.1	10135.5	32535.4	10264.5	11698.9	17978.7	11225	20478.1	K00239	succinate dehydrogenase flavoprotein subunit [EC:1.3.5.1]
CombinedMetaVelvetContigs_12613187_1	Rhodobacterales_sp._HTCC2255_(original_sequence,_contaminants	13338.1	11107.2	39497.1	10135.5	32535.4	10264.5	11698.9	17978.7	11225	20478.1	K00234	succinate dehydrogenase (ubiquinone) flavoprotein subunit [EC:1.3.5.1]
CombinedMetaVelvetContigs_12613529_1	Marivirga_tractuosa_H-43,_DSM_4126	2451.86	15921	23175.8	3378.51	5112.58	22063.1	5288.98	12126	5474	18666.6	K02111	F-type H+-transporting ATPase subunit alpha [EC:3.6.3.14]
CombinedMetaVelvetContigs_12613529_1	Marivirga_tractuosa_H-43,_DSM_4126	2451.86	15921	23175.8	3378.51	5112.58	22063.1	5288.98	12126	5474	18666.6	K02132	F-type H+-transporting ATPase subunit alpha
CombinedMetaVelvetContigs_12613623_1	Formosa_sp._AK20	4438.78	2534.34	20553.1	3118.62	17054.6	23023.5	5906.82	13448.7	3364	24172.1	K04043	molecular chaperone DnaK
CombinedMetaVelvetContigs_12613867_1	Rhodobacterales_sp._HTCC2255_(original_sequence,_contaminants	5702.86	11553.2	145565	10062.8	66749.6	24732.2	18068.6	80162.6	11450	63616.1	K04043	molecular chaperone DnaK
CombinedMetaVelvetContigs_12614745_1	Polaribacter_sp._Hel_I_88	272.429	530.937	20386	1559.31	11741.8	19456.5	9403.48	12980	2333	23022.1	K04043	molecular chaperone DnaK
CombinedMetaVelvetContigs_12614745_1	Polaribacter_sp._Hel_I_88	272.429	530.937	20386	1559.31	11741.8	19456.5	9403.48	12980	2333	23022.1	K09490	heat shock 70kDa protein 5
CombinedMetaVelvetContigs_12614971_1	Polaribacter_sp._Hel_I_88	4064.65	19304.9	50045.4	13254.2	32220.7	51260.3	20534.2	68601.6	23306	57677.4	K00962	polyribonucleotide nucleotidyltransferase [EC:2.7.7.8]
CombinedMetaVelvetContigs_12616077_1	Candidatus_Pelagibacter_ubique_SAR11_HTCC1062_(re-annotation)	11271.3	28168	21786.1	19980	19067.2	50499.5	12169.4	8257.36	3088	8167.62	K14393	cation/acetate symporter
CombinedMetaVelvetContigs_12616481_1	Polaribacter_sp._Hel_I_88	813.656	2392.76	26007.5	2338.97	10282.4	12796.4	5945.08	18932.2	6317	15358.6	K02982	small subunit ribosomal protein S3
CombinedMetaVelvetContigs_12616695_1	Rhodobacterales_sp._HTCC2255_(original_sequence,_contaminants	8717.74	11149.7	119468	24158.9	92970.7	22549.5	32694.1	76598.9	32167	66490.9	K03046	DNA-directed RNA polymerase subunit beta' [EC:2.7.7.6]
CombinedMetaVelvetContigs_12616695_1	Rhodobacterales_sp._HTCC2255_(original_sequence,_contaminants	8717.74	11149.7	119468	24158.9	92970.7	22549.5	32694.1	76598.9	32167	66490.9	K02999	DNA-directed RNA polymerase I subunit RPA1 [EC:2.7.7.6]
CombinedMetaVelvetContigs_12616695_1	Rhodobacterales_sp._HTCC2255_(original_sequence,_contaminants	8717.74	11149.7	119468	24158.9	92970.7	22549.5	32694.1	76598.9	32167	66490.9	K13797	DNA-directed RNA polymerase subunit beta-beta' [EC:2.7.7.6]
CombinedMetaVelvetContigs_12617098_1	Polaribacter_sp._Hel_I_88	5430.43	7964.06	16441.5	1559.31	6409.8	26191.4	10396.2	41148.8	12526	21068.8	K00134	glyceraldehyde 3-phosphate dehydrogenase [EC:1.2.1.12]
CombinedMetaVelvetContigs_12617233_1	Candidatus_Pelagibacter_ubique_SAR11_HTCC1062_(re-annotation)	4246.27	15885.6	20338.9	13181.4	4635.66	13095.7	7400.74	30634.4	5501	18658.7	K02112	F-type H+-transporting ATPase subunit beta [EC:3.6.3.14]
CombinedMetaVelvetContigs_12619059_1	Rhodobacterales_sp._HTCC2255_(original_sequence,_contaminants	6458.39	3716.56	39220.2	6237.25	33985.3	5475.25	11857.6	24014.4	10184	15736.6	K03046	DNA-directed RNA polymerase subunit beta' [EC:2.7.7.6]
CombinedMetaVelvetContigs_12619059_1	Rhodobacterales_sp._HTCC2255_(original_sequence,_contaminants	6458.39	3716.56	39220.2	6237.25	33985.3	5475.25	11857.6	24014.4	10184	15736.6	K02999	DNA-directed RNA polymerase I subunit RPA1 [EC:2.7.7.6]
CombinedMetaVelvetContigs_12619543_1	Rhodobacterales_sp._HTCC2255_(original_sequence,_contaminants	7864.13	9450.68	38123.1	447.003	30484.7	16762.5	14979.4	34246.2	14926	45469.3	K00826	branched-chain amino acid aminotransferase [EC:2.6.1.42]
CombinedMetaVelvetContigs_12619760_1	Marivirga_tractuosa_H-43,_DSM_4126	4061.01	17138.7	27569.6	6174.88	12295	30519.2	9629.19	38291.4	12369	34040.9	K02111	F-type H+-transporting ATPase subunit alpha [EC:3.6.3.14]
CombinedMetaVelvetContigs_12619760_1	Marivirga_tractuosa_H-43,_DSM_4126	4061.01	17138.7	27569.6	6174.88	12295	30519.2	9629.19	38291.4	12369	34040.9	K02132	F-type H+-transporting ATPase subunit alpha
CombinedMetaVelvetContigs_12619811_1	SAR86_cluster_bacterium_SAR86B	37304.7	15078.6	27773.4	779.656	10311	6547.85	975.544	0	350	1772.14	K02014	iron complex outermembrane recepter protein
CombinedMetaVelvetContigs_12620302_1	Gammaproteobacteria_bacterium_MOLA455	7083.17	17882	15767.5	779.656	21327.8	44450.5	9816.65	29164	5440	18351.5	K03782	catalase-peroxidase [EC:1.11.1.21]
CombinedMetaVelvetContigs_12620765_1	Rhodobacterales_sp._HTCC2255_(original_sequence,_contaminants	1358.51	1592.81	39256.8	3898.28	34328.7	5612.44	10449.8	24248.8	6454	31040.1	K03046	DNA-directed RNA polymerase subunit beta' [EC:2.7.7.6]
CombinedMetaVelvetContigs_12622043_1	Rhodobacterales_sp._HTCC2255_(original_sequence,_contaminants	4318.91	13075.2	18322.3	3118.62	14536.5	23684.5	8548.44	32136.9	6559	19918.9	K02112	F-type H+-transporting ATPase subunit beta [EC:3.6.3.14]
CombinedMetaVelvetContigs_12622068_1	Polaribacter_sp._Hel_I_88	2724.29	4686.41	18343.2	4677.94	15194.6	19144.7	3510.05	20823.2	8901	9215.15	K04079	molecular chaperone HtpG
CombinedMetaVelvetContigs_12622245_1	Marivirga_tractuosa_H-43,_DSM_4126	5721.02	8643.66	21007.7	3118.62	15423.6	14031.1	9948.64	13153.3	4483	31756.8	K02358	elongation factor Tu
CombinedMetaVelvetContigs_12623543_1	Rhodobacterales_sp._HTCC2255_(original_sequence,_contaminants	1907.01	1592.81	34016.6	6237.25	18542.6	5288.17	6784.81	16485.8	7311	21746.2	K03046	DNA-directed RNA polymerase subunit beta' [EC:2.7.7.6]
CombinedMetaVelvetContigs_12623707_1	Rhodobacterales_sp._HTCC2255_(original_sequence,_contaminants	26727.1	26398.2	238101	15561.9	89508.2	36343.7	28153	67988.4	11560	40215.9	K02030	polar amino acid transport system substrate-binding protein
CombinedMetaVelvetContigs_12623707_1	Rhodobacterales_sp._HTCC2255_(original_sequence,_contaminants	26727.1	26398.2	238101	15561.9	89508.2	36343.7	28153	67988.4	11560	40215.9	K01713	cyclohexadienyl dehydratase [EC:4.2.1.51 4.2.1.91]
CombinedMetaVelvetContigs_12623991_1	Polaribacter_sp._Hel_I_88	2451.86	5840.31	10610.9	3898.28	4635.66	21738.9	5426.7	22206.9	7477	22329	K02886	large subunit ribosomal protein L2
CombinedMetaVelvetContigs_12624325_1	Polaribacter_sp._Hel_I_88	3541.58	12211.6	16154.1	3118.62	7850.09	31866.2	5646.68	21064	7128	21840.7	K02355	elongation factor G
CombinedMetaVelvetContigs_12624360_1	Rhodobacterales_sp._HTCC2255_(original_sequence,_contaminants	2677.07	792.866	22533.2	1559.31	28453	6410.66	2710.48	19741.3	3798	17540.3	K02990	small subunit ribosomal protein S6
CombinedMetaVelvetContigs_12624903_1	Rhodobacterales_sp._HTCC2255_(original_sequence,_contaminants	4627.67	8395.89	59564.4	2338.97	34662.5	11199.9	11794.5	21092.9	8322	32788.6	K03046	DNA-directed RNA polymerase subunit beta' [EC:2.7.7.6]
CombinedMetaVelvetContigs_12625588_1	Polaribacter_sp._Hel_I_88	4631.3	14554.8	53780.9	6653.06	30074.5	42978.8	25019.8	50504.1	13056	82834	K04043	molecular chaperone DnaK
CombinedMetaVelvetContigs_12625787_1	Polaribacter_sp._MED152_(re-annotation)	5448.59	11050.6	21331.6	7786.16	9166.39	23485	6868.98	7557.48	3017	23794	K02358	elongation factor Tu
CombinedMetaVelvetContigs_126260_1	Marivirga_tractuosa_H-43,_DSM_4126	22215.7	2987.41	17517.7	3430.49	23788.7	2107.78	4020.77	11429.3	12325	14460.7	K02950	small subunit ribosomal protein S12
CombinedMetaVelvetContigs_12626151_1	Candidatus_Pelagibacter_ubique_SAR11_HTCC1062_(re-annotation)	13563.4	3313.05	32229.9	33213.3	25353	4440.07	4250.31	6931.43	1108	2677.91	K03704	cold shock protein (beta-ribbon, CspA family)
CombinedMetaVelvetContigs_12631454_1	Marivirga_tractuosa_H-43,_DSM_4126	1089.72	3716.56	33044.9	1496.94	19801.7	40359.7	30748.8	7823.95	4171	15082.9	K03043	DNA-directed RNA polymerase subunit beta [EC:2.7.7.6]
CombinedMetaVelvetContigs_12631460_1	Rhodobacterales_sp._HTCC2255_(original_sequence,_contaminants	6941.5	7433.12	19330.6	779.656	20707.8	8343.83	8875.54	13811.5	9567	32245.2	K03553	recombination protein RecA
CombinedMetaVelvetContigs_12632000_1	Polaribacter_sp._Hel_I_88	3672.35	10002.9	45991.2	3118.62	13372.8	33487.6	15369.6	27539.5	7696	28897.8	K04043	molecular chaperone DnaK
CombinedMetaVelvetContigs_12633_1	Candidatus_Pelagibacter_ubique_SAR11_HTCC1002_(re-annotation)	24642.2	6902.18	14403.9	17880.1	4616.58	22799	4145.11	6562.23	1617	5852.02	K09014	Fe-S cluster assembly protein SufB
CombinedMetaVelvetContigs_12633853_1	Rhodobacterales_sp._HTCC2255_(original_sequence,_contaminants	20948	18689	156641	14584.8	109148	35345.9	26121.6	49663	24931	108290	K03040	DNA-directed RNA polymerase subunit alpha [EC:2.7.7.6]
CombinedMetaVelvetContigs_12633979_1	Marivirga_tractuosa_H-43,_DSM_4126	7057.74	26561	48707.9	9293.5	19095.8	60340	18286.7	94153.8	26274	72610.7	K02111	F-type H+-transporting ATPase subunit alpha [EC:3.6.3.14]
CombinedMetaVelvetContigs_12633979_1	Marivirga_tractuosa_H-43,_DSM_4126	7057.74	26561	48707.9	9293.5	19095.8	60340	18286.7	94153.8	26274	72610.7	K02132	F-type H+-transporting ATPase subunit alpha
CombinedMetaVelvetContigs_12640660_1	Rhodobacterales_sp._HTCC2255_(original_sequence,_contaminants	11107.9	5266.9	37647.7	5457.59	21461.4	11224.9	8362.9	24374	7881	19871.6	K09014	Fe-S cluster assembly protein SufB
CombinedMetaVelvetContigs_12640984_1	Rhodobacterales_sp._HTCC2255_(original_sequence,_contaminants	7014.15	11928.4	13113.5	2692.41	16224.8	6036.49	5480.26	12113.2	5002	23486.8	K01903	succinyl-CoA synthetase beta subunit [EC:6.2.1.5]
CombinedMetaVelvetContigs_12646890_1	Candidatus_Pelagibacter_ubique_SAR11_HTCC1002_(re-annotation)	10828.2	34390.6	32292.6	31965.9	32869.3	33263.1	16718.1	14097.2	3750	18264.9	K02055	putative spermidine/putrescine transport system substrate-binding protein
CombinedMetaVelvetContigs_1265_1	Rhodobacterales_sp._HTCC2255_(original_sequence,_contaminants	38205.5	44712	43232.6	2338.97	41301.2	10202.2	17628.7	26557.1	28091	33867.7	K03306	inorganic phosphate transporter, PiT family
CombinedMetaVelvetContigs_12682495_1	Planktomarina_temperata_RCA23,_DSM_22400_(RCA23)	13378.1	8494.99	5710.37	7796.56	12762.4	14031.1	17228.9	10848.2	10334	3544.29	K02275	cytochrome c oxidase subunit II [EC:1.9.3.1]
CombinedMetaVelvetContigs_12683708_1	Polaribacter_sp._Hel_I_88	6276.77	35155.1	28442.1	33546	11255.3	37890.2	6997.14	15195.2	1881	9120.64	K02703	photosystem II P680 reaction center D1 protein
CombinedMetaVelvetContigs_12684062_1	Polaribacter_sp._MED152_(re-annotation)	1155.1	10993.9	10187.8	386210	3834.43	5462.78	1111.35	14437.5	7456	8033.72	K02110	F-type H+-transporting ATPase subunit c
CombinedMetaVelvetContigs_12684655_2	Polaribacter_sp._MED152_(re-annotation)	1907.01	48527.7	26613.5	21206.6	11188.5	31492	10053.8	38015.3	5627	44815.6	K02112	F-type H+-transporting ATPase subunit beta [EC:3.6.3.14]
CombinedMetaVelvetContigs_12685_2	Planktomarina_temperata_RCA23,_DSM_22400_(RCA23)	14595	1953.85	7878.53	11050.3	10129.8	8156.75	25565	25382.1	24164	2307.73	K03386	peroxiredoxin (alkyl hydroperoxide reductase subunit C) [EC:1.11.1.15]
CombinedMetaVelvetContigs_12685_2	Planktomarina_temperata_RCA23,_DSM_22400_(RCA23)	14595	1953.85	7878.53	11050.3	10129.8	8156.75	25565	25382.1	24164	2307.73	K00435	peroxiredoxin [EC:1.11.1.-]
CombinedMetaVelvetContigs_12685_2	Planktomarina_temperata_RCA23,_DSM_22400_(RCA23)	14595	1953.85	7878.53	11050.3	10129.8	8156.75	25565	25382.1	24164	2307.73	K14171	alkyl hydroperoxide reductase 1 [EC:1.11.1.15]
CombinedMetaVelvetContigs_12687305_1	Rhodobacterales_sp._HTCC2255_(original_sequence,_contaminants	817.288	5840.31	28316.7	2338.97	14574.7	8418.66	7025.83	13063.5	3862	24439.8	K01338	ATP-dependent Lon protease [EC:3.4.21.53]
CombinedMetaVelvetContigs_12689310_1	Betaproteobacteria_bacterium_MOLA814	223200	445669	436360	519074	124447	345489	48993.3	177283	77203	290057	K02703	photosystem II P680 reaction center D1 protein
CombinedMetaVelvetContigs_12700498_1	Marivirga_tractuosa_H-43,_DSM_4126	11565.5	12947.8	22669.1	13836.3	16634.9	17149.1	3670.72	2696.81	4179	14200.8	K02358	elongation factor Tu
CombinedMetaVelvetContigs_12706380_1	Marine_gamma_proteobacterium_sp._HTCC2207_(re-annotation)	12077.7	65277	64773.2	34097	76450.2	175844	37671.3	83745.5	17763	64640	K03386	peroxiredoxin (alkyl hydroperoxide reductase subunit C) [EC:1.11.1.15]
CombinedMetaVelvetContigs_12706611_1	Marine_gamma_proteobacterium_sp._HTCC2207_(re-annotation)	2724.29	9294.94	3072	779.656	1430.76	95399.1	22758.9	1618.08	1274	9727.11	K03695	ATP-dependent Clp protease ATP-binding subunit ClpB
CombinedMetaVelvetContigs_12706611_1	Marine_gamma_proteobacterium_sp._HTCC2207_(re-annotation)	2724.29	9294.94	3072	779.656	1430.76	95399.1	22758.9	1618.08	1274	9727.11	K03694	ATP-dependent Clp protease ATP-binding subunit ClpA
CombinedMetaVelvetContigs_12706611_1	Marine_gamma_proteobacterium_sp._HTCC2207_(re-annotation)	2724.29	9294.94	3072	779.656	1430.76	95399.1	22758.9	1618.08	1274	9727.11	K03697	ATP-dependent Clp protease ATP-binding subunit ClpE
CombinedMetaVelvetContigs_12706611_1	Marine_gamma_proteobacterium_sp._HTCC2207_(re-annotation)	2724.29	9294.94	3072	779.656	1430.76	95399.1	22758.9	1618.08	1274	9727.11	K03696	ATP-dependent Clp protease ATP-binding subunit ClpC
CombinedMetaVelvetContigs_12706630_1	Gammaproteobacteria_bacterium_MOLA455	1907.01	9160.44	8568.16	0	5198.42	74483.3	6235.83	751.253	375	2874.81	K04043	molecular chaperone DnaK
CombinedMetaVelvetContigs_12706630_1	Gammaproteobacteria_bacterium_MOLA455	1907.01	9160.44	8568.16	0	5198.42	74483.3	6235.83	751.253	375	2874.81	K03283	heat shock 70kDa protein 1/8
CombinedMetaVelvetContigs_12706630_1	Gammaproteobacteria_bacterium_MOLA455	1907.01	9160.44	8568.16	0	5198.42	74483.3	6235.83	751.253	375	2874.81	K09490	heat shock 70kDa protein 5
CombinedMetaVelvetContigs_12706722_1	SAR86_cluster_bacterium_SAR86A	8060.28	3716.56	29748.2	3118.62	19696.8	24245.8	10375.2	3101.33	2400	10593.5	K01915	glutamine synthetase [EC:6.3.1.2]
CombinedMetaVelvetContigs_12707113_1	Gammaproteobacteria_bacterium_MOLA455	1075.19	11631.1	17711	1559.31	8956.54	46296.4	7368.23	13837.2	2650	18635.1	K03782	catalase-peroxidase [EC:1.11.1.21]
CombinedMetaVelvetContigs_12707428_1	Marine_gamma_proteobacterium_sp._HTCC2207_(re-annotation)	5484.91	8480.84	9973.55	1559.31	14374.3	45124	12607.5	10042.4	5092	9034	K04079	molecular chaperone HtpG
CombinedMetaVelvetContigs_12708376_1	SAR86_cluster_bacterium_SAR86B	8369.03	16197.1	6191.02	15811.4	4692.89	54864.7	13801.1	20129.7	9300	9230.9	K04043	molecular chaperone DnaK
CombinedMetaVelvetContigs_12708609_1	Rhodobacterales_sp._HTCC2255_(original_sequence,_contaminants	2179.44	5004.97	42135.5	4594.77	20221.4	8418.66	5218.2	10440.5	1934	6324.59	K04088	membrane protease subunit HflK [EC:3.4.-.-]
CombinedMetaVelvetContigs_12708657_1	Polaribacter_sp._Hel_I_88	3236.46	49122.3	93163.1	10021.2	27327.5	65104.3	12247.9	45341.7	9677	9427.81	K02112	F-type H+-transporting ATPase subunit beta [EC:3.6.3.14]
CombinedMetaVelvetContigs_12708657_1	Polaribacter_sp._Hel_I_88	3236.46	49122.3	93163.1	10021.2	27327.5	65104.3	12247.9	45341.7	9677	9427.81	K02133	F-type H+-transporting ATPase subunit beta [EC:3.6.3.14]
CombinedMetaVelvetContigs_12708741_1	Polaribacter_sp._Hel_I_88	57246.5	49950.6	154885	26737	29158.8	96883.2	32028.4	75083.6	27870	169086	K01602	ribulose-bisphosphate carboxylase small chain [EC:4.1.1.39]
CombinedMetaVelvetContigs_12708790_1	SAR86_cluster_bacterium_SAR86B	14097.3	24458.5	31801.5	3898.28	11636.8	6448.07	5023.09	1200.72	1046	4725.72	K03782	catalase-peroxidase [EC:1.11.1.21]
CombinedMetaVelvetContigs_12709879_1	Polaribacter_sp._Hel_I_88	6658.18	31990.7	19879.2	27329.5	8002.71	35882.2	5436.27	13317.1	1771	9301.79	K02703	photosystem II P680 reaction center D1 protein
CombinedMetaVelvetContigs_12709887_1	Formosa_sp._AK20	4061.01	12480.6	24231.2	2921.11	11159.9	40646.6	6821.16	12260.8	3557	13586.4	K02358	elongation factor Tu
CombinedMetaVelvetContigs_12709953_1	Candidatus_Pelagibacter_ubique_SAR11_HTCC1062_(re-annotation)	10439.5	7843.71	26258.3	22152.6	12581.1	18408.8	5899.17	2134.97	2022	20793.2	K00113	glycerol-3-phosphate dehydrogenase subunit C [EC:1.1.5.3]
CombinedMetaVelvetContigs_12710_1	SAR86_cluster_bacterium_SAR86B	25325	14321.1	68754.3	779.656	35568.6	48678.6	23217.9	7242.85	4909	12239.6	K01915	glutamine synthetase [EC:6.3.1.2]
CombinedMetaVelvetContigs_12710057_1	Candidatus_Pelagibacter_ubique_SAR11_HTCC1062_(re-annotation)	16469.3	27268.9	29528.8	28327.5	12485.7	46483.5	9896.99	9101.72	1708	20533.3	K02055	putative spermidine/putrescine transport system substrate-binding protein
CombinedMetaVelvetContigs_12710532_1	Polaribacter_sp._Hel_I_88	4340.71	7433.12	13656.8	2307.78	2499.06	25056.4	6574.4	35976.7	9316	18060.1	K00134	glyceraldehyde 3-phosphate dehydrogenase [EC:1.2.1.12]
CombinedMetaVelvetContigs_12711148_1	Marine_gamma_proteobacterium_sp._HTCC2207_(re-annotation)	8888.46	10314.3	5396.9	10385	5761.19	63707.5	13219.6	19856.8	7217	6978.31	K04043	molecular chaperone DnaK
CombinedMetaVelvetContigs_12711494_2	Marine_gamma_proteobacterium_sp._HTCC2207_(re-annotation)	1990.55	4438.63	5893.22	758.865	3662.74	18408.8	8119.97	44182.7	11694	26550.7	K02874	large subunit ribosomal protein L14
CombinedMetaVelvetContigs_12711638_1	Formosa_agariphila_KMM_3901	4395.19	12947.8	22946	779.656	6085.49	23060.9	10185.8	16473	6951	24061.8	K02355	elongation factor G
CombinedMetaVelvetContigs_12712380_1	Rhodobacterales_sp._HTCC2255_(original_sequence,_contaminants	5281.5	7893.27	21953.3	8576.22	7993.17	15839.6	3923.22	5233.09	3176	27369.8	K02358	elongation factor Tu
CombinedMetaVelvetContigs_12712430_1	Polaribacter_sp._Hel_I_88	272.429	0	6112.65	4657.15	1430.76	2531.84	6874.72	37700.7	5320	51400.1	K04043	molecular chaperone DnaK
CombinedMetaVelvetContigs_12714362_1	Marine_gamma_proteobacterium_sp._HTCC2207_(re-annotation)	2960.4	8494.99	7011.26	4677.94	5083.96	14530	11716.1	20871.4	10612	23801.9	K02358	elongation factor Tu
CombinedMetaVelvetContigs_12715501_1	Rhodobacterales_sp._HTCC2255_(original_sequence,_contaminants	6258.61	14866.2	54716.1	2338.97	29130.2	8306.41	7691.49	11740.7	5273	15027.8	K04088	membrane protease subunit HflK [EC:3.4.-.-]
CombinedMetaVelvetContigs_12715927_1	Rhodobacterales_sp._HTCC2255_(original_sequence,_contaminants	2996.72	14257.4	18499.9	4418.05	23826.9	14879.2	7446.65	9740.61	3657	12475.9	K10543	D-xylose transport system substrate-binding protein
CombinedMetaVelvetContigs_12716001_1	Planktomarina_temperata_RCA23,_DSM_22400_(RCA23)	14435.1	13351.3	26738.9	23815.9	28281.3	15964.3	14587.3	18755.6	14622	8829.22	K02358	elongation factor Tu
CombinedMetaVelvetContigs_12716571_1	Rhodobacterales_sp._HTCC2255_(original_sequence,_contaminants	5590.25	11078.9	21692.1	7744.58	12457.1	23921.5	10126.5	34056.8	8245	22053.4	K02112	F-type H+-transporting ATPase subunit beta [EC:3.6.3.14]
CombinedMetaVelvetContigs_12717163_1	Formosa_agariphila_KMM_3901	5423.16	17046.6	31937.3	8420.29	23483.5	38937.9	18820.3	86310.6	18099	52707.5	K02111	F-type H+-transporting ATPase subunit alpha [EC:3.6.3.14]
CombinedMetaVelvetContigs_12718784_1	Gammaproteobacteria_bacterium_MOLA455	1899.74	7461.44	5072.98	6694.65	4158.74	90110.9	6539.97	16129.5	5526	12790.9	K04043	molecular chaperone DnaK
CombinedMetaVelvetContigs_12718784_1	Gammaproteobacteria_bacterium_MOLA455	1899.74	7461.44	5072.98	6694.65	4158.74	90110.9	6539.97	16129.5	5526	12790.9	K03283	heat shock 70kDa protein 1/8
CombinedMetaVelvetContigs_12718784_1	Gammaproteobacteria_bacterium_MOLA455	1899.74	7461.44	5072.98	6694.65	4158.74	90110.9	6539.97	16129.5	5526	12790.9	K09490	heat shock 70kDa protein 5
CombinedMetaVelvetContigs_12718962_2	Marine_gamma_proteobacterium_sp._HTCC2207_(re-annotation)	30980.7	136111	136390	106688	152357	419449	78068.4	188837	55666	165526	K03386	peroxiredoxin (alkyl hydroperoxide reductase subunit C) [EC:1.11.1.15]
CombinedMetaVelvetContigs_12722_1	Rhodobacterales_sp._HTCC2255_(original_sequence,_contaminants	10221.6	40832.6	27261.4	7692.61	15166	45909.8	20673.9	24043.3	15218	19643.2	K15551	taurine transport system substrate-binding protein
CombinedMetaVelvetContigs_12729_1	Rhodobacterales_sp._HTCC2255_(original_sequence,_contaminants	3254.62	2123.75	27177.8	4979.4	18933.7	5612.44	8860.23	19035	10285	20297	K00789	S-adenosylmethionine synthetase [EC:2.5.1.6]
CombinedMetaVelvetContigs_12769316_1	Rhodobacterales_sp._HTCC2255_(original_sequence,_contaminants	4340.71	4183.78	35495.2	3118.62	17045.1	5612.44	4967.62	15888.7	3355	8262.13	K01338	ATP-dependent Lon protease [EC:3.4.21.53]
CombinedMetaVelvetContigs_12769316_1	Rhodobacterales_sp._HTCC2255_(original_sequence,_contaminants	4340.71	4183.78	35495.2	3118.62	17045.1	5612.44	4967.62	15888.7	3355	8262.13	K08675	Lon-like ATP-dependent protease [EC:3.4.21.-]
CombinedMetaVelvetContigs_127728_1	SAR86_cluster_bacterium_SAR86B	75146.9	29003.3	24434.9	0	18723.9	3741.63	1951.09	0	75	590.715	K02014	iron complex outermembrane recepter protein
CombinedMetaVelvetContigs_127728_1	SAR86_cluster_bacterium_SAR86B	75146.9	29003.3	24434.9	0	18723.9	3741.63	1951.09	0	75	590.715	K16092	vitamin B12 transporter
CombinedMetaVelvetContigs_12780299_1	Polaribacter_sp._Hel_I_88	1017.07	13018.6	13197.1	2338.97	3004.59	10065	5669.63	17115.1	3735	40310.4	K02358	elongation factor Tu
CombinedMetaVelvetContigs_12782_1	Planktomarina_temperata_RCA23,_DSM_22400_(RCA23)	1362.15	4169.63	391.837	1476.15	1068.3	2806.22	55699.7	34316.9	26967	2299.85	K15515	sulfoacetaldehyde dehydrogenase [EC:1.2.1.81]
CombinedMetaVelvetContigs_12782629_1	Polaribacter_sp._Hel_I_88	3774.06	5741.2	38891.1	3898.28	18580.8	20953.1	20140.2	24614.8	8378	59607.1	K04043	molecular chaperone DnaK
CombinedMetaVelvetContigs_12783241_1	Formosa_agariphila_KMM_3901	27838.7	31948.3	50311.8	11694.8	26325.9	24669.8	15266.3	24752.8	6415	53841.7	K02358	elongation factor Tu
CombinedMetaVelvetContigs_12783655_1	Marine_gamma_proteobacterium_sp._HTCC2207_(re-annotation)	15964.4	20848.1	29831.8	3898.28	11102.7	9753.18	4483.68	7271.74	3780	14350.4	K02358	elongation factor Tu
CombinedMetaVelvetContigs_12787561_1	Polaribacter_sp._MED152_(re-annotation)	1089.72	7964.06	17428.9	4532.4	3910.74	22799	7521.25	27545.9	8987	22431.4	K02112	F-type H+-transporting ATPase subunit beta [EC:3.6.3.14]
CombinedMetaVelvetContigs_12789776_1	Polaribacter_sp._Hel_I_88	817.288	9394.05	22057.8	1455.36	5141.19	24669.8	6945.49	18113.5	7959	33710.1	K04043	molecular chaperone DnaK
CombinedMetaVelvetContigs_12789950_1	Rhodobacterales_sp._HTCC2255_(original_sequence,_contaminants	9418.79	46460.5	35484.7	11590.9	24838	47493.7	26871.5	34294.4	22832	31859.2	K15551	taurine transport system substrate-binding protein
CombinedMetaVelvetContigs_12791_1	Gammaproteobacteria_bacterium_MOLA455	19117.3	4997.89	11880.5	17932.1	13296.5	22886.3	16243.8	5595.87	2801	5198.29	K04043	molecular chaperone DnaK
CombinedMetaVelvetContigs_12791_1	Gammaproteobacteria_bacterium_MOLA455	19117.3	4997.89	11880.5	17932.1	13296.5	22886.3	16243.8	5595.87	2801	5198.29	K04044	molecular chaperone HscA
CombinedMetaVelvetContigs_12791_1	Gammaproteobacteria_bacterium_MOLA455	19117.3	4997.89	11880.5	17932.1	13296.5	22886.3	16243.8	5595.87	2801	5198.29	K03283	heat shock 70kDa protein 1/8
CombinedMetaVelvetContigs_12793234_1	Rhodobacterales_sp._HTCC2255_(original_sequence,_contaminants	0	6201.35	32256	779.656	20030.6	5612.44	5748.06	12745.6	6399	18792.6	K03043	DNA-directed RNA polymerase subunit beta [EC:2.7.7.6]
CombinedMetaVelvetContigs_12797225_1	Rhodobacterales_sp._HTCC2255_(original_sequence,_contaminants	6494.72	7638.42	72892.1	18067.2	50448.5	16363.4	17835.2	43951.5	14632	50179.3	K02115	F-type H+-transporting ATPase subunit gamma
CombinedMetaVelvetContigs_12797225_1	Rhodobacterales_sp._HTCC2255_(original_sequence,_contaminants	6494.72	7638.42	72892.1	18067.2	50448.5	16363.4	17835.2	43951.5	14632	50179.3	K02136	F-type H+-transporting ATPase subunit gamma
CombinedMetaVelvetContigs_12801_1	Rhodobacterales_sp._HTCC2255_(original_sequence,_contaminants	26908.8	42326.3	213797	12006.7	117274	40858.6	27567.7	45502.2	18383	55535.1	K04088	membrane protease subunit HflK [EC:3.4.-.-]
CombinedMetaVelvetContigs_12809867_1	Marine_gamma_proteobacterium_sp._HTCC2207_(re-annotation)	272.429	7121.64	5731.26	3326.53	1783.68	21863.6	10924.2	34480.6	15297	17280.4	K02111	F-type H+-transporting ATPase subunit alpha [EC:3.6.3.14]
CombinedMetaVelvetContigs_12809867_1	Marine_gamma_proteobacterium_sp._HTCC2207_(re-annotation)	272.429	7121.64	5731.26	3326.53	1783.68	21863.6	10924.2	34480.6	15297	17280.4	K02132	F-type H+-transporting ATPase subunit alpha
CombinedMetaVelvetContigs_12813083_1	Polaribacter_sp._Hel_I_88	1089.72	6902.18	4179.59	779.656	4702.42	25106.3	8345.68	23375.5	4358	29527.9	K01915	glutamine synthetase [EC:6.3.1.2]
CombinedMetaVelvetContigs_12815702_1	Rhodobacterales_sp._HTCC2255_(original_sequence,_contaminants	7282.95	14229.1	44058.1	6964.93	11951.6	4677.04	5922.13	8867.35	5937	8356.65	K01362	K01363
CombinedMetaVelvetContigs_12815702_1	Rhodobacterales_sp._HTCC2255_(original_sequence,_contaminants	7282.95	14229.1	44058.1	6964.93	11951.6	4677.04	5922.13	8867.35	5937	8356.65	K08372	putative serine protease PepD [EC:3.4.21.-]
CombinedMetaVelvetContigs_12815702_1	Rhodobacterales_sp._HTCC2255_(original_sequence,_contaminants	7282.95	14229.1	44058.1	6964.93	11951.6	4677.04	5922.13	8867.35	5937	8356.65	K04771	serine protease Do [EC:3.4.21.107]
CombinedMetaVelvetContigs_12818_1	Formosa_agariphila_KMM_3901	13614.2	42701.5	25286.5	779.656	5971.03	109754	11190.1	11195	5140	14641.9	K04564	superoxide dismutase, Fe-Mn family [EC:1.15.1.1]
CombinedMetaVelvetContigs_12843855_1	Gammaproteobacteria_bacterium_MOLA455	7337.43	21910	30161	13586.8	26030.3	147345	30829.1	49245.6	16125	78171.3	K04077	chaperonin GroEL
CombinedMetaVelvetContigs_12846066_1	Gammaproteobacteria_bacterium_MOLA455	3207.4	11638.1	26435.9	3118.62	16081.7	19868	9131.86	4712.99	3655	10506.8	K03046	DNA-directed RNA polymerase subunit beta' [EC:2.7.7.6]
CombinedMetaVelvetContigs_12846140_1	Rhodobacterales_sp._HTCC2255_(original_sequence,_contaminants	1227.75	7426.04	62678.2	5416.01	67407.8	12160.3	11651.1	30865.6	6672	66451.5	K02926	large subunit ribosomal protein L4
CombinedMetaVelvetContigs_12848059_1	Rhodobacterales_sp._HTCC2255_(original_sequence,_contaminants	4536.86	5748.28	33870.4	5457.59	12495.3	10139.8	9147.16	16835.8	7450	23455.3	K00239	succinate dehydrogenase flavoprotein subunit [EC:1.3.5.1]
CombinedMetaVelvetContigs_12849212_1	Polaribacter_sp._MED152_(re-annotation)	1907.01	5082.84	22282.4	3898.28	15423.6	12147.8	11016	11339.4	5673	16453.4	K02992	small subunit ribosomal protein S7
CombinedMetaVelvetContigs_12849486_1	Rhodobacterales_sp._HTCC2255_(original_sequence,_contaminants	20824.5	25187.7	62897.6	25136.1	37037.6	37104.5	14101.4	18954.7	11778	46650.7	K02358	elongation factor Tu
CombinedMetaVelvetContigs_12850219_1	Planktomarina_temperata_RCA23,_DSM_22400_(RCA23)	38768.5	4006.81	7021.71	28774.5	14412.5	1309.57	5816.92	13458.3	6796	2567.64	K02970	small subunit ribosomal protein S21
CombinedMetaVelvetContigs_12865058_1	SAR86_cluster_bacterium_SAR86B	21670.9	17244.8	64444.1	3118.62	19944.8	4677.04	4923.63	1069.09	2301	6986.19	K02982	small subunit ribosomal protein S3
CombinedMetaVelvetContigs_12866955_1	Rhodobacterales_sp._HTCC2255_(original_sequence,_contaminants	13832.2	17754.5	13082.1	5457.59	11512.8	16438.2	7701.06	11650.8	8437	5859.89	K09969	general L-amino acid transport system substrate-binding protein
CombinedMetaVelvetContigs_12881077_1	Rhodobacterales_sp._HTCC2255_(original_sequence,_contaminants	10875.4	12565.5	49883.4	7016.9	17045.1	6884.6	5719.37	14200	3628	10632.9	K01362	K01363
CombinedMetaVelvetContigs_12881077_1	Rhodobacterales_sp._HTCC2255_(original_sequence,_contaminants	10875.4	12565.5	49883.4	7016.9	17045.1	6884.6	5719.37	14200	3628	10632.9	K08372	putative serine protease PepD [EC:3.4.21.-]
CombinedMetaVelvetContigs_12881077_1	Rhodobacterales_sp._HTCC2255_(original_sequence,_contaminants	10875.4	12565.5	49883.4	7016.9	17045.1	6884.6	5719.37	14200	3628	10632.9	K04691	serine protease DegS [EC:3.4.21.-]
CombinedMetaVelvetContigs_12881077_1	Rhodobacterales_sp._HTCC2255_(original_sequence,_contaminants	10875.4	12565.5	49883.4	7016.9	17045.1	6884.6	5719.37	14200	3628	10632.9	K04772	serine protease DegQ [EC:3.4.21.-]
CombinedMetaVelvetContigs_12882_1	Rhodobacterales_sp._HTCC2255_(original_sequence,_contaminants	5034.5	21265.8	64177.6	14480.8	43180.3	12858.7	11987.7	18495.6	17495	16398.2	K00281	glycine dehydrogenase [EC:1.4.4.2]
CombinedMetaVelvetContigs_12894577_1	Methylophilales_sp._HTCC2181	86643.5	67138.8	40881.6	92997.4	44220	64655.3	19635.2	25680.7	6210	19879.5	K00114	alcohol dehydrogenase (cytochrome c) [EC:1.1.2.8]
CombinedMetaVelvetContigs_12894577_1	Methylophilales_sp._HTCC2181	86643.5	67138.8	40881.6	92997.4	44220	64655.3	19635.2	25680.7	6210	19879.5	K14028	methanol dehydrogenase (cytochrome c) subunit 1 [EC:1.1.2.7]
CombinedMetaVelvetContigs_12894579_1	Rhodobacterales_sp._HTCC2255_(original_sequence,_contaminants	2161.27	4665.17	39685.2	3108.23	15204.2	11199.9	14589.2	27793.2	10530	29055.3	K03522	electron transfer flavoprotein alpha subunit
[truncated: 21,949 more rows]
