# Supplementary material for: The green impact: bacterioplankton response toward a phytoplankton spring bloom in the southern North Sea assessed by comparative metagenomic and metatranscriptomic approaches
Source: Front Microbiol. 2015 Aug 11;6:805. doi: 10.3389/fmicb.2015.00805 (PMC4531512; doi:10.3389/fmicb.2015.00805)
Supplement: Supplementary file 2 [file Table2.XLS]

## Sheet: Sheet1
Table S2 Curated OTU table derived from the 16S rRNA analysis. Taxonomy was inferred by blast alignment against the most recent Silva database (SSURef 119 NR) (Quast et al., 2013).
OTU ID	1_rDNA	3a_rDNA	3b_rDNA	4_rDNA	5_rDNA	6_rDNA	9_rDNA	10_rDNA	13_rDNA	15_rDNA	1_rRNA	3a_rRNA	3b_rRNA	4_rRNA	5_rRNA	6_rRNA	9_rRNA	10_rRNA	13_rRNA	15_rRNA	taxonomy
0	0	0	0	0	0	0	0	0	0	0	0	1	0	0	0	0	0	0	0	0	Bacteria; Proteobacteria; Alphaproteobacteria; Rhodobacterales; Rhodobacteraceae; Lentibacter; uncultured bacterium
1	0	0	0	0	0	0	0	0	0	1	0	0	0	0	0	0	0	0	0	0	Bacteria; Bacteroidetes; Flavobacteriia; Flavobacteriales; Flavobacteriaceae; Sufflavibacter; uncultured marine bacterium
2	0	0	0	0	1	0	0	1	0	0	3	0	0	0	0	0	0	0	0	1	Bacteria; Proteobacteria; Gammaproteobacteria; Alteromonadales; Alteromonadaceae; OM60(NOR5) clade; uncultured bacterium
3	0	0	0	0	0	1	0	0	0	0	0	0	0	0	1	0	0	0	0	0	Bacteria; Proteobacteria; Deltaproteobacteria; Bdellovibrionales; Bdellovibrionaceae; OM27 clade; uncultured bacterium
4	0	0	0	0	0	0	0	0	1	0	0	0	0	0	0	0	0	0	0	0	Bacteria; Proteobacteria; Gammaproteobacteria; Oceanospirillales; OM182 clade; unidentified marine bacterioplankton
5	0	0	0	0	0	0	0	0	0	0	0	1	0	0	0	0	0	0	0	0	Bacteria; Proteobacteria; Alphaproteobacteria; Rhodobacterales; Rhodobacteraceae; Roseobacter clade NAC11-7 lineage; uncultured alpha proteobacterium
6	0	0	0	0	0	0	0	0	0	0	1	0	0	0	0	0	0	0	0	0	Bacteria; Proteobacteria; Gammaproteobacteria; KI89A clade; uncultured gamma proteobacterium
7	0	0	0	0	0	0	0	0	0	0	0	0	0	0	0	1	0	0	0	0	Bacteria; Proteobacteria; Gammaproteobacteria; Pseudomonadales; Pseudomonadaceae; Pseudomonas; uncultured marine bacterium
8	0	1	3	0	1	1	3	0	1	0	1	1	0	1	1	1	1	0	1	0	Bacteria; Proteobacteria; Alphaproteobacteria; Rhodobacterales; Rhodobacteraceae; DC5-80-3 lineage
9	0	0	1	0	3	0	1	0	0	0	0	0	0	0	0	0	0	0	0	0	Bacteria; Actinobacteria; Acidimicrobiia; Acidimicrobiales; Acidimicrobiaceae; uncultured; uncultured bacterium
10	0	0	0	0	0	0	0	0	0	0	0	1	0	0	0	0	0	0	0	0	Bacteria; Bacteroidetes; Flavobacteriia; Flavobacteriales; Flavobacteriaceae; NS4 marine group; uncultured marine bacterium
11	0	0	0	0	0	0	0	0	0	0	0	1	0	0	0	0	0	0	0	0	Bacteria; Bacteroidetes; Flavobacteriia; Flavobacteriales; Flavobacteriaceae; Tenacibaculum; uncultured bacterium
12	0	4	2	7	0	2	4	6	4	1	0	13	9	1	8	19	3	0	0	3	Bacteria; Proteobacteria; Gammaproteobacteria; Alteromonadales; Alteromonadaceae; Glaciecola; Arctic sea ice bacterium ARK10218
13	0	0	0	0	0	0	0	0	1	0	0	0	0	0	0	0	0	0	0	0	Bacteria; Firmicutes; Clostridia; Clostridiales; Family XII; Fusibacter; uncultured bacterium
14	1	0	0	0	1	0	0	0	0	0	0	0	0	0	0	0	1	0	0	1	Bacteria; Proteobacteria; Alphaproteobacteria; Rhodobacterales; Rhodobacteraceae; Roseobacter clade NAC11-7 lineage; uncultured alpha proteobacterium
15	0	0	0	0	1	0	0	0	0	0	0	0	0	0	0	0	0	0	0	0	Bacteria; Proteobacteria; Gammaproteobacteria; Alteromonadales; Alteromonadaceae; SAR92 clade; uncultured marine bacterium
16	0	0	0	0	0	0	0	0	0	0	2	0	1	0	8	9	1	2	1	1	Bacteria; Proteobacteria; Alphaproteobacteria; Rickettsiales; T9d; uncultured bacterium
17	0	0	0	0	0	0	0	0	0	0	0	0	0	0	0	0	0	0	0	1	Bacteria; Bacteroidetes; Flavobacteriia; Flavobacteriales; Flavobacteriaceae; Polaribacter; uncultured bacterium
18	6	1	9	0	0	1	0	0	0	0	2	2	1	0	0	0	0	0	0	0	Bacteria; Bacteroidetes; Flavobacteriia; Flavobacteriales; Cryomorphaceae; Owenweeksia; uncultured Bacteroidetes bacterium
19	0	0	0	0	0	0	0	0	0	0	0	0	0	0	0	0	0	0	0	1	Bacteria; Bacteroidetes; Flavobacteriia; Flavobacteriales; Flavobacteriaceae; Polaribacter; uncultured Bacteroidetes bacterium
20	0	0	0	0	0	0	0	0	0	0	0	0	0	0	0	0	0	1	0	0	Bacteria; Proteobacteria; Gammaproteobacteria; Alteromonadales; Alteromonadaceae; SAR92 clade; uncultured marine bacterium
21	1	0	0	0	0	0	0	0	0	0	0	0	0	0	0	0	0	0	0	0	Bacteria; Proteobacteria; Alphaproteobacteria; SAR11 clade; Surface 1; uncultured marine bacterium
22	0	0	0	0	0	0	0	0	0	0	0	0	0	0	0	0	0	0	1	0	Bacteria; Proteobacteria; Alphaproteobacteria; Rickettsiales; SAR116 clade; uncultured SAR116 cluster alpha proteobacterium
23	0	0	0	0	0	0	0	0	0	0	0	0	0	0	0	1	0	0	0	0	Bacteria; Bacteroidetes; Flavobacteriia; Flavobacteriales; Flavobacteriaceae; Polaribacter; uncultured Polaribacter sp.
24	0	0	0	0	0	0	0	0	0	0	0	0	0	0	0	1	0	0	0	0	Bacteria; Bacteroidetes; Flavobacteriia; Flavobacteriales; Flavobacteriaceae; Formosa; uncultured marine bacterium
25	0	0	0	0	0	0	0	0	0	0	0	0	0	0	0	0	0	1	0	0	Bacteria; Bacteroidetes; Flavobacteriia; Flavobacteriales; Flavobacteriaceae; Sufflavibacter; uncultured marine bacterium
26	0	0	0	0	0	0	0	0	0	0	0	0	0	0	0	1	0	0	0	0	Bacteria; Proteobacteria; Gammaproteobacteria; Alteromonadales; Alteromonadaceae; BD1-7 clade; marine metagenome
27	0	0	0	0	0	0	0	0	0	0	0	0	0	0	0	1	0	0	0	0	Bacteria; Proteobacteria; Betaproteobacteria; Burkholderiales; Oxalobacteraceae; Massilia; uncultured gamma proteobacterium
28	0	0	0	0	0	0	0	0	0	0	0	0	0	0	0	2	0	0	0	0	Bacteria; Proteobacteria; Gammaproteobacteria; Alteromonadales; Alteromonadaceae; BD1-7 clade; uncultured bacterium
29	1	0	0	0	0	1	1	0	0	0	0	0	0	0	0	0	0	0	0	0	Bacteria; BD1-5; uncultured organism
30	0	0	0	0	0	0	0	0	0	0	0	0	0	0	0	1	0	2	0	0	Bacteria; Bacteroidetes; Flavobacteriia; Flavobacteriales; Flavobacteriaceae; Polaribacter; uncultured bacterium
31	0	0	0	0	0	0	0	0	0	0	0	0	0	0	0	0	0	1	0	0	Bacteria; Bacteroidetes; Flavobacteriia; Flavobacteriales; Cryomorphaceae; Owenweeksia; uncultured Polaribacter sp.
32	0	0	0	1	0	0	0	0	0	0	0	0	0	0	0	0	0	0	0	0	Bacteria; Verrucomicrobia; Verrucomicrobiae; Verrucomicrobiales; Rubritaleaceae; Rubritalea; Rubritalea sp. shu-10-MA45-1
33	0	0	0	0	0	0	0	0	0	0	1	0	0	0	0	0	0	0	0	0	Bacteria; Proteobacteria; Alphaproteobacteria; Rhodobacterales; Rhodobacteraceae; DC5-80-3 lineage
34	0	0	0	0	0	0	0	0	0	0	1	0	0	0	0	0	0	0	0	0	Bacteria; Candidate division WS3; uncultured bacterium
35	1	0	0	0	1	0	0	0	1	0	0	0	0	0	0	0	0	0	0	0	Bacteria; Proteobacteria; Alphaproteobacteria; SAR11 clade; Surface 1; uncultured bacterium
36	1	0	0	0	0	0	0	0	0	0	8	0	0	0	0	0	0	0	0	0	Bacteria; Proteobacteria; Alphaproteobacteria; Rickettsiales; Rickettsiaceae; Rickettsia; uncultured bacterium
37	0	0	0	0	0	0	0	0	0	0	0	0	0	0	0	1	0	0	1	0	Bacteria; Proteobacteria; Gammaproteobacteria; Oceanospirillales; SAR86 clade; uncultured marine bacterium
39	0	0	0	0	0	0	0	0	0	0	1	0	0	0	0	0	0	0	0	0	Bacteria; Proteobacteria; Alphaproteobacteria; Sphingomonadales; Sphingomonadaceae; Sphingomonas; uncultured bacterium
40	0	0	0	0	0	0	0	0	0	0	0	0	0	0	0	1	0	0	0	0	Bacteria; Proteobacteria; Gammaproteobacteria; Alteromonadales; Alteromonadaceae; SAR92 clade; uncultured bacterium
41	0	0	0	0	0	0	0	0	0	0	1	0	0	0	0	0	0	0	0	0	Bacteria; Proteobacteria; Alphaproteobacteria; Rhodospirillales; AT-s3-44; uncultured alpha proteobacterium
42	0	0	0	0	0	0	0	0	0	0	0	0	0	0	0	0	1	0	0	0	Bacteria; Bacteroidetes; Flavobacteriia; Flavobacteriales; Flavobacteriaceae; Polaribacter; uncultured Bacteroidetes bacterium
43	0	0	0	0	0	0	0	0	0	0	0	0	0	0	0	0	0	0	0	1	Bacteria; Proteobacteria; Deltaproteobacteria; Desulfobacterales; Nitrospinaceae; Nitrospina; uncultured bacterium
44	1	0	0	0	0	0	0	0	0	0	0	0	0	0	0	0	0	0	0	0	Bacteria; Bacteroidetes; Flavobacteriia; Flavobacteriales; Flavobacteriaceae; uncultured; uncultured bacterium
45	0	0	2	0	0	0	0	0	0	0	0	0	0	0	0	0	0	0	0	0	Bacteria; Proteobacteria; Alphaproteobacteria; Rhodospirillales; Rhodospirillaceae; AEGEAN-169 marine group; marine metagenome
46	1	0	0	0	0	0	0	0	0	0	0	0	0	0	0	0	0	0	0	0	Bacteria; Bacteroidetes; Flavobacteriia; Flavobacteriales; Flavobacteriaceae; Lutibacter; uncultured Bacteroidetes bacterium
47	3	4	3	5	3	3	1	1	3	1	2	8	5	1	4	4	3	3	0	3	Bacteria; Proteobacteria; Gammaproteobacteria; Alteromonadales; Alteromonadaceae; SAR92 clade; uncultured bacterium
48	0	0	0	0	0	2	0	0	0	0	0	0	0	0	0	0	0	0	0	0	Bacteria; Bacteroidetes; Cytophagia; Cytophagales; Flammeovirgaceae; uncultured; uncultured sediment bacterium
49	0	0	0	0	0	0	0	0	0	0	0	0	0	0	0	1	0	0	0	0	Bacteria; Proteobacteria; Alphaproteobacteria; Rhodobacterales; Rhodobacteraceae; Roseobacter clade NAC11-7 lineage; uncultured marine bacterium
50	0	0	0	0	0	0	0	0	0	0	0	0	0	0	0	0	1	0	0	0	Bacteria; Proteobacteria; Gammaproteobacteria; Oceanospirillales; SAR86 clade; uncultured bacterium
51	0	2	0	0	2	0	0	0	0	0	1	0	0	0	0	0	1	2	0	1	Bacteria; Proteobacteria; Alphaproteobacteria; Rhodobacterales; Rhodobacteraceae; Lentibacter; uncultured alpha proteobacterium
52	0	0	0	0	0	0	0	0	2	0	0	0	0	0	0	2	0	0	0	0	Bacteria; Bacteroidetes; Flavobacteriia; Flavobacteriales; Flavobacteriaceae; Polaribacter; uncultured Bacteroidetes bacterium
53	0	0	0	0	0	0	0	0	0	0	0	0	0	0	1	0	0	2	0	0	Bacteria; Bacteroidetes; Cytophagia; Cytophagales; Flammeovirgaceae; Ekhidna; Ekhidna sp. KYW 635
54	0	0	0	0	0	0	0	0	0	0	1	0	0	0	0	0	0	0	0	0	Bacteria; Proteobacteria; Alphaproteobacteria; Rhodobacterales; Rhodobacteraceae; uncultured; uncultured marine bacterium
55	0	0	0	0	0	0	0	0	0	0	0	0	1	0	0	0	0	0	0	0	Bacteria; Proteobacteria; Gammaproteobacteria; Alteromonadales; Alteromonadaceae; Porticoccus; uncultured marine bacterium
56	0	1	0	0	0	0	0	0	0	0	0	0	0	0	0	0	0	0	0	0	Bacteria; Proteobacteria; Gammaproteobacteria; Oceanospirillales; OM182 clade; uncultured marine bacterium
57	0	0	0	0	0	0	0	0	0	0	0	0	0	0	0	0	1	0	0	0	Bacteria; Proteobacteria; Alphaproteobacteria; Rhodobacterales; Rhodobacteraceae; Roseobacter clade NAC11-7 lineage; uncultured marine bacterium
58	0	0	0	0	1	0	1	0	0	1	0	0	0	0	0	0	0	0	0	0	Bacteria; Proteobacteria; Alphaproteobacteria; SAR11 clade; Surface 1; Candidatus Pelagibacter; uncultured SAR11 cluster alpha proteobacterium
59	0	0	1	2	2	0	1	0	2	2	1	3	0	0	0	2	1	2	1	1	Bacteria; Bacteroidetes; Cytophagia; Cytophagales; Flammeovirgaceae; Marinoscillum; uncultured marine bacterium
60	0	0	0	0	0	0	0	1	0	0	0	0	0	0	0	0	0	0	0	0	Bacteria; Proteobacteria; Alphaproteobacteria; Rhodobacterales; Rhodobacteraceae; Tateyamaria; uncultured bacterium
61	0	0	0	0	0	1	0	0	0	0	0	0	0	0	0	1	0	0	0	1	Bacteria; Proteobacteria; Gammaproteobacteria; Alteromonadales; Alteromonadaceae; SAR92 clade; uncultured gamma proteobacterium
62	0	0	1	0	0	0	0	0	0	0	0	0	1	0	0	1	0	0	0	0	Bacteria; Proteobacteria; Gammaproteobacteria; Alteromonadales; Alteromonadaceae; Glaciecola; Glaciecola polaris LMG 21857
63	0	0	0	0	0	0	0	1	0	0	0	0	0	0	0	0	0	0	0	0	Bacteria; Proteobacteria; Alphaproteobacteria; Rhodobacterales; Rhodobacteraceae; uncultured; uncultured marine bacterium
64	0	0	0	0	0	0	0	0	0	1	0	0	0	0	0	0	0	0	0	0	Bacteria; Proteobacteria; Betaproteobacteria; Methylophilales; Methylophilaceae; OM43 clade; uncultured beta proteobacterium
65	0	0	0	0	0	0	1	0	0	0	0	0	0	0	0	0	1	0	0	0	Bacteria; Proteobacteria; Betaproteobacteria; Hot Creek 32; uncultured bacterium
66	0	0	0	0	0	0	0	0	0	0	0	0	0	0	0	2	0	0	0	0	Bacteria; Proteobacteria; Gammaproteobacteria; Order Incertae Sedis; Family Incertae Sedis; Marinicella; uncultured gamma proteobacterium
67	0	0	0	0	0	0	0	0	0	0	0	1	0	0	0	0	0	0	0	0	Bacteria; Proteobacteria; Proteobacteria Incertae Sedis; Unknown Order; Unknown Family; Candidatus Thiobios; uncultured gamma proteobacterium
68	0	0	0	0	0	0	0	0	0	0	0	0	0	0	0	0	1	0	0	0	Bacteria; Proteobacteria; Gammaproteobacteria; Oceanospirillales; Oleiphilaceae; Oleiphilus; uncultured gamma proteobacterium
70	0	0	0	0	0	0	0	0	0	0	0	0	0	0	0	0	1	0	0	0	Bacteria; Bacteroidetes; Flavobacteriia; Flavobacteriales; Cryomorphaceae; Owenweeksia; uncultured bacterium
71	0	0	0	1	0	0	0	0	0	0	0	0	1	0	0	0	0	0	0	0	Bacteria; Proteobacteria; Gammaproteobacteria; Sva0071; uncultured bacterium
72	0	0	0	1	0	0	0	0	0	0	0	0	0	0	0	0	0	0	0	0	Bacteria; Proteobacteria; Epsilonproteobacteria; Campylobacterales; Campylobacteraceae; Arcobacter; uncultured marine bacterium
74	0	0	0	0	0	0	0	0	0	0	0	0	0	0	0	1	0	0	0	0	Bacteria; Bacteroidetes; Flavobacteriia; Flavobacteriales; Flavobacteriaceae; NS5 marine group; uncultured Flavobacteriaceae bacterium
75	0	0	0	0	0	0	0	0	0	0	0	0	0	0	0	1	0	1	0	0	Bacteria; Bacteroidetes; Flavobacteriia; Flavobacteriales; Cryomorphaceae; Owenweeksia; uncultured Polaribacter sp.
76	0	0	1	1	0	0	0	0	2	1	1	2	1	0	2	2	0	0	0	0	Bacteria; Proteobacteria; Betaproteobacteria; Burkholderiales; Comamonadaceae; BAL58 marine group; uncultured bacterium
78	0	0	0	0	0	0	0	0	0	0	0	0	0	0	0	0	0	0	0	1	Bacteria; Proteobacteria; Deltaproteobacteria; Myxococcales; Sandaracinaceae; uncultured delta proteobacterium
79	0	0	1	0	0	0	0	0	0	0	0	0	0	0	0	0	0	0	0	0	Bacteria; Proteobacteria; Epsilonproteobacteria; Campylobacterales; Campylobacteraceae; Arcobacter; uncultured bacterium
80	0	0	0	0	0	0	0	0	0	0	0	0	0	0	0	1	0	0	0	0	Bacteria; Proteobacteria; Gammaproteobacteria; Oceanospirillales; Oceanospirillaceae; Pseudospirillum; uncultured marine bacterium
81	0	0	0	0	0	0	0	0	0	0	0	0	0	0	0	2	0	0	0	0	Bacteria; Proteobacteria; Gammaproteobacteria; Alteromonadales; Alteromonadaceae; SAR92 clade; uncultured bacterium
82	0	1	1	0	0	0	0	0	0	0	0	0	0	0	0	0	0	0	0	0	Bacteria; Proteobacteria; Alphaproteobacteria; Rhodobacterales; Rhodobacteraceae; Roseobacter clade NAC11-7 lineage; uncultured alpha proteobacterium
83	4	1	1	0	0	0	1	0	3	0	1	1	1	0	1	1	0	3	3	3	Bacteria; Bacteroidetes; Flavobacteriia; Flavobacteriales; Cryomorphaceae; Owenweeksia; uncultured Flavobacteriales bacterium
84	0	0	0	0	0	0	0	0	0	0	0	3	0	0	0	0	0	0	0	0	Bacteria; Proteobacteria; Alphaproteobacteria; Rhodobacterales; Rhodobacteraceae; Lentibacter; uncultured alpha proteobacterium
85	0	0	0	0	0	0	0	0	0	0	1	0	0	0	0	0	0	0	0	0	Bacteria; Proteobacteria; Betaproteobacteria; Methylophilales; Methylophilaceae; OM43 clade; uncultured marine bacterium
86	0	0	0	0	0	0	1	0	0	0	2	0	0	0	0	0	0	0	0	0	Bacteria; Proteobacteria; Alphaproteobacteria; Rickettsiales; SHWN-night2; uncultured alpha proteobacterium
87	0	0	0	1	1	1	0	0	0	0	0	0	1	0	0	0	0	0	0	0	Bacteria; Bacteroidetes; Flavobacteriia; Flavobacteriales; Cryomorphaceae; Owenweeksia; uncultured Flavobacterium sp.
88	0	0	0	0	0	0	0	0	0	0	0	0	0	0	0	1	0	0	0	0	Bacteria; Proteobacteria; Gammaproteobacteria; Oceanospirillales; SAR86 clade; uncultured marine bacterium
89	0	0	0	0	0	0	2	0	0	1	0	0	0	0	0	0	0	0	0	0	Bacteria; Candidate division TM7; uncultured bacterium
90	0	0	0	0	0	0	1	0	0	0	0	0	0	0	0	0	0	0	0	0	Bacteria; Proteobacteria; Deltaproteobacteria; Bdellovibrionales; Bdellovibrionaceae; Bdellovibrio; uncultured marine bacterium
91	0	0	0	0	0	0	0	0	0	0	0	0	0	1	0	0	0	0	0	0	Bacteria; Proteobacteria; Alphaproteobacteria; Rhodobacterales; Rhodobacteraceae; Tateyamaria; uncultured marine bacterium
92	0	0	0	0	0	0	0	0	0	0	0	0	2	0	0	0	0	0	0	0	Bacteria; Bacteroidetes; Cytophagia; Cytophagales; Flammeovirgaceae; Reichenbachiella; uncultured bacterium
93	0	0	0	0	0	0	0	0	0	0	0	0	0	0	0	0	0	0	0	1	Bacteria; Proteobacteria; Gammaproteobacteria; Alteromonadales; Alteromonadaceae; SAR92 clade; gamma proteobacterium HTCC2207
94	0	0	0	0	0	0	0	0	0	0	0	0	0	1	0	0	0	0	0	0	Bacteria; Proteobacteria; Alphaproteobacteria; Rhodobacterales; Rhodobacteraceae; Lentibacter; uncultured marine bacterium
95	49	15	13	10	6	1	7	0	3	0	127	51	15	0	14	10	9	0	1	6	Bacteria; Proteobacteria; Alphaproteobacteria; Rickettsiales; SAR116 clade; uncultured marine bacterium
96	0	1	0	0	0	0	0	0	0	0	0	0	0	0	0	0	0	0	0	0	Bacteria; Proteobacteria; Alphaproteobacteria; Rhodobacterales; Rhodobacteraceae; uncultured; uncultured bacterium
97	0	0	0	0	0	0	0	0	0	0	0	0	0	0	0	0	0	1	0	0	Bacteria; Proteobacteria; Gammaproteobacteria; Thiotrichales; Francisellaceae; Francisella; uncultured bacterium
98	0	0	0	0	0	0	0	0	0	0	0	0	0	0	0	2	0	0	0	0	Bacteria; Bacteroidetes; Flavobacteriia; Flavobacteriales; Flavobacteriaceae; Polaribacter; uncultured Polaribacter sp.
99	0	0	1	0	0	0	0	0	0	0	0	0	0	0	0	0	0	0	0	0	Bacteria; Bacteroidetes; Flavobacteriia; Flavobacteriales; Flavobacteriaceae; Polaribacter; uncultured Polaribacter sp.
100	0	0	0	0	0	0	0	0	0	0	0	1	0	0	0	0	0	0	0	0	Bacteria; Proteobacteria; Gammaproteobacteria; Oceanospirillales; Oceanospirillaceae; Marinobacterium; uncultured marine bacterium
101	0	0	0	0	0	0	0	0	1	0	0	0	0	0	0	0	0	0	0	0	Bacteria; Proteobacteria; Alphaproteobacteria; Rhodobacterales; Rhodobacteraceae; DC5-80-3 lineage
102	0	0	0	0	0	0	0	0	1	0	0	0	0	0	0	0	0	0	0	0	Bacteria; Proteobacteria; Alphaproteobacteria; Rhodobacterales; Rhodobacteraceae; uncultured; uncultured bacterium
103	0	0	0	0	0	0	0	0	0	0	0	1	0	0	0	0	0	0	0	0	Bacteria; Proteobacteria; Gammaproteobacteria; Alteromonadales; Alteromonadaceae; SAR92 clade; uncultured marine bacterium
104	0	0	0	0	0	0	0	0	0	0	0	0	0	0	0	0	0	0	1	0	Bacteria; Proteobacteria; Gammaproteobacteria; Oceanospirillales; Oceanospirillaceae; Balneatrix; uncultured marine bacterium
105	0	0	0	0	0	0	0	0	0	0	0	0	0	0	1	1	0	0	0	0	Bacteria; Proteobacteria; Gammaproteobacteria; Alteromonadales; Alteromonadaceae; Simiduia; gamma proteobacterium Y001
106	0	0	0	1	0	0	2	1	1	0	0	0	0	0	0	0	4	6	2	1	Bacteria; Bacteroidetes; Sphingobacteriia; Sphingobacteriales; Saprospiraceae; Aureispira; uncultured Bacteroidetes bacterium
107	0	0	0	0	0	0	0	0	0	0	0	0	0	0	0	1	0	0	0	0	Bacteria; Proteobacteria; Gammaproteobacteria; Alteromonadales; Alteromonadaceae; SAR92 clade; uncultured gamma proteobacterium
108	0	0	0	0	0	0	0	0	0	0	0	1	0	0	0	0	0	0	0	0	Bacteria; Proteobacteria; Alphaproteobacteria; Rhodobacterales; Rhodobacteraceae; uncultured; uncultured bacterium
109	0	0	0	0	0	0	0	0	0	0	0	0	0	0	0	0	0	0	0	1	Bacteria; Bacteroidetes; Flavobacteriia; Flavobacteriales; Flavobacteriaceae; Polaribacter; Polaribacter sp. USW115
110	0	0	0	0	0	1	0	0	0	0	0	0	0	0	0	0	0	0	0	0	Bacteria; Proteobacteria; Gammaproteobacteria; Oceanospirillales; SAR86 clade; uncultured marine bacterium
111	0	0	0	0	0	0	0	0	0	0	0	0	0	0	0	0	0	0	1	0	Bacteria; Bacteroidetes; Flavobacteriia; Flavobacteriales; Flavobacteriaceae; Sufflavibacter; uncultured bacterium
112	0	0	0	3	0	0	0	0	0	0	0	0	0	0	0	0	0	0	0	0	Bacteria; Proteobacteria; Gammaproteobacteria; Alteromonadales; Alteromonadaceae; Luminiphilus; uncultured OM60 clade bacterium
113	0	0	0	0	0	0	0	0	0	0	1	0	0	0	0	0	0	0	0	0	Bacteria; Bacteroidetes; Flavobacteriia; Flavobacteriales; Flavobacteriaceae; Sufflavibacter; uncultured marine bacterium
114	0	0	0	0	0	0	0	0	0	0	4	0	0	0	0	5	0	1	0	0	Bacteria; Bacteroidetes; Flavobacteriia; Flavobacteriales; Cryomorphaceae; Owenweeksia; uncultured Flavobacterium sp.
115	0	0	0	0	0	0	0	0	0	0	0	0	0	0	0	0	0	0	1	0	Bacteria; Proteobacteria; Gammaproteobacteria; Alteromonadales; Alteromonadaceae; SAR92 clade; uncultured marine bacterium
116	1	1	0	0	3	0	0	0	2	0	1	0	0	0	1	0	0	0	0	0	Bacteria; Proteobacteria; Alphaproteobacteria; Rhodobacterales; Rhodobacteraceae; DC5-80-3 lineage
117	0	0	0	0	0	0	0	0	0	0	0	0	1	0	0	0	0	0	0	0	Bacteria; Proteobacteria; Gammaproteobacteria; Oceanospirillales; Oceanospirillaceae; Balneatrix; uncultured marine bacterium
118	1	0	0	0	0	0	0	0	0	0	0	0	0	0	0	0	0	0	0	0	Bacteria; Proteobacteria; Alphaproteobacteria; Rhodobacterales; Rhodobacteraceae; uncultured; uncultured bacterium
119	0	0	0	0	0	0	0	0	0	0	0	0	0	0	0	0	1	0	0	0	Bacteria; Proteobacteria; Gammaproteobacteria; Oceanospirillales; Oceanospirillaceae; Marinobacterium; uncultured marine bacterium
120	1	0	0	0	0	0	0	0	0	0	0	0	0	0	0	0	0	0	0	0	Bacteria; Proteobacteria; Alphaproteobacteria; SAR11 clade; Surface 1; uncultured bacterium
121	0	0	0	0	0	0	0	0	0	0	0	1	0	0	0	0	0	0	0	0	Bacteria; Proteobacteria; Elev-16S-509; uncultured alpha proteobacterium
122	0	0	0	0	0	0	0	0	0	0	0	0	0	0	0	1	0	0	0	0	Bacteria; Bacteroidetes; Flavobacteriia; Flavobacteriales; Flavobacteriaceae; Polaribacter; uncultured bacterium
123	0	0	0	0	0	0	0	0	0	0	0	1	0	0	0	0	0	0	0	0	Bacteria; Proteobacteria; Alphaproteobacteria; Rhodobacterales; Rhodobacteraceae; Defluviimonas; uncultured marine bacterium
124	1	0	0	0	0	0	0	1	1	0	0	0	0	0	0	7	1	5	0	2	Bacteria; Proteobacteria; Gammaproteobacteria; Alteromonadales; Alteromonadaceae; SAR92 clade; uncultured marine bacterium
125	0	0	0	0	0	0	0	0	0	0	0	0	0	0	0	0	0	1	1	0	Bacteria; Proteobacteria; Gammaproteobacteria; Chromatiales; Ectothiorhodospiraceae; Acidiferrobacter; uncultured gamma proteobacterium
126	0	0	0	0	0	0	0	0	0	0	0	0	0	0	0	0	0	1	0	0	Bacteria; Proteobacteria; Gammaproteobacteria; SS1-B-09-64; uncultured gamma proteobacterium
127	0	0	0	0	0	0	0	0	0	0	0	0	0	0	0	0	0	4	0	0	Bacteria; Proteobacteria; Alphaproteobacteria; Rhodobacterales; Rhodobacteraceae; DC5-80-3 lineage
128	0	0	0	0	0	0	0	0	0	0	0	0	0	0	1	0	0	0	0	0	Bacteria; Bacteroidetes; Cytophagia; Cytophagales; Flammeovirgaceae; Marinoscillum; uncultured marine bacterium
129	2	0	0	0	0	0	0	0	0	0	0	0	0	0	0	0	0	0	0	0	Bacteria; Proteobacteria; Betaproteobacteria; Methylophilales; Methylophilaceae; OM43 clade; uncultured marine bacterium
130	0	0	0	0	0	0	1	0	0	0	0	0	0	0	0	0	0	0	0	0	Bacteria; Proteobacteria; Gammaproteobacteria; NKB5; uncultured gamma proteobacterium
131	0	0	3	0	0	0	0	0	0	0	0	0	0	0	0	0	0	0	0	0	Bacteria; Proteobacteria; Alphaproteobacteria; SAR11 clade; Surface 1; uncultured marine bacterium
132	0	0	0	0	0	0	0	0	0	0	1	0	0	0	0	0	0	0	0	0	Bacteria; Proteobacteria; Gammaproteobacteria; Alteromonadales; Alteromonadaceae; SAR92 clade; uncultured marine bacterium
133	0	0	0	0	0	0	0	0	0	0	0	0	0	0	0	0	0	0	0	1	Bacteria; Proteobacteria; Gammaproteobacteria; Oceanospirillales; Oceanospirillaceae; Pseudospirillum; uncultured marine bacterium
134	0	0	0	0	0	0	0	0	0	0	0	0	0	0	0	0	0	0	0	1	Bacteria; Proteobacteria; Alphaproteobacteria; Rhodobacterales; Rhodobacteraceae; Lentibacter; uncultured alpha proteobacterium
135	0	1	1	0	0	0	0	0	0	0	0	1	1	0	0	0	0	0	0	0	Bacteria; Proteobacteria; Gammaproteobacteria; Oceanospirillales; SAR86 clade; uncultured marine bacterium
136	0	0	0	0	0	0	0	0	0	0	0	0	0	0	0	0	0	1	0	0	Bacteria; Proteobacteria; Gammaproteobacteria; Alteromonadales; Alteromonadaceae; SAR92 clade; uncultured marine bacterium
137	0	0	0	0	1	0	0	0	0	0	0	0	0	0	0	0	0	0	0	0	Bacteria; Proteobacteria; Deltaproteobacteria; Bdellovibrionales; Bdellovibrionaceae; Bdellovibrio; uncultured delta proteobacterium
138	0	0	0	0	0	0	0	0	0	0	0	0	0	0	0	0	0	0	1	0	Bacteria; Bacteroidetes; Flavobacteriia; Flavobacteriales; Flavobacteriaceae; Polaribacter; uncultured bacterium
139	0	3	0	0	0	1	0	0	2	0	0	1	2	0	1	0	0	0	0	0	Bacteria; Proteobacteria; Alphaproteobacteria; Rhodobacterales; Rhodobacteraceae; Roseobacter clade NAC11-7 lineage; uncultured alpha proteobacterium
140	0	0	0	0	0	0	0	0	0	0	0	1	0	0	0	0	0	0	0	0	Bacteria; Proteobacteria; Gammaproteobacteria; Oceanospirillales; SAR86 clade; uncultured bacterium
141	1	0	0	0	0	0	0	0	0	0	0	0	0	0	0	0	0	0	0	0	Bacteria; Proteobacteria; Gammaproteobacteria; Oceanospirillales; SAR86 clade; uncultured marine bacterium
142	1	0	0	0	0	0	0	0	0	0	0	0	0	0	0	0	0	0	0	0	Bacteria; Proteobacteria; Gammaproteobacteria; Oceanospirillales; Oceanospirillaceae; Pseudospirillum; uncultured marine bacterium
143	0	0	0	0	0	0	0	0	0	0	0	0	0	0	0	0	0	1	0	0	Bacteria; Proteobacteria; Gammaproteobacteria; Oceanospirillales; Oceanospirillaceae; Pseudospirillum; uncultured marine bacterium
144	0	0	0	0	1	0	0	0	4	1	0	0	0	0	0	1	0	0	4	0	Bacteria; Bacteroidetes; Flavobacteriia; Flavobacteriales; Cryomorphaceae; Fluviicola; uncultured bacterium
145	0	0	0	0	0	1	0	0	0	0	0	0	0	0	0	0	0	0	0	0	Bacteria; Proteobacteria; Gammaproteobacteria; Alteromonadales; Alteromonadaceae; SAR92 clade; uncultured bacterium
146	0	0	0	0	0	0	0	0	0	0	0	1	0	0	0	0	0	0	0	0	Bacteria; Proteobacteria; Betaproteobacteria; Burkholderiales; Comamonadaceae; uncultured; uncultured marine bacterium
147	0	1	0	1	1	0	0	1	0	0	0	1	1	0	0	0	0	0	0	0	Bacteria; Proteobacteria; Gammaproteobacteria; Oceanospirillales; Oceanospirillaceae; Balneatrix; uncultured marine bacterium
148	0	0	0	0	0	0	0	0	0	0	0	0	0	0	0	0	0	0	3	0	Bacteria; Fibrobacteres; Fibrobacteria; Fibrobacteria Incertae Sedis; Unknown Family; possible genus 03; uncultured Fibrobacteres bacterium
149	0	0	0	0	0	0	0	0	0	0	0	0	0	0	1	0	0	0	0	0	Bacteria; Proteobacteria; Deltaproteobacteria; Sh765B-TzT-29; uncultured bacterium
150	0	0	0	0	0	0	2	0	1	0	0	0	0	0	0	0	0	0	2	0	Bacteria; Fibrobacteres; Fibrobacteria; Fibrobacteria Incertae Sedis; Unknown Family; possible genus 03; candidate division TG3 bacterium ACht1
151	0	0	0	0	1	0	1	0	1	0	0	1	0	0	1	0	0	0	0	0	Bacteria; Proteobacteria; Gammaproteobacteria; Oceanospirillales; SAR86 clade; uncultured marine bacterium
152	0	0	0	0	0	0	0	0	0	0	0	0	0	0	0	0	0	0	0	1	Bacteria; Proteobacteria; Gammaproteobacteria; Alteromonadales; Alteromonadaceae; SAR92 clade; uncultured marine bacterium
153	0	0	0	0	0	0	0	0	0	0	0	0	0	0	0	0	1	0	0	0	Bacteria; Proteobacteria; Gammaproteobacteria; Oceanospirillales; Oceanospirillaceae; Neptuniibacter; uncultured bacterium
154	0	0	0	0	0	0	0	0	0	0	0	0	0	0	0	0	0	0	0	1	Bacteria; Proteobacteria; Gammaproteobacteria; Alteromonadales; Alteromonadaceae; BD1-7 clade; uncultured organism
155	0	0	0	0	0	0	0	0	0	0	2	0	0	0	0	0	0	0	0	0	Bacteria; Proteobacteria; Gammaproteobacteria; Alteromonadales; Alteromonadaceae; unclassified Pseudomonadales (miscellaneous)
156	0	0	0	0	0	0	0	0	1	0	0	0	0	0	0	0	0	0	0	0	Bacteria; Bacteroidetes; Flavobacteriia; Flavobacteriales; Flavobacteriaceae; Formosa; uncultured marine bacterium
157	0	0	0	0	0	0	0	0	0	0	1	0	0	0	0	0	0	0	0	0	Bacteria; Proteobacteria; Gammaproteobacteria; Oceanospirillales; Oceanospirillaceae; Marinobacterium; uncultured marine bacterium
158	0	0	0	0	0	0	0	0	0	0	0	0	0	0	1	0	0	0	0	0	Bacteria; Proteobacteria; Gammaproteobacteria; Legionellales; Coxiellaceae; Coxiella; uncultured bacterium
159	0	0	0	0	0	0	0	0	0	0	0	0	0	0	0	1	0	0	0	0	Bacteria; Proteobacteria; Betaproteobacteria; Burkholderiales; Comamonadaceae; BAL58 marine group; uncultured beta proteobacterium
160	0	0	0	0	0	0	0	0	0	0	1	0	0	0	0	0	0	0	0	0	Bacteria; Proteobacteria; Alphaproteobacteria; Rhodobacterales; Rhodobacteraceae; uncultured; uncultured Rhodobacteraceae bacterium
161	0	0	0	0	1	0	0	1	0	0	0	0	1	0	0	0	0	0	0	0	Bacteria; Bacteroidetes; Flavobacteriia; Flavobacteriales; Flavobacteriaceae; Formosa; uncultured bacterium
162	0	0	0	0	0	0	0	0	0	0	0	0	1	0	0	0	0	0	0	0	Bacteria; Bacteroidetes; Flavobacteriia; Flavobacteriales; Flavobacteriaceae; Sufflavibacter; uncultured bacterium
163	64	91	92	106	102	52	98	36	59	21	229	281	72	4	78	34	10	19	23	54	Bacteria; Proteobacteria; Betaproteobacteria; Methylophilales; Methylophilaceae; OM43 clade; uncultured Methylophilaceae bacterium
164	0	0	0	0	0	0	0	0	0	0	0	0	0	0	0	1	0	0	0	0	Bacteria; Proteobacteria; Alphaproteobacteria; Rhodobacterales; Rhodobacteraceae; Roseovarius; uncultured alpha proteobacterium
165	0	0	0	0	0	0	0	0	0	0	0	0	1	0	0	0	0	0	0	0	Bacteria; Proteobacteria; Gammaproteobacteria; Oceanospirillales; SAR86 clade; uncultured marine bacterium
166	0	0	0	0	0	0	0	0	0	0	0	0	0	0	0	0	0	0	1	0	Bacteria; Proteobacteria; Gammaproteobacteria; Alteromonadales; Alteromonadaceae; SAR92 clade; uncultured bacterium
167	0	0	0	0	0	0	0	0	0	0	0	0	0	0	0	0	0	0	1	0	Bacteria; Proteobacteria; Gammaproteobacteria; Oceanospirillales; Oceanospirillaceae; Pseudospirillum; uncultured marine bacterium
168	0	0	0	0	4	0	0	0	0	0	0	0	0	0	0	0	0	0	0	0	Bacteria; Proteobacteria; Deltaproteobacteria; Myxococcales; uncultured; uncultured delta proteobacterium
169	1	0	0	0	0	0	0	0	0	0	0	0	0	0	0	0	0	0	0	0	Bacteria; Proteobacteria; Gammaproteobacteria; Oceanospirillales; SAR86 clade; uncultured marine bacterium
170	0	0	0	0	0	0	0	0	0	0	0	0	0	0	0	0	0	1	0	0	Bacteria; Bacteroidetes; BD2-2; uncultured bacterium
171	0	0	0	0	0	0	0	0	0	0	0	1	0	0	0	0	0	0	0	0	Bacteria; Proteobacteria; Gammaproteobacteria; Oceanospirillales; Oceanospirillaceae; Pseudospirillum; uncultured marine bacterium
172	0	0	0	0	0	0	0	0	0	0	0	0	0	0	0	0	0	1	0	0	Bacteria; Proteobacteria; Deltaproteobacteria; Myxococcales; 0319-6G20; marine metagenome
173	0	0	0	0	0	0	0	0	0	0	0	0	0	0	0	0	0	1	0	0	Bacteria; Bacteroidetes; Flavobacteriia; Flavobacteriales; Flavobacteriaceae; Sufflavibacter; uncultured bacterium
174	0	0	1	0	0	0	0	0	0	0	0	0	0	0	0	0	0	0	0	0	Bacteria; Bacteroidetes; Flavobacteriia; Flavobacteriales; Flavobacteriaceae; uncultured; uncultured bacterium
175	0	0	1	0	0	0	0	0	0	0	0	0	0	0	0	0	0	0	0	0	Bacteria; Bacteroidetes; Flavobacteriia; Flavobacteriales; Flavobacteriaceae; uncultured; uncultured Flavobacteriia bacterium
176	0	0	0	0	0	0	0	0	0	0	0	0	0	0	0	2	0	0	0	0	Bacteria; Proteobacteria; Gammaproteobacteria; Oceanospirillales; Oleiphilaceae; Oleiphilus; uncultured gamma proteobacterium
177	0	0	0	0	0	0	0	0	0	0	0	0	0	0	0	1	0	0	0	0	Bacteria; Bacteroidetes; Flavobacteriia; Flavobacteriales; Flavobacteriaceae; Polaribacter; uncultured bacterium
178	0	0	0	0	0	0	0	0	0	0	0	0	0	0	1	0	0	0	0	0	Bacteria; Proteobacteria; Alphaproteobacteria; Rhodospirillales; Rhodospirillaceae; Defluviicoccus; uncultured alpha proteobacterium
179	0	0	0	0	0	0	0	0	0	0	0	0	0	0	0	1	0	0	0	0	Bacteria; Bacteroidetes; Flavobacteriia; Flavobacteriales; Flavobacteriaceae; Polaribacter; uncultured Flavobacteriaceae bacterium
180	0	0	0	0	0	0	0	0	0	0	0	0	0	0	0	1	0	0	0	0	Bacteria; Bacteroidetes; Flavobacteriia; Flavobacteriales; Cryomorphaceae; Owenweeksia; uncultured bacterium
181	0	0	0	0	0	0	0	0	0	0	0	0	0	0	1	0	0	0	0	0	Bacteria; Proteobacteria; Gammaproteobacteria; Oceanospirillales; Oceanospirillaceae; Pseudospirillum; uncultured marine bacterium
182	0	0	0	0	0	0	0	0	0	0	0	0	0	0	0	1	0	0	0	0	Bacteria; Bacteroidetes; Flavobacteriia; Flavobacteriales; Flavobacteriaceae; Sufflavibacter; uncultured bacterium
183	0	0	0	0	0	0	0	0	0	0	0	0	0	0	0	0	0	1	0	0	Bacteria; Proteobacteria; Alphaproteobacteria; Rhodobacterales; Rhodobacteraceae; Rhodovulum; uncultured bacterium
184	0	0	0	0	0	0	0	0	0	0	0	0	0	0	0	0	0	1	0	1	Bacteria; Proteobacteria; Gammaproteobacteria; Alteromonadales; Alteromonadaceae; SAR92 clade; uncultured gamma proteobacterium
185	0	0	0	0	3	0	0	0	0	0	0	0	0	0	0	0	0	0	0	0	Bacteria; Bacteroidetes; Flavobacteriia; Flavobacteriales; Flavobacteriaceae; Sufflavibacter; uncultured marine bacterium
186	0	0	0	0	0	0	0	0	0	0	0	0	0	0	0	0	0	1	0	0	Bacteria; Proteobacteria; Alphaproteobacteria; Rhodobacterales; Rhodobacteraceae; DC5-80-3 lineage
187	0	0	0	0	1	0	0	0	0	0	0	0	0	0	0	0	0	0	0	0	Bacteria; Verrucomicrobia; Opitutae; Puniceicoccales; Puniceicoccaceae; Lentimonas; uncultured Verrucomicrobia bacterium
188	0	1	0	0	1	0	0	0	0	0	0	0	0	0	0	0	0	0	0	0	Bacteria; Verrucomicrobia; Verrucomicrobiae; Verrucomicrobiales; Rubritaleaceae; Rubritalea; Rubritalea sp. shu-10-MA45-1
189	0	0	0	0	0	0	0	0	0	0	0	0	0	0	0	0	0	1	0	0	Bacteria; Proteobacteria; Gammaproteobacteria; Alteromonadales; Alteromonadaceae; Luminiphilus; uncultured marine bacterium
190	0	0	0	0	0	0	0	0	0	0	1	0	0	0	0	0	0	0	0	0	Bacteria; Proteobacteria; Alphaproteobacteria; Rhodobacterales; Rhodobacteraceae; uncultured; uncultured bacterium
191	0	0	0	0	0	0	0	0	0	0	0	0	0	0	1	0	0	0	0	0	Bacteria; Proteobacteria; Gammaproteobacteria; Oceanospirillales; Oceanospirillaceae; Pseudospirillum; uncultured bacterium
192	0	0	0	0	0	0	0	0	0	0	0	0	0	0	0	0	0	0	0	1	Bacteria; Proteobacteria; Betaproteobacteria; Methylophilales; Methylophilaceae; OM43 clade; uncultured marine bacterium
193	0	0	0	0	0	0	0	0	0	0	0	0	1	0	0	0	0	0	0	0	Bacteria; Proteobacteria; Alphaproteobacteria; Rhodobacterales; Rhodobacteraceae; uncultured; uncultured Rhodobacteraceae bacterium
194	0	0	0	0	0	0	0	0	0	0	0	0	0	0	0	0	0	0	0	1	Bacteria; Proteobacteria; Betaproteobacteria; Burkholderiales; Comamonadaceae; BAL58 marine group; uncultured bacterium
195	0	0	0	0	0	0	0	1	0	0	0	0	0	0	0	0	0	0	0	0	Bacteria; Proteobacteria; Gammaproteobacteria; Alteromonadales; Alteromonadaceae; SAR92 clade; uncultured marine bacterium
196	0	0	0	0	0	0	0	0	0	1	0	0	0	0	0	0	0	0	0	0	Bacteria; Bacteroidetes; Flavobacteriia; Flavobacteriales; Flavobacteriaceae; Polaribacter; uncultured bacterium
197	0	0	0	0	0	0	0	0	0	0	0	0	0	0	0	0	1	0	0	1	Bacteria; Proteobacteria; Gammaproteobacteria; Alteromonadales; Alteromonadaceae; SAR92 clade; uncultured bacterium
198	0	0	0	0	0	0	0	0	0	0	0	1	0	0	0	0	0	0	0	0	Bacteria; Proteobacteria; Gammaproteobacteria; Alteromonadales; Alteromonadaceae; SAR92 clade; uncultured bacterium
199	0	0	0	0	0	0	0	0	0	0	0	2	0	0	0	1	0	0	0	1	Bacteria; Proteobacteria; Alphaproteobacteria; Rhodobacterales; Rhodobacteraceae; Tateyamaria; uncultured marine bacterium
200	0	0	0	0	0	0	0	0	0	0	0	0	0	1	0	0	0	0	0	0	Bacteria; Proteobacteria; Alphaproteobacteria; Rhodobacterales; Rhodobacteraceae; DC5-80-3 lineage
201	1	0	0	0	0	0	0	0	1	1	0	0	0	0	0	0	0	0	0	0	Bacteria; Proteobacteria; Gammaproteobacteria; Thiotrichales; Thiotrichaceae; uncultured; uncultured bacterium
202	0	0	0	0	0	0	0	0	0	0	0	0	0	0	0	1	0	0	0	0	Bacteria; Proteobacteria; Gammaproteobacteria; Oceanospirillales; OM182 clade; uncultured marine bacterium
203	0	0	0	0	0	0	0	0	0	0	0	0	0	0	0	1	0	0	0	0	Bacteria; Proteobacteria; Gammaproteobacteria; Oceanospirillales; SAR86 clade; uncultured marine bacterium
204	0	1	1	0	0	0	0	0	0	0	0	0	0	0	1	0	0	0	0	0	Bacteria; Proteobacteria; Gammaproteobacteria; Alteromonadales; Alteromonadaceae; BD2-7; uncultured gamma proteobacterium
205	0	0	0	0	0	0	0	0	0	0	0	1	0	0	1	0	0	0	0	0	Bacteria; BD1-5; uncultured bacterium
206	0	0	0	0	0	0	0	0	0	0	0	0	0	0	0	1	0	0	0	0	Bacteria; Proteobacteria; Gammaproteobacteria; Alteromonadales; Alteromonadaceae; SAR92 clade; uncultured bacterium
207	0	0	0	0	0	0	0	0	0	0	0	0	0	0	1	0	0	0	0	0	Bacteria; Proteobacteria; Gammaproteobacteria; Oceanospirillales; Oceanospirillaceae; Pseudospirillum; uncultured gamma proteobacterium
208	0	0	0	0	0	0	0	0	0	0	0	0	0	0	0	0	0	1	0	0	Bacteria; Proteobacteria; Gammaproteobacteria; Alteromonadales; Alteromonadaceae; SAR92 clade; uncultured marine bacterium
209	25	22	12	75	80	64	32	16	24	4	0	7	1	1	4	2	1	10	3	0	Bacteria; Proteobacteria; Gammaproteobacteria; Oceanospirillales; OM182 clade; uncultured gamma proteobacterium
210	0	0	0	0	0	0	0	0	0	0	0	0	0	0	0	1	0	0	0	0	Bacteria; Proteobacteria; Betaproteobacteria; Burkholderiales; Comamonadaceae; BAL58 marine group; uncultured beta proteobacterium
211	0	0	1	0	0	0	0	0	0	0	0	0	0	0	0	0	0	0	0	0	Bacteria; Bacteroidetes; Flavobacteriia; Flavobacteriales; Flavobacteriaceae; Formosa; uncultured bacterium
212	0	2	4	0	0	0	4	0	3	1	0	0	0	0	0	0	0	0	0	0	Bacteria; Proteobacteria; Alphaproteobacteria; Rhodobacterales; Rhodobacteraceae; Roseobacter clade NAC11-7 lineage; uncultured bacterium
213	0	0	0	0	0	0	0	0	0	0	0	0	0	0	0	0	0	0	0	1	Bacteria; Proteobacteria; Alphaproteobacteria; Rhodobacterales; Rhodobacteraceae; Rhodovulum; uncultured bacterium
214	0	1	0	0	0	0	0	0	0	1	0	0	0	0	0	0	0	0	0	0	Bacteria; Bacteroidetes; Flavobacteriia; Flavobacteriales; Flavobacteriaceae; Polaribacter; uncultured bacterium
215	0	0	0	0	0	0	0	0	0	0	0	0	0	0	1	0	0	0	0	0	Bacteria; Proteobacteria; Alphaproteobacteria; Rhodobacterales; Rhodobacteraceae; uncultured; uncultured Oceanicola sp.
216	0	0	0	0	1	0	0	0	0	0	0	0	0	0	0	0	0	1	1	0	Bacteria; Bacteroidetes; Flavobacteriia; Flavobacteriales; Flavobacteriaceae; Polaribacter; uncultured bacterium
217	0	0	0	0	0	0	0	0	0	0	0	0	0	0	0	1	0	0	0	0	Bacteria; Bacteroidetes; Flavobacteriia; Flavobacteriales; Flavobacteriaceae; Formosa; uncultured bacterium
218	0	0	0	0	0	0	0	0	0	0	0	0	0	0	0	0	0	0	0	3	Bacteria; Proteobacteria; Alphaproteobacteria; Rhodobacterales; Rhodobacteraceae; Roseobacter clade NAC11-7 lineage; uncultured marine bacterium
219	0	0	0	0	0	0	0	0	0	0	0	0	0	0	0	0	0	1	0	0	Bacteria; Bacteroidetes; Flavobacteriia; Flavobacteriales; Flavobacteriaceae; Sufflavibacter; uncultured bacterium
220	0	1	7	2	1	0	0	0	1	0	0	0	0	0	0	0	0	0	0	0	Bacteria; Proteobacteria; Alphaproteobacteria; SAR11 clade; uncultured marine bacterium
221	0	0	0	0	0	0	0	0	0	0	0	0	0	0	0	1	0	0	0	0	Bacteria; Bacteroidetes; Flavobacteriia; Flavobacteriales; Flavobacteriaceae; Polaribacter; Polaribacter sp. p1s1
222	0	0	0	0	0	0	0	0	0	0	0	0	0	0	1	1	0	0	0	0	Bacteria; Bacteroidetes; Flavobacteriia; Flavobacteriales; Flavobacteriaceae; Polaribacter; uncultured Bacteroidetes bacterium
223	0	0	0	0	0	0	0	0	0	0	0	0	0	0	0	0	0	0	0	1	Bacteria; Proteobacteria; Gammaproteobacteria; Oceanospirillales; Oceanospirillaceae; Pseudospirillum; uncultured marine bacterium
224	0	0	0	0	0	0	0	0	0	0	0	0	0	0	0	0	0	1	0	0	Bacteria; Proteobacteria; Alphaproteobacteria; Rhodobacterales; Rhodobacteraceae; DC5-80-3 lineage
225	0	0	0	0	0	0	0	0	0	0	0	1	0	0	0	0	0	0	0	0	Bacteria; Proteobacteria; Alphaproteobacteria; Rhodobacterales; Rhodobacteraceae; uncultured; uncultured bacterium
226	0	0	0	0	0	0	0	0	0	0	0	0	0	0	0	0	0	0	1	0	Bacteria; Bacteroidetes; Flavobacteriia; Flavobacteriales; Flavobacteriaceae; Polaribacter; uncultured bacterium
227	0	0	0	0	1	0	0	0	0	0	0	0	0	0	0	0	0	0	0	0	Bacteria; Proteobacteria; Alphaproteobacteria; Rhodobacterales; Rhodobacteraceae; Profundibacterium; uncultured bacterium
228	94	67	103	60	106	44	65	15	56	17	37	43	5	5	50	169	18	49	29	40	Bacteria; Bacteroidetes; Flavobacteriia; Flavobacteriales; Flavobacteriaceae; Polaribacter; uncultured Flavobacteriaceae bacterium
229	0	0	0	0	0	0	0	0	0	0	0	0	0	0	0	0	0	1	0	0	Bacteria; Proteobacteria; Gammaproteobacteria; Alteromonadales; Alteromonadaceae; SAR92 clade; uncultured bacterium
230	0	0	0	0	0	0	0	0	0	0	0	0	0	0	1	0	0	0	0	0	Bacteria; Proteobacteria; Alphaproteobacteria; Rhodobacterales; Rhodobacteraceae; Shimia; uncultured bacterium
231	0	0	0	0	0	0	0	0	0	0	0	0	0	0	0	1	0	0	0	0	Bacteria; Proteobacteria; Gammaproteobacteria; Alteromonadales; Alteromonadaceae; Luminiphilus; uncultured marine bacterium
232	0	0	0	0	0	0	0	0	0	0	0	0	0	0	1	0	0	0	0	0	Bacteria; Proteobacteria; Gammaproteobacteria; Oceanospirillales; SAR86 clade; uncultured marine bacterium
233	0	0	0	0	0	0	0	0	0	0	1	0	0	0	1	1	1	0	0	3	Bacteria; Proteobacteria; Alphaproteobacteria; Rhodobacterales; Rhodobacteraceae; uncultured; uncultured bacterium
234	0	0	0	0	1	0	0	0	0	0	0	0	0	0	0	0	0	0	0	0	Bacteria; Proteobacteria; Gammaproteobacteria; Alteromonadales; Alteromonadaceae; Spongiibacter; uncultured bacterium
235	0	0	0	0	1	1	1	0	0	0	0	0	0	0	0	0	0	0	0	0	Bacteria; Proteobacteria; Gammaproteobacteria; Oceanospirillales; SAR86 clade; uncultured marine bacterium
236	0	0	0	0	0	0	1	0	0	0	0	0	2	1	1	1	0	0	0	1	Bacteria; Proteobacteria; Alphaproteobacteria; Rhodobacterales; Rhodobacteraceae; DC5-80-3 lineage
237	0	0	0	0	0	0	0	0	0	0	0	0	0	0	0	1	0	0	0	0	Bacteria; Bacteroidetes; Flavobacteriia; Flavobacteriales; Flavobacteriaceae; Polaribacter; uncultured Bacteroidetes bacterium
238	0	0	0	0	0	0	0	0	0	0	0	0	0	0	0	1	0	0	0	0	Bacteria; Proteobacteria; Gammaproteobacteria; Oceanospirillales; Oleiphilaceae; Oleiphilus; uncultured bacterium
239	0	0	0	0	0	0	1	0	0	0	0	0	0	0	0	1	0	0	0	0	Bacteria; Proteobacteria; Gammaproteobacteria; Oceanospirillales; Oceanospirillaceae; Pseudospirillum; marine gamma proteobacterium HTCC2188
240	1	1	0	0	0	0	0	0	0	0	1	0	0	0	0	0	0	1	0	0	Bacteria; Bacteroidetes; Flavobacteriia; Flavobacteriales; Flavobacteriaceae; Polaribacter; uncultured Bacteroidetes bacterium
241	0	2	1	0	0	1	0	1	0	1	0	1	0	0	0	0	0	0	1	0	Bacteria; Proteobacteria; Alphaproteobacteria; Rhodobacterales; Rhodobacteraceae; DC5-80-3 lineage
242	0	1	1	3	0	2	0	0	1	0	0	4	0	0	1	0	0	0	0	0	Bacteria; Proteobacteria; Alphaproteobacteria; Rhodobacterales; Rhodobacteraceae; Defluviimonas; uncultured marine bacterium
243	0	0	0	0	0	0	0	0	0	0	0	0	0	0	0	0	0	0	0	1	Bacteria; Verrucomicrobia; Opitutae; Puniceicoccales; Puniceicoccaceae; marine group; uncultured Verrucomicrobia bacterium
244	0	0	0	0	0	0	0	0	0	0	0	0	0	0	0	0	0	1	0	0	Bacteria; Proteobacteria; Gammaproteobacteria; Alteromonadales; Alteromonadaceae; SAR92 clade; uncultured bacterium
245	0	0	0	0	0	0	0	0	0	0	0	0	0	0	2	0	0	0	0	0	Bacteria; Verrucomicrobia; Opitutae; Puniceicoccales; Puniceicoccaceae; Cerasicoccus; uncultured bacterium
246	0	0	0	0	0	0	0	0	0	0	0	0	0	0	0	0	0	0	0	1	Bacteria; Proteobacteria; Alphaproteobacteria; Rhizobiales; Phyllobacteriaceae; Nitratireductor; uncultured bacterium
247	1	0	0	0	0	0	0	0	0	0	0	0	0	0	0	0	0	0	0	0	Bacteria; Bacteroidetes; Sphingobacteriia; Sphingobacteriales; NS11-12 marine group; uncultured Bacteroidetes bacterium
248	0	0	0	0	1	0	0	0	0	0	0	0	0	0	0	0	0	0	0	0	Bacteria; Proteobacteria; Alphaproteobacteria; Rhodobacterales; Rhodobacteraceae; DC5-80-3 lineage
249	0	0	0	0	0	0	0	0	0	0	0	0	0	0	1	0	0	0	0	0	Bacteria; Proteobacteria; Betaproteobacteria; Burkholderiales; Comamonadaceae; Acidovorax; uncultured Comamonadaceae bacterium
250	0	0	0	0	1	0	0	0	0	0	0	0	0	0	0	1	0	0	0	1	Bacteria; Proteobacteria; Betaproteobacteria; Burkholderiales; Comamonadaceae; BAL58 marine group; uncultured bacterium
251	0	0	0	0	0	0	0	0	0	0	0	0	0	0	0	0	0	1	0	0	Bacteria; Proteobacteria; Gammaproteobacteria; Alteromonadales; Alteromonadaceae; SAR92 clade; uncultured marine bacterium
252	0	0	0	0	0	0	0	0	0	0	0	0	0	0	0	0	1	0	0	0	Bacteria; Proteobacteria; Gammaproteobacteria; Oceanospirillales; SAR86 clade; uncultured marine bacterium
253	0	0	0	0	0	0	0	0	0	0	0	0	0	0	0	0	0	1	0	0	Bacteria; Proteobacteria; Alphaproteobacteria; Rhodobacterales; Rhodobacteraceae; Lentibacter; uncultured alpha proteobacterium
254	1	0	0	0	0	0	0	0	0	0	0	0	0	0	0	0	0	0	0	0	Bacteria; Actinobacteria; Acidimicrobiia; Acidimicrobiales; OM1 clade; uncultured bacterium
255	0	0	0	0	0	0	0	0	0	0	0	0	0	0	0	0	1	0	0	0	Bacteria; Bacteroidetes; Flavobacteriia; Flavobacteriales; Flavobacteriaceae; Sufflavibacter; uncultured bacterium
256	0	0	0	0	0	0	0	0	0	0	0	0	0	0	0	1	0	0	0	0	Bacteria; Proteobacteria; Gammaproteobacteria; Oceanospirillales; Oceanospirillaceae; Pseudospirillum; uncultured gamma proteobacterium
257	1	0	0	0	0	0	0	0	1	0	0	0	2	0	0	1	0	0	0	0	Bacteria; Proteobacteria; Alphaproteobacteria; Rhodobacterales; Rhodobacteraceae; DC5-80-3 lineage
258	0	0	0	0	0	0	0	1	3	0	1	0	0	0	0	0	0	0	0	0	Bacteria; Bacteroidetes; Cytophagia; Cytophagales; Flammeovirgaceae; Marinoscillum; uncultured organism
259	0	0	0	0	0	0	1	0	0	0	1	0	0	1	0	0	0	0	0	0	Bacteria; Proteobacteria; Alphaproteobacteria; Rhodobacterales; Rhodobacteraceae; DC5-80-3 lineage
260	0	0	0	0	0	0	0	0	0	0	0	0	0	0	0	0	0	1	0	0	Bacteria; Proteobacteria; Alphaproteobacteria; Rhodobacterales; Rhodobacteraceae; Sulfitobacter; uncultured bacterium
261	0	0	0	0	0	0	0	0	0	0	0	1	0	0	0	0	0	0	0	0	Bacteria; Proteobacteria; Alphaproteobacteria; Rhodobacterales; Rhodobacteraceae; uncultured; uncultured Rhodobacteraceae bacterium
262	0	0	0	0	0	0	0	0	0	0	1	0	0	0	0	0	0	0	0	0	Bacteria; Proteobacteria; Gammaproteobacteria; Alteromonadales; Alteromonadaceae; OM60(NOR5) clade; uncultured gamma proteobacterium
263	0	0	0	0	0	0	0	0	0	0	1	0	0	0	0	0	0	0	0	0	Bacteria; Proteobacteria; Gammaproteobacteria; Oceanospirillales; Oceanospirillaceae; Pseudospirillum; uncultured gamma proteobacterium
264	0	0	0	0	0	0	0	0	0	0	0	1	0	0	0	0	0	0	0	0	Bacteria; Proteobacteria; Alphaproteobacteria; Rhodobacterales; Rhodobacteraceae; Roseobacter clade NAC11-7 lineage; uncultured marine bacterium
265	0	0	0	0	0	0	0	0	0	0	0	0	0	0	0	0	0	1	0	0	Bacteria; Proteobacteria; Gammaproteobacteria; Oceanospirillales; Alcanivoracaceae; Alcanivorax; uncultured bacterium
266	0	0	0	0	0	0	0	0	0	0	0	0	0	0	0	0	1	0	0	0	Bacteria; Proteobacteria; Betaproteobacteria; Burkholderiales; Comamonadaceae; Variovorax; uncultured bacterium
267	0	0	0	0	0	0	0	0	0	0	0	0	0	0	0	0	1	0	0	0	Bacteria; Proteobacteria; Gammaproteobacteria; Legionellales; Coxiellaceae; Aquicella; uncultured bacterium
268	0	0	0	0	0	0	1	0	0	0	0	0	0	0	0	0	0	0	0	0	Bacteria; Proteobacteria; Gammaproteobacteria; Oceanospirillales; Oceanospirillaceae; Marinobacterium; uncultured marine bacterium
269	0	3	1	0	0	0	0	0	0	0	0	0	1	0	0	2	0	0	0	1	Bacteria; Proteobacteria; Alphaproteobacteria; Rhodobacterales; Rhodobacteraceae; DC5-80-3 lineage
270	0	0	0	0	0	0	0	0	0	0	3	1	0	0	1	0	1	0	1	0	Bacteria; Proteobacteria; Alphaproteobacteria; Rhodobacterales; Rhodobacteraceae; Lentibacter; uncultured alpha proteobacterium
271	0	0	0	0	0	0	0	0	0	0	0	0	0	0	0	0	0	0	1	0	Bacteria; Proteobacteria; Gammaproteobacteria; Alteromonadales; Alteromonadaceae; Salinimonas; Lytechinus variegatus (green sea urchin)
272	0	0	0	0	0	0	0	0	0	0	0	1	0	0	0	1	0	2	0	0	Bacteria; Proteobacteria; Gammaproteobacteria; Alteromonadales; Alteromonadaceae; SAR92 clade; uncultured bacterium
273	0	0	0	6	0	0	0	0	0	0	0	0	0	0	0	0	0	0	0	0	Bacteria; Bacteroidetes; Cytophagia; Cytophagales; Flammeovirgaceae; Reichenbachiella; uncultured bacterium
274	0	0	0	0	0	0	0	0	0	0	0	1	0	0	0	0	0	0	0	0	Bacteria; Proteobacteria; Betaproteobacteria; Methylophilales; Methylophilaceae; OM43 clade; uncultured marine bacterium
275	0	0	0	1	0	0	0	0	0	0	0	0	0	0	0	0	0	0	0	0	Bacteria; Proteobacteria; Gammaproteobacteria; Oceanospirillales; OM182 clade; uncultured marine bacterium
276	0	1	0	0	0	0	0	0	0	0	0	0	1	0	0	0	0	0	0	0	Bacteria; Proteobacteria; Alphaproteobacteria; Rhodobacterales; Rhodobacteraceae; Roseobacter clade NAC11-7 lineage; uncultured marine bacterium
277	0	0	0	0	0	0	0	0	0	0	0	0	1	0	0	0	1	0	0	0	Bacteria; Proteobacteria; Alphaproteobacteria; Rhodobacterales; Rhodobacteraceae; Roseobacter clade NAC11-7 lineage; uncultured bacterium
278	0	0	1	0	0	0	0	0	0	0	0	0	0	0	0	0	0	0	0	0	Bacteria; Proteobacteria; Gammaproteobacteria; Oceanospirillales; OM182 clade; uncultured bacterium
279	0	0	0	0	1	0	0	0	0	0	0	0	0	0	0	0	0	0	0	0	Bacteria; Verrucomicrobia; Verrucomicrobiae; Verrucomicrobiales; Verrucomicrobiaceae; uncultured; uncultured organism
281	0	0	0	0	0	0	0	0	0	0	0	0	0	0	0	0	0	0	0	3	Bacteria; Bacteroidetes; Flavobacteriia; Flavobacteriales; Cryomorphaceae; Owenweeksia; uncultured Cryomorphaceae bacterium
282	0	0	0	0	0	1	0	0	0	0	0	1	0	1	0	0	0	0	3	0	Bacteria; Proteobacteria; Alphaproteobacteria; Rhodobacterales; Rhodobacteraceae; Profundibacterium; uncultured bacterium
283	2	0	0	0	2	0	0	0	2	1	3	0	0	0	0	0	0	0	0	0	Bacteria; Proteobacteria; Gammaproteobacteria; Pseudomonadales; Moraxellaceae; Acinetobacter; uncultured bacterium
284	0	0	0	0	0	0	0	0	0	0	1	0	0	0	0	0	0	0	0	0	Bacteria; Actinobacteria; Actinobacteria; Micrococcales; Dermatophilaceae; uncultured; uncultured bacterium
285	0	0	0	0	0	0	0	0	0	0	0	0	0	0	0	0	1	0	0	0	Bacteria; Proteobacteria; Alphaproteobacteria; Rhodobacterales; Rhodobacteraceae; Sulfitobacter; uncultured Roseobacter sp.
286	0	0	0	0	0	0	0	0	0	0	0	0	0	0	0	0	1	0	0	0	Bacteria; Bacteroidetes; Cytophagia; Cytophagales; Flammeovirgaceae; Marinoscillum; uncultured Marinoscillum sp.
287	2	0	0	0	0	0	0	0	0	0	3	0	1	0	1	5	0	0	0	0	Bacteria; Proteobacteria; Gammaproteobacteria; Xanthomonadales; JTB255 marine benthic group; uncultured bacterium
288	0	0	0	0	1	0	0	0	1	0	1	0	0	0	1	0	0	1	1	1	Bacteria; Proteobacteria; Gammaproteobacteria; Alteromonadales; Alteromonadaceae; SAR92 clade; uncultured marine bacterium
289	0	0	0	0	0	0	0	0	0	0	0	0	0	1	0	0	0	0	0	0	Bacteria; Proteobacteria; Alphaproteobacteria; Rhodobacterales; Rhodobacteraceae; Lentibacter; uncultured marine bacterium
290	0	0	0	0	0	0	0	0	0	0	0	0	0	0	0	1	0	0	0	0	Bacteria; Bacteroidetes; Flavobacteriia; Flavobacteriales; Cryomorphaceae; Owenweeksia; uncultured Bacteroidetes bacterium
291	0	0	0	0	0	0	0	0	0	0	0	0	0	0	0	0	0	0	0	5	Bacteria; Proteobacteria; Alphaproteobacteria; Rhodobacterales; Rhodobacteraceae; Lentibacter; uncultured alpha proteobacterium
292	9	1	11	1	0	2	5	1	0	0	0	0	0	0	0	0	0	0	0	0	Bacteria; Proteobacteria; Alphaproteobacteria; SAR11 clade; Surface 1; uncultured SAR11 cluster alpha proteobacterium
293	0	0	0	0	0	0	0	0	0	0	0	0	0	0	0	1	0	0	0	0	Bacteria; Proteobacteria; Alphaproteobacteria; Rhodobacterales; Rhodobacteraceae; uncultured; uncultured bacterium
294	0	0	0	0	0	0	0	0	0	0	1	0	0	0	0	0	0	0	0	0	Bacteria; Proteobacteria; Alphaproteobacteria; Rhodobacterales; Rhodobacteraceae; Profundibacterium; uncultured bacterium
295	0	0	0	0	0	0	0	0	0	0	0	0	0	0	0	2	0	0	0	0	Bacteria; Proteobacteria; Alphaproteobacteria; Rhodobacterales; Rhodobacteraceae; uncultured; uncultured alpha proteobacterium
296	0	3	1	0	1	1	3	0	0	0	0	0	0	0	1	0	1	0	0	0	Bacteria; Proteobacteria; Alphaproteobacteria; Rhodobacterales; Rhodobacteraceae; Roseobacter clade NAC11-7 lineage; uncultured alpha proteobacterium
297	0	0	0	0	1	0	0	0	0	0	0	0	0	0	0	0	0	1	0	0	Bacteria; Proteobacteria; Alphaproteobacteria; Rhodobacterales; Rhodobacteraceae; DC5-80-3 lineage
298	1143	175	167	22	62	72	76	6	19	17	266	183	98	0	91	123	37	6	9	25	Bacteria; Proteobacteria; Gammaproteobacteria; Oceanospirillales; SAR86 clade; uncultured bacterium
299	0	0	1	0	0	0	0	0	0	0	0	0	0	0	0	0	0	0	0	0	Bacteria; Proteobacteria; Gammaproteobacteria; Alteromonadales; Alteromonadaceae; SAR92 clade; uncultured marine bacterium
300	0	0	0	0	0	0	0	0	0	0	0	0	1	0	0	0	0	0	0	0	Bacteria; Bacteroidetes; Cytophagia; Cytophagales; Flammeovirgaceae; Marinoscillum; uncultured marine bacterium
301	0	0	0	0	0	0	0	0	0	0	0	0	0	0	0	3	0	0	0	0	Bacteria; Bacteroidetes; Flavobacteriia; Flavobacteriales; Flavobacteriaceae; Polaribacter; Polaribacter sp. W-2
302	0	0	0	0	0	0	0	0	1	0	0	0	0	0	0	0	0	1	0	0	Bacteria; Proteobacteria; Gammaproteobacteria; Alteromonadales; Alteromonadaceae; SAR92 clade; uncultured bacterium
303	0	1	0	0	0	0	0	0	0	0	0	0	0	0	0	0	0	0	0	0	Bacteria; Proteobacteria; Alphaproteobacteria; Rhodobacterales; Rhodobacteraceae; Pelagicola; uncultured bacterium
304	0	0	0	0	0	0	0	0	0	0	0	1	0	0	0	0	0	0	0	0	Bacteria; Proteobacteria; Betaproteobacteria; Methylophilales; Methylophilaceae; uncultured; uncultured beta proteobacterium
305	0	0	0	0	0	0	0	0	0	0	0	1	0	0	0	1	0	0	0	0	Bacteria; Proteobacteria; Alphaproteobacteria; Rhodobacterales; Rhodobacteraceae; DC5-80-3 lineage
306	0	0	0	0	0	0	0	0	0	0	0	0	0	0	0	2	0	1	0	0	Bacteria; Proteobacteria; Gammaproteobacteria; Alteromonadales; Alteromonadaceae; SAR92 clade; uncultured gamma proteobacterium
307	2	0	0	0	0	0	0	0	0	0	0	0	0	0	0	0	0	0	0	0	Bacteria; Verrucomicrobia; Verrucomicrobiae; Verrucomicrobiales; DEV007; uncultured Verrucomicrobia bacterium
308	0	0	0	0	0	0	0	0	0	0	0	0	0	0	1	0	0	0	0	0	Bacteria; Proteobacteria; Gammaproteobacteria; Oceanospirillales; Oceanospirillaceae; Pseudospirillum; uncultured marine bacterium
309	0	0	0	0	0	0	0	0	0	0	0	0	0	0	0	0	0	1	0	0	Bacteria; Proteobacteria; Gammaproteobacteria; Oceanospirillales; Oceanospirillaceae; Pseudospirillum; uncultured marine bacterium
310	0	4	0	1	3	4	1	0	1	0	0	0	0	0	0	0	1	0	0	0	Bacteria; Proteobacteria; Gammaproteobacteria; Oceanospirillales; OM182 clade; uncultured gamma proteobacterium
311	0	0	0	0	0	0	0	0	0	0	0	1	0	0	0	0	0	0	0	0	Bacteria; Proteobacteria; ARKICE-90; uncultured Jannaschia sp.
312	0	0	1	0	0	0	0	0	0	0	0	0	0	0	0	0	0	0	0	0	Bacteria; BD1-5; uncultured organism
313	2	1	5	1	3	2	0	0	1	0	114	18	9	0	44	18	5	3	2	2	Bacteria; Proteobacteria; Alphaproteobacteria; Rhodospirillales; Rhodospirillaceae; uncultured; uncultured bacterium
314	0	0	0	0	0	0	0	0	0	0	0	0	0	0	1	0	0	0	0	0	Bacteria; Proteobacteria; Gammaproteobacteria; Oceanospirillales; SAR86 clade; uncultured bacterium
315	0	0	0	0	0	0	0	0	0	0	1	0	1	0	0	0	0	0	0	0	Bacteria; Proteobacteria; Alphaproteobacteria; Rhodobacterales; Rhodobacteraceae; Roseobacter clade NAC11-7 lineage; uncultured alpha proteobacterium
316	9	3	2	0	0	0	1	0	0	0	2	1	1	0	1	0	0	0	1	0	Bacteria; Proteobacteria; Alphaproteobacteria; SAR11 clade; uncultured marine bacterium
317	0	0	0	0	0	0	0	0	0	0	0	1	0	0	0	0	0	0	0	0	Bacteria; Proteobacteria; Gammaproteobacteria; Alteromonadales; Alteromonadaceae; Luminiphilus; uncultured marine bacterium
318	0	0	0	0	0	0	0	0	0	0	1	0	0	0	0	0	0	0	0	0	Bacteria; Bacteroidetes; Cytophagia; Cytophagales; Flammeovirgaceae; Marinoscillum; Marinoscillum pacificum
319	0	0	0	0	1	0	0	0	0	0	0	0	0	0	0	0	0	0	0	0	Bacteria; Proteobacteria; Gammaproteobacteria; Oceanospirillales; OM182 clade; unidentified marine bacterioplankton
320	0	0	0	0	1	0	0	0	0	0	0	0	0	0	0	0	0	0	0	0	Bacteria; Proteobacteria; Alphaproteobacteria; Rhodobacterales; Rhodobacteraceae; Roseobacter clade NAC11-7 lineage; uncultured bacterium
321	0	0	0	0	0	1	0	0	0	0	0	0	0	0	0	3	0	0	0	2	Bacteria; Proteobacteria; Gammaproteobacteria; Alteromonadales; Alteromonadaceae; SAR92 clade; uncultured bacterium
322	0	0	0	0	0	0	0	0	0	0	0	1	0	0	0	0	0	0	0	0	Bacteria; Proteobacteria; Betaproteobacteria; Burkholderiales; Comamonadaceae; Acidovorax; uncultured Burkholderiales bacterium
323	0	0	0	0	0	0	0	0	0	0	0	1	0	0	0	0	0	0	0	0	Bacteria; Proteobacteria; Gammaproteobacteria; Oceanospirillales; Oceanospirillaceae; Pseudospirillum; uncultured marine bacterium
324	0	0	0	0	0	0	0	0	0	0	0	2	4	0	0	0	0	1	0	0	Bacteria; Proteobacteria; Gammaproteobacteria; Alteromonadales; Alteromonadaceae; SAR92 clade; gamma proteobacterium HTCC230
325	0	1	0	1	0	1	1	0	0	0	0	0	0	0	0	3	2	1	0	0	Bacteria; Proteobacteria; Alphaproteobacteria; Rhodobacterales; Rhodobacteraceae; DC5-80-3 lineage
326	0	7	3	14	10	7	3	2	4	0	6	0	0	0	5	1	1	1	3	3	Bacteria; Actinobacteria; Actinobacteria; PeM15; uncultured actinobacterium
327	0	0	0	0	0	0	0	0	0	0	0	0	0	0	0	0	0	0	0	1	Bacteria; Bacteroidetes; Flavobacteriia; Flavobacteriales; Flavobacteriaceae; Polaribacter; Polaribacter sp. PP_B3A.1
328	0	0	0	0	0	0	0	0	0	0	0	0	0	0	0	1	0	0	0	0	Bacteria; Bacteroidetes; Flavobacteriia; Flavobacteriales; Flavobacteriaceae; uncultured; uncultured bacterium
329	0	3	3	0	0	0	0	0	0	0	1	0	1	0	0	0	0	0	0	0	Bacteria; Proteobacteria; Betaproteobacteria; Methylophilales; Methylophilaceae; OM43 clade; Methylophilales bacterium HTCC2181
330	0	0	0	0	0	0	0	0	0	0	0	0	0	0	0	0	1	0	0	0	Bacteria; Proteobacteria; Gammaproteobacteria; Oceanospirillales; Oceanospirillaceae; Pseudospirillum; uncultured gamma proteobacterium
331	0	0	0	0	0	0	0	0	0	0	0	0	0	0	0	1	0	0	0	0	Bacteria; Bacteroidetes; Flavobacteriia; Flavobacteriales; Flavobacteriaceae; Winogradskyella; Winogradskyella sp. gap-f-4
332	0	0	0	0	0	0	0	1	0	0	0	0	0	0	0	0	0	0	0	0	Bacteria; Bacteroidetes; Flavobacteriia; Flavobacteriales; Flavobacteriaceae; Ulvibacter; uncultured Ulvibacter sp.
333	0	0	0	0	0	0	0	0	0	0	1	0	0	0	0	0	0	0	0	0	Bacteria; Proteobacteria; Gammaproteobacteria; Oceanospirillales; SAR86 clade; uncultured marine bacterium
334	0	0	0	0	0	0	0	0	0	0	0	0	0	0	0	0	0	0	0	1	Bacteria; Bacteroidetes; Flavobacteriia; Flavobacteriales; Cryomorphaceae; Owenweeksia; uncultured Flavobacterium sp.
335	0	0	1	0	0	0	1	0	0	0	1	0	1	0	0	0	0	1	0	0	Bacteria; Proteobacteria; Alphaproteobacteria; Rhodobacterales; Rhodobacteraceae; Roseobacter clade NAC11-7 lineage; uncultured marine bacterium
336	1	0	0	0	0	0	0	0	0	0	0	0	0	0	0	0	0	0	0	0	Bacteria; Proteobacteria; Gammaproteobacteria; Oceanospirillales; SAR86 clade; uncultured marine bacterium
337	0	0	0	1	0	0	0	0	0	0	0	0	0	0	0	0	0	0	0	0	Bacteria; Bacteroidetes; Flavobacteriia; Flavobacteriales; Cryomorphaceae; Owenweeksia; uncultured bacterium
338	0	0	0	0	0	0	0	0	0	0	0	0	0	0	0	0	0	1	0	0	Bacteria; Proteobacteria; Alphaproteobacteria; Rhodobacterales; Rhodobacteraceae; DC5-80-3 lineage
339	0	0	0	0	0	0	0	0	0	0	0	0	0	0	0	0	0	1	0	0	Bacteria; Proteobacteria; Gammaproteobacteria; Oceanospirillales; Oceanospirillaceae; Pseudospirillum; uncultured marine bacterium
340	0	0	0	0	0	0	0	0	0	0	0	0	0	0	0	0	0	0	0	1	Bacteria; Proteobacteria; Gammaproteobacteria; Alteromonadales; Alteromonadaceae; SAR92 clade; uncultured marine bacterium
341	0	0	0	1	0	1	0	2	0	0	0	0	0	1	1	2	0	0	0	3	Bacteria; Proteobacteria; Gammaproteobacteria; Oceanospirillales; Oceanospirillaceae; Pseudospirillum; uncultured gamma proteobacterium
342	0	0	0	7	1	3	6	0	6	0	1	29	7	10	10	31	4	2	3	4	Bacteria; Proteobacteria; Gammaproteobacteria; Gammaproteobacteria Incertae Sedis; Unknown Family; Arenicella; uncultured bacterium
343	0	0	0	0	0	0	0	0	0	0	1	1	0	0	0	0	0	0	0	0	Bacteria; Proteobacteria; Gammaproteobacteria; Oceanospirillales; SAR86 clade; uncultured marine bacterium
344	0	0	0	0	0	0	0	0	0	0	0	1	0	0	0	0	0	0	0	1	Bacteria; Proteobacteria; Alphaproteobacteria; Rhodobacterales; Rhodobacteraceae; DC5-80-3 lineage
345	0	0	0	0	0	0	0	0	0	0	1	0	0	0	0	0	0	0	0	0	Bacteria; Proteobacteria; Gammaproteobacteria; Oceanospirillales; Oceanospirillaceae; Marinobacterium; uncultured marine bacterium
346	0	0	0	0	0	0	0	0	0	0	0	1	0	0	0	0	0	0	0	0	Bacteria; Proteobacteria; Alphaproteobacteria; Rhodobacterales; Rhodobacteraceae; uncultured; uncultured alpha proteobacterium
347	1	3	0	0	1	1	0	0	1	0	0	0	0	0	0	0	0	0	0	0	Bacteria; Proteobacteria; Alphaproteobacteria; Rhodobacterales; Rhodobacteraceae; Roseobacter clade NAC11-7 lineage; uncultured bacterium
348	0	0	0	0	0	0	0	0	0	0	0	0	1	0	0	0	0	0	0	0	Bacteria; Proteobacteria; Deltaproteobacteria; Bdellovibrionales; Bdellovibrionaceae; OM27 clade; uncultured delta proteobacterium
349	0	0	0	0	0	0	1	0	0	0	0	0	0	0	0	0	0	0	1	3	Bacteria; Proteobacteria; Alphaproteobacteria; Rhodobacterales; Rhodobacteraceae; uncultured; uncultured bacterium
350	0	0	0	0	0	0	0	0	0	0	0	0	1	0	0	0	0	0	0	0	Bacteria; Proteobacteria; Gammaproteobacteria; Alteromonadales; Alteromonadaceae; SAR92 clade; uncultured marine bacterium
351	0	0	0	1	0	0	0	0	2	0	0	0	0	0	0	0	0	0	0	0	Bacteria; Proteobacteria; Deltaproteobacteria; Bdellovibrionales; Bacteriovoracaceae; uncultured; uncultured bacterium
352	0	0	0	1	0	0	0	0	0	0	0	0	0	0	0	0	0	0	0	0	Bacteria; Bacteroidetes; Flavobacteriia; Flavobacteriales; Flavobacteriaceae; Salinimicrobium; uncultured Bacteroidetes bacterium
353	0	0	0	1	0	0	0	0	0	0	0	0	0	0	0	0	0	0	0	0	Bacteria; Bacteroidetes; Flavobacteriia; Flavobacteriales; Flavobacteriaceae; Bizionia; uncultured Bacteroidetes bacterium
354	0	0	0	0	0	0	0	0	0	0	0	0	0	0	0	0	0	1	0	0	Bacteria; Proteobacteria; Gammaproteobacteria; Oceanospirillales; Oceanospirillaceae; Pseudospirillum; uncultured marine bacterium
355	0	0	0	0	0	0	0	0	0	0	1	0	0	0	0	0	0	0	0	0	Bacteria; Proteobacteria; Alphaproteobacteria; Rhodobacterales; Rhodobacteraceae; DC5-80-3 lineage
356	1	0	0	0	0	0	0	0	0	0	0	0	0	0	0	0	0	0	0	0	Bacteria; Bacteroidetes; Flavobacteriia; Flavobacteriales; Flavobacteriaceae; Polaribacter; uncultured Bacteroidetes bacterium
357	1	0	0	0	0	0	0	0	0	0	0	0	0	0	0	0	0	0	0	0	Bacteria; Proteobacteria; Gammaproteobacteria; Oceanospirillales; SAR86 clade; uncultured bacterium
358	0	0	0	1	0	0	0	0	0	0	0	0	0	0	0	0	0	0	0	0	Bacteria; Proteobacteria; Alphaproteobacteria; Rhodobacterales; Rhodobacteraceae; Sulfitobacter; uncultured marine bacterium
359	1	1	0	2	0	0	0	0	0	0	0	0	0	0	0	0	0	0	0	0	Bacteria; Proteobacteria; Alphaproteobacteria; SAR11 clade; Surface 1; uncultured marine bacterium
360	0	0	1	5	1	0	0	0	0	0	0	0	3	0	2	0	0	0	0	0	Bacteria; Proteobacteria; Alphaproteobacteria; Rhodobacterales; Rhodobacteraceae; Roseobacter clade NAC11-7 lineage; uncultured marine bacterium
361	0	0	0	0	0	0	1	0	0	0	0	0	0	0	0	0	0	0	0	0	Bacteria; Bacteroidetes; Flavobacteriia; Flavobacteriales; Flavobacteriaceae; Flavobacterium; uncultured marine bacterium
362	0	0	0	0	0	0	0	0	0	0	0	0	0	0	0	1	0	0	0	0	Bacteria; Proteobacteria; Gammaproteobacteria; Oceanospirillales; Oceanospirillaceae; Pseudospirillum; uncultured marine bacterium
363	0	0	0	0	1	0	0	0	0	0	0	0	0	0	0	0	0	0	0	0	Bacteria; Proteobacteria; Gammaproteobacteria; Oceanospirillales; Oceanospirillaceae; Balneatrix; uncultured bacterium
365	0	0	0	0	0	0	0	0	0	0	0	0	0	0	0	0	1	0	0	0	Bacteria; Proteobacteria; Gammaproteobacteria; Oceanospirillales; Oceanospirillaceae; Marinobacterium; uncultured marine bacterium
366	0	0	0	0	6	0	0	0	0	0	0	0	0	0	0	0	0	0	0	0	Bacteria; Bacteroidetes; Flavobacteriia; Flavobacteriales; Flavobacteriaceae; Robiginitalea; uncultured bacterium
367	0	0	0	0	2	0	0	0	0	0	0	0	0	0	0	0	0	0	0	0	Bacteria; Bacteroidetes; Sphingobacteriia; Sphingobacteriales; Chitinophagaceae; uncultured; uncultured Bacteroidetes bacterium
368	0	0	0	0	0	0	0	0	0	0	0	0	0	0	0	0	0	1	0	0	Bacteria; Proteobacteria; Gammaproteobacteria; Alteromonadales; Alteromonadaceae; SAR92 clade; uncultured bacterium
369	0	0	1	0	0	0	0	0	0	0	0	0	0	0	0	0	0	0	0	0	Bacteria; Proteobacteria; Alphaproteobacteria; Rhodobacterales; Rhodobacteraceae; Loktanella; uncultured marine bacterium
370	0	0	2	0	2	1	0	0	0	0	2	0	1	0	1	0	0	0	0	1	Bacteria; Verrucomicrobia; Opitutae; Puniceicoccales; Puniceicoccaceae; Lentimonas; uncultured Verrucomicrobia bacterium
371	0	0	0	0	1	0	0	0	0	1	0	0	0	0	0	0	0	0	0	0	Bacteria; Planctomycetes; BD7-11; uncultured bacterium
372	0	0	0	0	0	0	0	0	0	0	0	0	0	0	0	0	0	0	0	1	Bacteria; Proteobacteria; Gammaproteobacteria; Alteromonadales; Alteromonadaceae; SAR92 clade; uncultured bacterium
373	0	0	0	0	0	0	0	0	0	0	0	0	0	0	0	0	0	0	0	1	Bacteria; Proteobacteria; Gammaproteobacteria; Alteromonadales; Alteromonadaceae; SAR92 clade; uncultured marine bacterium
374	0	0	1	0	0	0	0	0	0	0	0	0	0	0	0	0	0	0	0	0	Bacteria; Bacteroidetes; Sphingobacteriia; Sphingobacteriales; NS11-12 marine group; uncultured bacterium
375	0	0	0	0	0	0	0	0	0	0	0	0	0	0	1	0	0	0	0	0	Bacteria; Proteobacteria; Gammaproteobacteria; Oceanospirillales; Oceanospirillaceae; Marinobacterium; uncultured marine bacterium
376	0	0	1	0	0	0	0	0	0	0	0	0	0	0	0	0	0	0	0	0	Bacteria; Bacteroidetes; Flavobacteriia; Flavobacteriales; Cryomorphaceae; Owenweeksia; uncultured bacterium
377	0	0	0	0	0	0	0	0	0	0	1	0	0	0	0	0	1	0	1	0	Bacteria; Proteobacteria; Gammaproteobacteria; Alteromonadales; Alteromonadaceae; SAR92 clade; uncultured bacterium
378	0	0	0	0	0	0	0	0	0	0	0	0	0	0	1	0	0	0	0	0	Bacteria; Proteobacteria; Alphaproteobacteria; Rhodobacterales; Rhodobacteraceae; uncultured; uncultured bacterium
379	0	0	0	0	0	0	0	0	0	0	0	0	1	0	0	0	0	0	0	0	Bacteria; Bacteroidetes; Flavobacteriia; Flavobacteriales; Flavobacteriaceae; Winogradskyella; uncultured Bacteroidetes bacterium
380	0	0	0	0	1	0	0	0	0	0	0	1	0	0	0	0	0	0	0	0	Bacteria; Proteobacteria; Alphaproteobacteria; Rhodobacterales; Rhodobacteraceae; DC5-80-3 lineage
381	1	0	0	0	0	0	0	0	0	0	0	0	0	0	0	0	0	0	0	0	Bacteria; Proteobacteria; Alphaproteobacteria; Rhodobacterales; Rhodobacteraceae; Lentibacter; uncultured alpha proteobacterium
382	0	0	0	0	0	0	0	0	0	0	0	0	0	0	0	1	0	0	0	0	Bacteria; Proteobacteria; Gammaproteobacteria; Oceanospirillales; Oceanospirillaceae; Pseudospirillum; uncultured marine bacterium
383	0	0	0	0	0	0	0	0	0	0	0	0	4	0	0	0	0	0	0	1	Bacteria; Proteobacteria; Alphaproteobacteria; Rickettsiales; Rickettsiaceae; Rickettsia; uncultured alpha proteobacterium
384	0	0	0	0	0	0	0	0	0	0	0	0	0	0	0	1	0	0	0	0	Bacteria; Bacteroidetes; Flavobacteriia; Flavobacteriales; Flavobacteriaceae; Polaribacter; uncultured bacterium
385	0	0	0	0	0	2	0	0	0	0	0	0	0	0	2	0	0	0	0	0	Bacteria; Proteobacteria; Gammaproteobacteria; Alteromonadales; Alteromonadaceae; OM60(NOR5) clade; uncultured bacterium
386	0	0	0	0	2	0	0	0	0	0	0	0	0	0	0	0	0	0	0	0	Bacteria; Proteobacteria; Gammaproteobacteria; Oceanospirillales; Oceanospirillaceae; Pseudospirillum; uncultured marine bacterium
387	0	0	1	0	1	0	0	1	1	0	0	0	0	0	0	0	0	0	0	0	Bacteria; Bacteroidetes; Flavobacteriia; Flavobacteriales; Flavobacteriaceae; Formosa; uncultured marine bacterium
388	0	0	0	0	0	0	0	0	0	0	0	0	0	0	0	1	0	0	0	0	Bacteria; Proteobacteria; Gammaproteobacteria; Alteromonadales; Alteromonadaceae; Halioglobus; uncultured bacterium
389	0	0	1	0	0	0	0	0	0	0	0	0	0	0	0	0	0	0	0	0	Bacteria; Bacteroidetes; Flavobacteriia; Flavobacteriales; Flavobacteriaceae; uncultured; uncultured bacterium
390	0	0	1	0	0	0	0	0	0	0	0	0	0	0	0	0	0	1	0	0	Bacteria; Proteobacteria; Deltaproteobacteria; Myxococcales; 0319-6G20; uncultured proteobacterium
391	0	0	0	0	0	0	0	0	0	0	0	0	0	0	0	1	0	0	0	0	Bacteria; Bacteroidetes; Flavobacteriia; Flavobacteriales; Flavobacteriaceae; Polaribacter; uncultured Bacteroidetes bacterium
392	0	0	0	0	0	0	0	0	0	1	0	0	0	0	0	0	0	0	0	0	Bacteria; Verrucomicrobia; Verrucomicrobiae; Verrucomicrobiales; Verrucomicrobiaceae; Persicirhabdus; uncultured bacterium
393	1	0	0	0	0	0	0	0	0	0	3	0	0	0	0	0	0	0	0	0	Bacteria; Proteobacteria; Gammaproteobacteria; Oceanospirillales; Alcanivoracaceae; Alcanivorax; Alcanivorax sp. M81SB
394	1	1	0	1	0	1	0	0	0	0	0	0	0	0	0	0	0	0	0	0	Bacteria; Proteobacteria; Gammaproteobacteria; Oceanospirillales; Alcanivoracaceae; Alcanivorax; Alcanivorax jadensis
395	0	0	0	0	0	0	0	0	0	0	0	0	0	0	0	0	0	0	0	1	Bacteria; Bacteroidetes; Flavobacteriia; Flavobacteriales; Cryomorphaceae; Owenweeksia; uncultured Bacteroidetes bacterium
396	0	0	0	0	0	0	0	0	0	0	0	0	0	0	1	0	0	0	0	0	Bacteria; Proteobacteria; Alphaproteobacteria; Rhodobacterales; Rhodobacteraceae; uncultured; uncultured bacterium
397	4	7	6	1	2	2	0	1	0	0	17	3	2	0	9	2	6	0	0	1	Bacteria; Bacteroidetes; Flavobacteriia; Flavobacteriales; NS9 marine group; uncultured bacterium
398	0	0	1	0	1	0	0	1	0	0	0	0	0	0	0	1	0	0	1	0	Bacteria; Bacteroidetes; Flavobacteriia; Flavobacteriales; Flavobacteriaceae; Formosa; uncultured bacterium
399	0	0	0	0	0	0	0	0	0	0	0	0	0	0	1	0	0	0	0	0	Bacteria; Proteobacteria; Gammaproteobacteria; Oceanospirillales; Oceanospirillaceae; Pseudospirillum; uncultured gamma proteobacterium
400	0	0	0	0	0	0	0	0	0	0	1	0	0	0	0	0	0	0	0	0	Bacteria; Proteobacteria; Gammaproteobacteria; Alteromonadales; Alteromonadaceae; OM60(NOR5) clade; uncultured gamma proteobacterium
401	0	0	0	0	0	0	0	0	0	0	0	0	0	0	0	0	0	0	0	1	Bacteria; Proteobacteria; Gammaproteobacteria; Oceanospirillales; Oceanospirillaceae; Pseudospirillum; uncultured gamma proteobacterium
402	0	0	0	0	0	0	0	0	0	0	0	0	0	0	0	1	0	0	0	0	Bacteria; Proteobacteria; Gammaproteobacteria; Alteromonadales; Alteromonadaceae; SAR92 clade; uncultured bacterium
403	0	0	0	0	0	0	0	0	0	0	0	0	0	0	0	0	0	0	0	1	Bacteria; Proteobacteria; Gammaproteobacteria; Oceanospirillales; Oceanospirillaceae; Pseudospirillum; uncultured marine bacterium
404	0	0	0	0	0	0	0	0	0	0	0	0	0	0	0	0	0	0	0	1	Bacteria; Proteobacteria; Gammaproteobacteria; Oceanospirillales; Oceanospirillaceae; Pseudospirillum; uncultured marine bacterium
405	1	0	0	0	0	0	0	0	0	0	0	0	0	0	0	0	0	0	0	0	Bacteria; Proteobacteria; Gammaproteobacteria; Oceanospirillales; SAR86 clade; uncultured marine bacterium
406	0	0	0	0	0	0	0	0	0	0	0	0	1	0	0	0	0	0	0	1	Bacteria; Proteobacteria; Betaproteobacteria; Methylophilales; Methylophilaceae; OM43 clade; uncultured marine bacterium
407	0	0	0	0	0	0	0	0	0	0	2	0	0	0	0	0	0	0	0	0	Bacteria; Proteobacteria; Alphaproteobacteria; Rickettsiales; Rickettsiaceae; uncultured; uncultured bacterium
408	0	0	0	0	0	0	0	0	0	0	0	0	0	0	0	1	0	0	0	2	Bacteria; Bacteroidetes; Cytophagia; Cytophagales; Flammeovirgaceae; Marinoscillum; uncultured bacterium
409	0	0	0	0	0	0	0	0	0	0	0	0	0	1	0	0	0	0	0	0	Bacteria; Proteobacteria; Alphaproteobacteria; Rhodobacterales; Rhodobacteraceae; Roseobacter clade NAC11-7 lineage; uncultured marine bacterium
410	0	0	0	0	0	0	0	0	0	0	0	1	0	0	0	0	0	0	0	0	Bacteria; Proteobacteria; Alphaproteobacteria; Rhodobacterales; Rhodobacteraceae; Roseobacter clade NAC11-7 lineage; uncultured Rhodobacteraceae bacterium
411	0	0	2	4	8	3	0	0	0	0	0	0	0	0	2	4	1	0	0	2	Bacteria; Proteobacteria; Gammaproteobacteria; Alteromonadales; Alteromonadaceae; Halioglobus; uncultured bacterium
412	0	0	0	0	1	0	0	0	0	0	0	0	0	0	0	0	0	0	0	0	Bacteria; Proteobacteria; Alphaproteobacteria; Rhodobacterales; Rhodobacteraceae; Sulfitobacter; uncultured bacterium
413	0	1	0	0	0	0	0	0	0	0	0	0	0	0	0	0	0	0	0	0	Bacteria; Proteobacteria; Gammaproteobacteria; Oceanospirillales; OM182 clade; uncultured gamma proteobacterium
414	0	0	0	0	0	0	0	0	0	0	0	0	0	0	1	1	0	0	0	0	Bacteria; Proteobacteria; Alphaproteobacteria; Rhodobacterales; Rhodobacteraceae; Roseobacter clade NAC11-7 lineage; uncultured alpha proteobacterium
415	0	0	0	0	0	0	0	0	0	0	0	0	0	0	1	0	0	0	0	0	Bacteria; Proteobacteria; Gammaproteobacteria; Oceanospirillales; Oceanospirillaceae; Pseudospirillum; uncultured marine bacterium
416	0	0	0	0	0	0	0	0	0	0	0	0	0	1	0	0	0	0	0	0	Bacteria; Bacteroidetes; Sphingobacteriia; Sphingobacteriales; NS11-12 marine group; uncultured Bacteroidetes bacterium
417	0	0	0	0	0	0	0	0	0	0	0	0	0	0	0	1	0	0	0	0	Bacteria; Proteobacteria; Alphaproteobacteria; Rhodobacterales; Rhodobacteraceae; uncultured; uncultured bacterium
418	0	0	0	0	0	0	0	0	0	0	0	1	0	0	0	0	0	0	0	0	Bacteria; Proteobacteria; Alphaproteobacteria; Rhodobacterales; Rhodobacteraceae; uncultured; uncultured bacterium
419	0	0	0	0	0	0	0	0	0	0	0	0	1	0	0	0	0	0	0	0	Bacteria; Bacteroidetes; Sphingobacteriia; Sphingobacteriales; Saprospiraceae; Aureispira; uncultured bacterium
420	0	0	0	0	1	0	0	0	0	0	0	0	0	0	0	0	0	0	0	0	Bacteria; Proteobacteria; Betaproteobacteria; Burkholderiales; Burkholderiaceae; Burkholderia; Burkholderia bryophila
421	0	0	0	0	1	0	0	0	0	0	0	0	0	0	0	0	0	0	0	0	Bacteria; Firmicutes; Clostridia; Clostridiales; vadinBB60; uncultured bacterium
422	0	1	0	0	5	1	1	0	0	0	11	1	0	0	0	1	0	0	0	2	Bacteria; Proteobacteria; Alphaproteobacteria; SB1-18; uncultured bacterium
423	0	0	0	0	0	0	0	0	1	0	0	0	0	0	2	0	1	0	0	0	Bacteria; Proteobacteria; Gammaproteobacteria; Oceanospirillales; Oceanospirillaceae; Pseudospirillum; uncultured gamma proteobacterium
424	0	0	0	0	0	0	0	0	0	0	0	0	0	0	0	0	0	0	0	1	Bacteria; Proteobacteria; Gammaproteobacteria; Alteromonadales; Alteromonadaceae; Luminiphilus; uncultured marine bacterium
425	0	0	0	0	0	0	0	0	0	0	0	0	0	0	0	1	0	0	0	0	Bacteria; Proteobacteria; Gammaproteobacteria; Alteromonadales; Psychromonadaceae; Psychromonas; Psychromonas sp. CNPT3
426	0	0	0	0	0	0	0	0	0	0	0	0	0	0	0	1	0	0	1	0	Bacteria; Bacteroidetes; Flavobacteriia; Flavobacteriales; Flavobacteriaceae; NS5 marine group; uncultured Flavobacteriaceae bacterium
427	0	103	95	8	2	4	13	0	0	3	0	0	0	0	0	0	0	0	0	0	Bacteria; Verrucomicrobia; Verrucomicrobiae; Verrucomicrobiales; Verrucomicrobiaceae; Roseibacillus; uncultured Verrucomicrobia bacterium
428	0	0	0	0	0	0	0	0	0	0	0	0	0	0	0	1	0	0	0	0	Bacteria; Proteobacteria; Alphaproteobacteria; Rickettsiales; SAR116 clade; uncultured SAR116 cluster alpha proteobacterium
429	0	0	0	0	0	0	0	0	0	0	0	0	0	0	0	0	0	1	0	0	Bacteria; Bacteroidetes; Flavobacteriia; Flavobacteriales; Flavobacteriaceae; Polaribacter; uncultured Bacteroidetes bacterium
430	0	0	0	0	0	0	0	0	0	0	0	1	0	0	0	0	0	0	0	0	Bacteria; Proteobacteria; Gammaproteobacteria; Oceanospirillales; Oceanospirillaceae; Pseudospirillum; uncultured gamma proteobacterium
431	0	0	0	0	0	0	0	0	0	0	0	0	0	0	0	0	0	0	0	1	Bacteria; Proteobacteria; Alphaproteobacteria; Caulobacterales; Hyphomonadaceae; Hellea; uncultured bacterium
432	0	0	0	0	0	0	0	0	0	0	0	0	0	0	0	0	0	0	0	1	Bacteria; Proteobacteria; Alphaproteobacteria; Rhodospirillales; Rhodospirillaceae; Defluviicoccus; uncultured alpha proteobacterium
433	0	0	0	0	0	0	0	0	0	0	0	0	0	0	2	0	0	0	0	0	Bacteria; Proteobacteria; Gammaproteobacteria; Oceanospirillales; Oceanospirillaceae; Reinekea; bacterium BW3SW14
434	0	0	0	0	0	0	0	0	0	0	0	0	0	0	0	1	0	0	0	0	Bacteria; Proteobacteria; Gammaproteobacteria; Oceanospirillales; Oceanospirillaceae; Pseudospirillum; uncultured bacterium
435	0	0	0	0	0	0	0	0	0	0	0	0	0	0	0	1	0	0	0	0	Bacteria; Proteobacteria; Betaproteobacteria; Burkholderiales; Comamonadaceae; BAL58 marine group; uncultured marine bacterium
437	0	0	0	0	0	0	0	0	0	0	0	0	0	0	0	0	0	0	0	1	Bacteria; Proteobacteria; Gammaproteobacteria; Oceanospirillales; Oceanospirillaceae; Pseudospirillum; uncultured marine bacterium
438	0	0	0	0	0	0	0	0	0	0	0	0	1	0	0	0	0	0	0	0	Bacteria; Proteobacteria; Gammaproteobacteria; Alteromonadales; Alteromonadaceae; OM60(NOR5) clade; uncultured bacterium
439	7	1	0	0	4	1	1	0	0	0	0	0	1	0	0	0	0	0	0	2	Bacteria; Proteobacteria; Alphaproteobacteria; Rhodobacterales; Rhodobacteraceae; Roseobacter clade NAC11-7 lineage; uncultured bacterium
440	0	0	0	0	1	0	0	0	0	0	0	0	0	0	0	0	0	0	0	0	Bacteria; Proteobacteria; Alphaproteobacteria; Rhodobacterales; Rhodobacteraceae; uncultured; uncultured Rhodobacteraceae bacterium
441	0	0	0	0	0	0	0	0	0	0	0	0	0	0	1	0	0	0	0	0	Bacteria; Proteobacteria; Alphaproteobacteria; Rhodobacterales; Rhodobacteraceae; DC5-80-3 lineage
442	0	0	0	0	1	0	0	0	0	1	0	0	0	0	0	0	0	1	0	0	Bacteria; Proteobacteria; Alphaproteobacteria; Rhodobacterales; Rhodobacteraceae; uncultured; uncultured bacterium
443	0	0	0	0	0	0	0	0	0	0	0	0	0	0	1	0	0	0	0	0	Bacteria; Proteobacteria; Gammaproteobacteria; Oceanospirillales; Oceanospirillaceae; Pseudospirillum; uncultured gamma proteobacterium
444	0	0	0	0	0	0	0	0	0	0	0	0	0	0	1	1	0	0	0	0	Bacteria; Proteobacteria; Gammaproteobacteria; Legionellales; Coxiellaceae; Coxiella; uncultured bacterium
445	0	0	0	0	0	0	0	0	0	0	0	0	0	0	1	0	0	0	0	0	Bacteria; Proteobacteria; Gammaproteobacteria; Alteromonadales; Alteromonadaceae; BD1-7 clade; uncultured gamma proteobacterium
446	0	0	0	0	0	0	0	0	0	0	0	1	0	0	0	0	0	0	0	0	Bacteria; Proteobacteria; Gammaproteobacteria; Pseudomonadales; Pseudomonadaceae; Pseudomonas; uncultured marine bacterium
447	0	0	0	0	0	2	0	0	0	0	0	0	0	0	0	0	0	1	0	0	Bacteria; Proteobacteria; Alphaproteobacteria; Rhodobacterales; Rhodobacteraceae; DC5-80-3 lineage
448	0	0	0	0	0	0	0	1	0	0	0	0	0	0	0	0	0	0	0	0	Bacteria; Bacteroidetes; Flavobacteriia; Flavobacteriales; Schleiferiaceae; Schleiferia; uncultured bacterium
449	0	0	0	0	0	0	0	0	0	0	0	0	0	0	0	1	0	0	0	0	Bacteria; Bacteroidetes; Flavobacteriia; Flavobacteriales; Flavobacteriaceae; Polaribacter; uncultured marine bacterium
451	0	0	0	0	0	0	0	0	0	0	0	1	0	0	1	0	0	1	0	0	Bacteria; Proteobacteria; Gammaproteobacteria; Alteromonadales; Alteromonadaceae; SAR92 clade; uncultured bacterium
452	2	14	12	11	1	1	8	0	0	0	4	12	4	0	12	0	5	2	1	1	Bacteria; Proteobacteria; Gammaproteobacteria; Oceanospirillales; Oceanospirillaceae; Reinekea; uncultured bacterium
453	0	0	0	0	0	0	0	0	0	0	0	0	0	0	0	1	0	0	0	0	Bacteria; Proteobacteria; Alphaproteobacteria; Rhodobacterales; Rhodobacteraceae; uncultured; uncultured bacterium
454	0	0	0	0	0	0	0	0	0	0	0	2	0	0	0	0	0	0	0	0	Bacteria; Proteobacteria; Gammaproteobacteria; Oceanospirillales; Oceanospirillaceae; Pseudospirillum; uncultured marine bacterium
455	0	0	0	0	0	0	0	0	0	0	0	0	1	0	0	0	1	1	0	0	Bacteria; Proteobacteria; Alphaproteobacteria; Rhodobacterales; Rhodobacteraceae; Roseobacter clade NAC11-7 lineage; uncultured marine bacterium
456	0	0	0	0	1	0	0	0	0	0	0	0	0	0	0	0	0	0	0	0	Bacteria; Proteobacteria; Alphaproteobacteria; Rhodobacterales; Rhodobacteraceae; DC5-80-3 lineage
457	0	0	0	0	0	0	0	0	1	0	0	0	0	0	0	0	0	0	0	0	Bacteria; Bacteroidetes; Flavobacteriia; Flavobacteriales; Cryomorphaceae; Owenweeksia; uncultured bacterium
458	0	0	3	0	0	0	3	0	1	0	0	1	0	0	0	0	0	0	0	0	Bacteria; Proteobacteria; Alphaproteobacteria; Rhodobacterales; Rhodobacteraceae; Roseobacter clade NAC11-7 lineage; uncultured marine bacterium
459	0	0	0	0	0	0	0	0	0	0	0	0	0	0	0	1	0	0	0	0	Bacteria; Proteobacteria; Alphaproteobacteria; Rhodobacterales; Rhodobacteraceae; uncultured; uncultured bacterium
460	0	0	1	0	0	2	0	0	0	0	2	7	3	0	4	9	0	0	0	0	Bacteria; Proteobacteria; Alphaproteobacteria; Rhodospirillales; Rhodospirillaceae; Magnetospira; uncultured bacterium
461	0	0	0	1	0	0	0	0	1	0	0	0	0	1	0	0	0	0	0	0	Bacteria; Fusobacteria; Fusobacteriia; Fusobacteriales; Fusobacteriaceae; Psychrilyobacter; uncultured Fusobacteria bacterium
462	0	0	0	0	0	0	0	0	0	0	0	0	0	0	0	1	0	0	0	0	Bacteria; Proteobacteria; Gammaproteobacteria; Oceanospirillales; Oceanospirillaceae; Neptuniibacter; Neptuniibacter caesariensis
463	1	0	0	0	4	2	0	0	0	0	0	1	1	0	0	0	1	1	2	1	Bacteria; Proteobacteria; Alphaproteobacteria; Rhodobacterales; Rhodobacteraceae; Roseobacter clade NAC11-7 lineage; uncultured bacterium
464	0	0	0	0	0	0	0	0	0	0	0	0	0	0	0	0	0	1	0	0	Bacteria; Proteobacteria; Gammaproteobacteria; Oceanospirillales; Alcanivoracaceae; Alcanivorax; uncultured bacterium
465	1	0	0	0	1	0	0	0	0	0	5	1	0	0	0	0	0	0	0	0	Bacteria; Proteobacteria; Gammaproteobacteria; Pseudomonadales; Pseudomonadaceae; Pseudomonas; uncultured bacterium
466	0	0	0	0	0	0	0	0	0	0	0	0	0	0	1	0	0	0	0	0	Bacteria; Proteobacteria; Gammaproteobacteria; Oceanospirillales; Oceanospirillaceae; Pseudospirillum; uncultured marine bacterium
467	0	0	0	0	0	0	0	0	0	0	0	0	0	0	0	0	0	1	0	0	Bacteria; Proteobacteria; Gammaproteobacteria; Alteromonadales; Alteromonadaceae; SAR92 clade; uncultured bacterium
468	0	0	0	0	0	0	0	0	0	0	0	1	0	0	0	0	0	0	0	0	Bacteria; Proteobacteria; Gammaproteobacteria; Oceanospirillales; Oceanospirillaceae; Marinobacterium; uncultured marine bacterium
469	0	0	0	0	1	1	0	1	0	0	0	0	0	0	0	0	0	0	0	0	Bacteria; Proteobacteria; Gammaproteobacteria; Oceanospirillales; OM182 clade; uncultured gamma proteobacterium
470	0	1	0	0	0	0	0	0	0	0	0	1	0	0	2	1	1	0	0	0	Bacteria; Proteobacteria; Alphaproteobacteria; Rhodobacterales; Rhodobacteraceae; DC5-80-3 lineage
471	0	0	0	0	0	0	0	0	1	0	0	0	0	0	1	2	0	1	0	0	Bacteria; Proteobacteria; Gammaproteobacteria; Alteromonadales; Alteromonadaceae; SAR92 clade; uncultured bacterium
472	0	0	0	0	0	0	0	0	0	0	0	2	0	0	0	0	0	0	0	0	Bacteria; Proteobacteria; Gammaproteobacteria; Alteromonadales; Alteromonadaceae; SAR92 clade; uncultured gamma proteobacterium
474	0	0	0	0	0	0	0	0	0	0	0	0	0	0	0	1	0	0	0	0	Bacteria; Proteobacteria; Betaproteobacteria; Burkholderiales; Comamonadaceae; uncultured; uncultured marine bacterium
475	0	0	0	0	0	0	0	0	0	0	1	0	0	0	0	0	1	0	0	0	Bacteria; Verrucomicrobia; Verrucomicrobiae; Verrucomicrobiales; DEV007; uncultured bacterium
476	0	0	0	0	0	0	0	0	0	0	0	0	0	0	0	0	0	0	0	1	Bacteria; Proteobacteria; Gammaproteobacteria; Oceanospirillales; Oceanospirillaceae; Pseudospirillum; uncultured marine bacterium
477	0	0	1	0	0	0	0	0	0	0	0	0	0	0	1	0	0	1	0	0	Bacteria; Proteobacteria; Gammaproteobacteria; Pseudomonadales; Pseudomonadaceae; Pseudomonas; uncultured marine bacterium
478	0	0	0	0	0	0	0	0	0	0	0	0	0	0	0	0	0	0	0	1	Bacteria; Bacteroidetes; Flavobacteriia; Flavobacteriales; Flavobacteriaceae; Polaribacter; uncultured Bacteroidetes bacterium
479	0	0	0	0	0	0	0	0	0	0	0	2	0	0	0	0	0	0	0	0	Bacteria; Proteobacteria; Gammaproteobacteria; Oceanospirillales; Oceanospirillaceae; Neptunomonas; uncultured marine bacterium
480	0	0	0	0	0	0	0	0	0	0	0	1	0	0	0	0	0	0	0	0	Bacteria; Proteobacteria; Alphaproteobacteria; Rhodobacterales; Rhodobacteraceae; Lentibacter; uncultured marine bacterium
481	0	0	0	0	0	0	0	0	0	0	1	0	0	0	0	0	0	0	0	0	Bacteria; Proteobacteria; Alphaproteobacteria; Rhodobacterales; Rhodobacteraceae; DC5-80-3 lineage
482	0	0	0	0	0	0	0	0	0	0	0	0	0	0	0	0	0	1	0	0	Bacteria; Proteobacteria; Gammaproteobacteria; Oceanospirillales; Oceanospirillaceae; Pseudospirillum; uncultured gamma proteobacterium
483	0	0	0	0	0	0	0	0	0	0	0	1	0	0	0	0	0	0	0	0	Bacteria; Nitrospirae; Nitrospira; Nitrospirales; 4-29; uncultured bacterium
484	0	0	0	0	0	0	0	0	0	0	0	0	0	0	0	1	0	0	0	0	Bacteria; Lentisphaerae; SS1-B-03-39; uncultured bacterium
485	0	0	0	0	0	0	0	0	1	0	0	0	0	0	0	0	0	0	0	0	Bacteria; Proteobacteria; Gammaproteobacteria; Oceanospirillales; OM182 clade; uncultured bacterium
486	0	0	0	0	0	1	0	0	0	0	0	0	0	0	0	0	0	0	0	0	Bacteria; Bacteroidetes; Flavobacteriia; Flavobacteriales; Flavobacteriaceae; Sufflavibacter; uncultured marine bacterium
487	0	0	0	0	0	0	0	0	0	0	0	1	0	0	0	0	0	0	0	0	Bacteria; Bacteroidetes; Flavobacteriia; Flavobacteriales; Flavobacteriaceae; Sufflavibacter; uncultured bacterium
488	0	1	2	0	0	0	0	1	0	0	1	1	1	0	2	3	0	3	0	0	Bacteria; Proteobacteria; Alphaproteobacteria; Rhodobacterales; Rhodobacteraceae; Roseobacter clade NAC11-7 lineage; uncultured alpha proteobacterium
489	0	0	0	0	0	0	0	0	0	0	0	0	1	0	0	0	0	0	0	0	Bacteria; Proteobacteria; Gammaproteobacteria; Oceanospirillales; Oceanospirillaceae; Oleibacter; uncultured bacterium
490	0	0	0	0	0	0	0	0	0	0	0	0	0	0	0	2	0	0	0	0	Bacteria; Proteobacteria; Alphaproteobacteria; Rhizobiales; Methylobacteriaceae; Methylobacterium; Methylobacterium radiotolerans JCM 2831
491	0	0	0	0	0	0	0	0	0	0	0	0	1	0	0	0	0	0	0	0	Bacteria; Bacteroidetes; Cytophagia; Cytophagales; Flammeovirgaceae; Rapidithrix; uncultured bacterium
492	0	0	0	0	0	0	0	0	0	0	0	0	0	0	0	2	0	0	0	0	Bacteria; Proteobacteria; Betaproteobacteria; Methylophilales; Methylophilaceae; OM43 clade; uncultured Methylobacillus sp.
493	0	0	0	0	0	0	0	0	0	0	0	1	0	0	0	0	0	0	0	0	Bacteria; Proteobacteria; Gammaproteobacteria; Oceanospirillales; Oceanospirillaceae; Pseudospirillum; uncultured marine bacterium
494	1	0	0	0	1	0	0	0	0	0	0	2	0	0	0	1	0	0	0	0	Bacteria; Proteobacteria; Alphaproteobacteria; Rhodobacterales; Rhodobacteraceae; DC5-80-3 lineage
495	1	0	0	0	0	1	0	0	0	0	1	0	1	0	0	0	0	0	0	0	Bacteria; Proteobacteria; Alphaproteobacteria; Rhizobiales; Rhodobiaceae; Anderseniella; uncultured alpha proteobacterium
496	0	0	0	0	0	0	0	0	0	0	0	0	0	0	0	0	0	2	0	0	Bacteria; Proteobacteria; Gammaproteobacteria; Alteromonadales; Alteromonadaceae; SAR92 clade; uncultured bacterium
497	0	0	0	0	0	1	0	0	0	0	0	2	0	0	0	0	0	0	0	0	Bacteria; Proteobacteria; Alphaproteobacteria; Rhodobacterales; Rhodobacteraceae; DC5-80-3 lineage
498	0	0	0	0	0	0	0	0	0	0	0	0	0	0	0	0	0	0	0	1	Bacteria; Proteobacteria; Gammaproteobacteria; Oceanospirillales; OM182 clade; uncultured bacterium
499	0	0	0	0	0	0	0	0	0	0	0	0	0	1	0	0	0	0	0	0	Bacteria; Proteobacteria; Alphaproteobacteria; Rhodobacterales; Rhodobacteraceae; Roseobacter clade OCT lineage; uncultured bacterium
500	0	0	0	0	0	0	0	0	0	0	0	0	0	0	0	0	1	0	0	0	Bacteria; Proteobacteria; Gammaproteobacteria; Alteromonadales; Alteromonadaceae; Luminiphilus; uncultured marine bacterium
501	0	0	0	0	0	0	0	0	0	0	1	0	0	0	0	0	0	0	0	0	Bacteria; Proteobacteria; Gammaproteobacteria; Oceanospirillales; SAR86 clade; uncultured marine bacterium
502	0	0	0	0	0	0	0	0	0	0	1	0	0	0	0	0	0	0	0	0	Bacteria; Proteobacteria; Alphaproteobacteria; Rhodobacterales; Rhodobacteraceae; Roseobacter clade NAC11-7 lineage; uncultured Rhodobacteraceae bacterium
503	0	0	0	0	0	0	0	0	0	0	0	0	0	0	0	1	0	0	0	0	Bacteria; Verrucomicrobia; Opitutae; Puniceicoccales; Puniceicoccaceae; uncultured; uncultured bacterium
504	4	4	1	0	2	2	3	0	2	1	5	7	3	0	10	8	7	2	0	9	Bacteria; Proteobacteria; Gammaproteobacteria; Oceanospirillales; Oceanospirillaceae; Pseudospirillum; uncultured gamma proteobacterium
505	0	0	0	0	1	0	0	1	0	0	0	0	0	0	0	0	0	0	0	0	Bacteria; Proteobacteria; Alphaproteobacteria; Rhodobacterales; Rhodobacteraceae; Loktanella; uncultured marine bacterium
506	0	0	0	0	0	0	0	0	0	0	1	0	0	0	0	0	0	0	0	0	Bacteria; Proteobacteria; Gammaproteobacteria; Oceanospirillales; Oceanospirillaceae; Pseudospirillum; uncultured gamma proteobacterium
507	0	0	0	0	0	0	0	0	1	0	0	0	0	0	0	0	0	0	0	0	Bacteria; Proteobacteria; Gammaproteobacteria; Alteromonadales; Alteromonadaceae; SAR92 clade; uncultured gamma proteobacterium
508	0	0	0	0	0	0	0	0	0	0	0	0	0	0	0	0	0	0	0	1	Bacteria; Bacteroidetes; Flavobacteriia; Flavobacteriales; Flavobacteriaceae; uncultured; uncultured bacterium
509	0	0	0	0	0	0	0	0	0	0	0	0	1	0	0	0	0	0	0	0	Bacteria; Proteobacteria; Alphaproteobacteria; Rhodobacterales; Rhodobacteraceae; DC5-80-3 lineage
510	0	0	0	0	0	1	0	0	0	0	1	0	0	0	0	3	0	1	0	0	Bacteria; Bacteroidetes; Cytophagia; Cytophagales; Flammeovirgaceae; Rapidithrix; uncultured organism
511	0	0	0	0	0	0	0	0	0	0	0	0	0	0	0	1	0	0	0	0	Bacteria; Bacteroidetes; Flavobacteriia; Flavobacteriales; Flavobacteriaceae; Polaribacter; Flavobacterium sp. SCGC AAA160-P02
512	0	0	0	0	0	0	0	0	0	0	1	0	0	0	0	0	0	0	0	0	Bacteria; Bacteroidetes; Flavobacteriia; Flavobacteriales; Flavobacteriaceae; Sufflavibacter; uncultured marine bacterium
513	0	0	0	0	0	0	0	0	0	0	1	0	0	0	0	0	0	0	1	1	Bacteria; Bacteroidetes; Flavobacteriia; Flavobacteriales; Cryomorphaceae; Owenweeksia; uncultured marine bacterium
514	0	0	0	0	0	0	0	0	0	0	0	0	0	0	0	0	0	0	1	0	Bacteria; Bacteroidetes; Flavobacteriia; Flavobacteriales; Flavobacteriaceae; Polaribacter; uncultured bacterium
515	0	2	1	0	0	0	0	0	0	0	0	0	0	0	0	0	0	0	0	0	Bacteria; Verrucomicrobia; Verrucomicrobiae; Verrucomicrobiales; Rubritaleaceae; Rubritalea; Rubritalea sp. shu-10-MA45-1
516	0	0	0	0	0	0	0	0	0	0	0	0	0	1	0	0	0	0	0	0	Bacteria; Proteobacteria; Alphaproteobacteria; Rhodobacterales; Rhodobacteraceae; Tateyamaria; uncultured bacterium
517	0	2	0	0	0	0	0	0	0	0	0	0	0	0	0	0	0	0	0	0	Bacteria; Verrucomicrobia; Verrucomicrobiae; Verrucomicrobiales; Rubritaleaceae; Rubritalea; Rubritalea sp. shu-10-MA45-1
518	0	0	0	0	0	0	0	0	0	0	0	0	0	1	0	0	0	0	0	0	Bacteria; Proteobacteria; Alphaproteobacteria; Rhodobacterales; Rhodobacteraceae; Roseobacter clade NAC11-7 lineage; uncultured alpha proteobacterium
519	0	3	0	0	0	0	0	0	0	0	0	0	0	0	0	0	0	0	0	0	Bacteria; Proteobacteria; ARKICE-90; uncultured marine bacterium
520	0	0	0	0	0	0	0	0	0	0	0	0	1	0	0	0	0	0	0	0	Bacteria; Proteobacteria; Gammaproteobacteria; Alteromonadales; Pseudoalteromonadaceae; uncultured; uncultured gamma proteobacterium
521	0	0	0	0	0	0	0	0	0	0	0	0	1	0	0	0	0	0	0	0	Bacteria; Proteobacteria; Gammaproteobacteria; Oceanospirillales; Oceanospirillaceae; Pseudospirillum; uncultured bacterium
522	0	1	0	0	0	0	0	0	0	0	0	0	0	0	0	0	0	0	0	0	Bacteria; Verrucomicrobia; Verrucomicrobiae; Verrucomicrobiales; Verrucomicrobiaceae; Persicirhabdus; uncultured Verrucomicrobia bacterium
523	0	0	0	0	0	0	0	0	0	0	0	0	0	0	0	1	0	0	0	0	Bacteria; Proteobacteria; Gammaproteobacteria; Alteromonadales; Alteromonadaceae; OM60(NOR5) clade; uncultured marine bacterium
524	0	0	0	0	0	0	0	0	0	0	0	0	0	0	0	1	0	0	0	0	Bacteria; Proteobacteria; Gammaproteobacteria; Alteromonadales; Alteromonadaceae; BD1-7 clade; uncultured bacterium
525	0	0	0	0	0	0	0	0	0	0	0	0	0	0	0	0	0	0	0	1	Bacteria; Bacteroidetes; Flavobacteriia; Flavobacteriales; Cryomorphaceae; Owenweeksia; uncultured Cryomorphaceae bacterium
526	0	0	0	0	0	0	0	0	0	0	0	0	0	0	0	0	0	1	0	0	Bacteria; Proteobacteria; Alphaproteobacteria; Rhodobacterales; Rhodobacteraceae; Roseobacter clade NAC11-7 lineage; uncultured organism
527	0	0	0	0	0	0	0	0	0	0	0	0	0	0	0	1	0	0	0	0	Bacteria; Bacteroidetes; Cytophagia; Cytophagales; Flammeovirgaceae; Rapidithrix; uncultured organism
528	0	0	0	0	0	0	0	0	0	0	0	0	0	0	1	0	0	0	0	0	Bacteria; Proteobacteria; Deltaproteobacteria; Desulfobacterales; Desulfobacteraceae; Sva0081 sediment group; uncultured delta proteobacterium
529	0	0	0	0	1	0	0	0	0	0	0	0	0	0	0	1	0	2	0	0	Bacteria; Proteobacteria; Gammaproteobacteria; Alteromonadales; Alteromonadaceae; SAR92 clade; uncultured gamma proteobacterium
530	0	0	0	0	0	0	0	1	0	0	0	0	0	0	0	1	0	0	1	1	Bacteria; Bacteroidetes; Flavobacteriia; Flavobacteriales; Cryomorphaceae; Owenweeksia; uncultured Polaribacter sp.
531	0	3	1	0	3	1	2	1	1	0	0	0	0	0	1	3	0	1	0	0	Bacteria; Bacteroidetes; Flavobacteriia; Flavobacteriales; Flavobacteriaceae; Polaribacter; uncultured bacterium ARCTIC49_D_07
532	0	0	0	0	0	0	0	0	0	0	0	1	0	0	0	0	0	0	0	0	Bacteria; Proteobacteria; Gammaproteobacteria; Oceanospirillales; SAR86 clade; uncultured marine bacterium
533	1	2	0	0	1	0	1	1	0	0	6	1	1	0	3	1	0	3	0	4	Bacteria; Proteobacteria; Gammaproteobacteria; Oceanospirillales; Oceanospirillaceae; Pseudospirillum; uncultured gamma proteobacterium
534	0	0	0	0	1	0	0	0	0	0	0	0	0	0	0	1	0	1	0	0	Bacteria; Bacteroidetes; Flavobacteriia; Flavobacteriales; Flavobacteriaceae; Polaribacter; uncultured Bacteroidetes bacterium
535	0	0	0	0	0	0	0	0	0	0	0	0	0	0	1	0	0	0	0	0	Bacteria; Proteobacteria; Alphaproteobacteria; Rhodobacterales; Rhodobacteraceae; uncultured; uncultured bacterium
536	0	0	0	0	0	0	0	0	0	0	0	1	0	0	0	0	0	0	0	0	Bacteria; Proteobacteria; Alphaproteobacteria; Rhodobacterales; Rhodobacteraceae; Lentibacter; uncultured alpha proteobacterium
537	0	0	0	1	0	0	0	0	0	0	0	0	0	0	0	0	0	0	0	0	Bacteria; Proteobacteria; Gammaproteobacteria; Alteromonadales; Alteromonadaceae; SAR92 clade; uncultured gamma proteobacterium
538	0	0	0	0	1	0	0	0	0	0	0	0	0	0	0	0	0	0	0	0	Bacteria; Proteobacteria; Deltaproteobacteria; Bdellovibrionales; Bdellovibrionaceae; Bdellovibrio; uncultured bacterium
539	0	0	0	0	0	0	0	0	0	0	0	0	0	0	0	0	0	1	0	0	Bacteria; Proteobacteria; Gammaproteobacteria; Alteromonadales; Alteromonadaceae; SAR92 clade; uncultured marine bacterium
540	0	0	0	0	0	0	0	0	0	0	0	0	0	0	0	0	0	2	0	0	Bacteria; Proteobacteria; Gammaproteobacteria; Oceanospirillales; Oceanospirillaceae; Balneatrix; uncultured bacterium
541	0	0	0	0	0	0	0	0	0	0	0	0	0	0	0	0	0	1	0	0	Bacteria; Proteobacteria; Gammaproteobacteria; Chromatiales; Ectothiorhodospiraceae; Acidiferrobacter; uncultured bacterium
542	2	0	0	0	0	0	0	0	0	0	0	0	0	0	0	0	0	0	0	0	Bacteria; Proteobacteria; Gammaproteobacteria; Alteromonadales; Alteromonadaceae; OM60(NOR5) clade; uncultured marine bacterium
543	0	0	0	0	0	0	2	1	0	0	1	0	0	0	5	6	0	2	1	0	Bacteria; Bacteroidetes; Cytophagia; Cytophagales; Flammeovirgaceae; Rapidithrix; uncultured bacterium
544	0	0	0	0	0	0	0	0	0	0	0	0	0	0	0	0	0	1	0	0	Bacteria; Bacteroidetes; Flavobacteriia; Flavobacteriales; Flavobacteriaceae; Polaribacter; uncultured Polaribacter sp.
545	0	1	0	0	0	1	0	0	0	0	0	0	0	0	0	2	0	0	1	0	Bacteria; Proteobacteria; Gammaproteobacteria; Alteromonadales; Alteromonadaceae; SAR92 clade; uncultured bacterium
546	0	0	0	0	0	0	0	0	0	0	0	1	0	0	0	0	0	0	0	0	Bacteria; Proteobacteria; Alphaproteobacteria; Rhodobacterales; Rhodobacteraceae; uncultured; uncultured bacterium
547	0	0	0	0	0	0	0	0	0	0	0	0	0	1	0	0	0	0	0	0	Bacteria; Bacteroidetes; Flavobacteriia; Flavobacteriales; Cryomorphaceae; Owenweeksia; bacterium DG890
549	0	0	0	0	0	0	0	0	0	0	0	0	0	0	0	0	0	0	0	1	Bacteria; Bacteroidetes; Flavobacteriia; Flavobacteriales; Cryomorphaceae; Owenweeksia; uncultured Polaribacter sp.
550	0	0	0	0	0	0	0	0	0	0	1	0	0	0	0	0	0	0	0	0	Bacteria; Proteobacteria; Gammaproteobacteria; Oceanospirillales; SAR86 clade; uncultured marine bacterium
551	1	0	0	0	0	0	0	0	0	0	0	0	0	0	0	0	0	0	0	0	Bacteria; Proteobacteria; Gammaproteobacteria; Oceanospirillales; SAR86 clade; uncultured marine bacterium
552	0	0	0	0	0	0	0	0	0	0	0	0	0	0	1	0	0	0	0	0	Bacteria; Proteobacteria; Gammaproteobacteria; Oceanospirillales; Oceanospirillaceae; Pseudospirillum; uncultured marine bacterium
553	0	0	0	0	0	0	0	0	0	0	0	0	0	0	0	0	0	0	0	1	Bacteria; Proteobacteria; Alphaproteobacteria; Rhodobacterales; Rhodobacteraceae; uncultured; uncultured alpha proteobacterium
554	0	0	0	0	0	0	0	0	0	0	0	0	0	0	0	0	0	1	0	0	Bacteria; Proteobacteria; Gammaproteobacteria; Alteromonadales; Alteromonadaceae; SAR92 clade; uncultured marine bacterium
555	0	0	0	0	0	0	0	0	0	0	0	0	0	0	0	0	0	1	0	0	Bacteria; Proteobacteria; Gammaproteobacteria; Alteromonadales; Alteromonadaceae; Marinobacter; uncultured bacterium
556	0	0	0	0	0	0	0	0	0	0	0	0	0	0	0	0	0	1	0	0	Bacteria; Proteobacteria; Alphaproteobacteria; Rhodospirillales; Rhodospirillaceae; uncultured; uncultured alpha proteobacterium
557	0	0	0	0	0	0	0	0	2	0	0	0	0	0	0	0	0	1	0	0	Bacteria; Bacteroidetes; BD2-2; uncultured bacterium
558	0	0	1	0	0	0	0	0	0	0	0	0	0	0	0	0	0	0	0	0	Bacteria; Proteobacteria; Gammaproteobacteria; Oceanospirillales; Oceanospirillaceae; Pseudospirillum; uncultured marine bacterium
559	0	0	0	0	0	0	0	0	0	0	0	0	0	0	0	0	0	0	0	1	Bacteria; Proteobacteria; Betaproteobacteria; Burkholderiales; Comamonadaceae; Variovorax; uncultured bacterium
560	0	0	0	0	0	0	0	0	0	0	0	0	0	0	2	0	0	1	0	0	Bacteria; Proteobacteria; Gammaproteobacteria; Alteromonadales; Alteromonadaceae; Glaciecola; uncultured bacterium
561	0	0	0	0	0	0	0	0	0	0	0	1	0	0	0	0	0	0	0	0	Bacteria; Proteobacteria; Gammaproteobacteria; Alteromonadales; Alteromonadaceae; C1-B045; uncultured bacterium
562	0	2	0	1	0	0	0	0	0	0	0	0	0	1	0	0	0	0	0	0	Bacteria; Proteobacteria; Alphaproteobacteria; Rhodobacterales; Rhodobacteraceae; uncultured; uncultured bacterium
563	0	1	0	0	0	0	0	0	0	1	0	0	0	0	0	0	0	2	0	0	Bacteria; Proteobacteria; Alphaproteobacteria; Rhodobacterales; Rhodobacteraceae; Roseobacter clade NAC11-7 lineage; uncultured alpha proteobacterium
564	1	0	0	0	0	0	0	0	0	0	1	1	0	0	0	0	0	2	0	0	Bacteria; Proteobacteria; Alphaproteobacteria; Rhodobacterales; Rhodobacteraceae; DC5-80-3 lineage
565	0	0	0	0	0	0	0	0	0	0	0	0	0	0	0	0	0	2	0	0	Bacteria; Bacteroidetes; Flavobacteriia; Flavobacteriales; Cryomorphaceae; Owenweeksia; uncultured Cryomorphaceae bacterium
566	0	0	0	0	0	0	0	0	0	0	1	0	0	0	0	0	0	0	0	0	Bacteria; Proteobacteria; Gammaproteobacteria; Alteromonadales; Pseudoalteromonadaceae; Pseudoalteromonas; uncultured Vibrio sp.
567	0	0	0	0	0	1	0	0	1	0	0	0	0	0	0	0	0	0	0	0	Bacteria; Bacteroidetes; Flavobacteriia; Flavobacteriales; Flavobacteriaceae; Flavivirga; Psychroserpens sp. JC2681
568	0	1	0	1	0	1	0	0	1	2	0	0	1	0	2	0	1	0	0	0	Bacteria; Bacteroidetes; Flavobacteriia; Flavobacteriales; Flavobacteriaceae; Flaviramulus; uncultured bacterium
569	0	0	0	0	0	0	0	0	0	0	0	0	0	0	0	0	0	1	0	0	Bacteria; Bacteroidetes; Flavobacteriia; Flavobacteriales; Flavobacteriaceae; Sufflavibacter; uncultured marine bacterium
570	0	0	0	0	0	0	0	0	0	0	0	0	1	0	0	0	0	0	0	0	Bacteria; Proteobacteria; Gammaproteobacteria; Oceanospirillales; Hahellaceae; Endozoicomonas; intranuclear bacterium of Bathymodiolus spp.
571	0	0	0	0	0	0	0	0	0	0	0	0	1	0	0	0	0	0	0	0	Bacteria; Proteobacteria; Gammaproteobacteria; Oceanospirillales; SAR86 clade; uncultured marine bacterium
572	0	0	0	0	0	0	0	0	0	0	1	0	0	0	0	0	0	0	0	0	Bacteria; Proteobacteria; Gammaproteobacteria; Chromatiales; Chromatiaceae; Nitrosococcus; uncultured bacterium
573	0	0	0	0	0	0	0	0	0	0	0	0	0	0	0	1	0	0	0	0	Bacteria; Proteobacteria; Gammaproteobacteria; Alteromonadales; Alteromonadaceae; SAR92 clade; uncultured bacterium
574	0	0	0	0	0	1	0	0	0	0	0	0	0	0	0	0	0	0	0	0	Bacteria; Bacteroidetes; Sphingobacteriia; Sphingobacteriales; NS11-12 marine group; uncultured bacterium
575	0	0	0	1	0	0	0	0	0	0	0	0	0	0	0	0	0	0	0	0	Bacteria; Proteobacteria; Gammaproteobacteria; Alteromonadales; Alteromonadaceae; SAR92 clade; uncultured marine bacterium
576	0	0	0	0	0	0	0	0	0	0	0	0	1	0	0	0	0	0	0	0	Bacteria; Proteobacteria; Gammaproteobacteria; Alteromonadales; Alteromonadaceae; SAR92 clade; uncultured bacterium
577	0	0	0	0	0	0	0	0	0	0	0	0	0	1	0	0	0	0	0	0	Bacteria; Bacteroidetes; Flavobacteriia; Flavobacteriales; Flavobacteriaceae; Flaviramulus; marine bacterium J20-17
578	0	0	0	3	1	2	0	6	6	3	0	2	1	1	3	1	2	4	2	1	Bacteria; Proteobacteria; Gammaproteobacteria; Alteromonadales; Alteromonadaceae; SAR92 clade; uncultured bacterium
579	0	0	0	0	0	0	0	0	0	0	0	0	0	0	0	0	0	1	0	0	Bacteria; Actinobacteria; Actinobacteria; PeM15; uncultured actinobacterium
580	0	0	0	0	0	0	0	0	0	0	0	0	0	0	0	0	0	1	0	0	Bacteria; Proteobacteria; Gammaproteobacteria; Oceanospirillales; Oceanospirillaceae; Pseudospirillum; uncultured marine bacterium
581	0	0	0	0	0	0	0	0	0	0	1	0	0	0	0	0	0	0	0	0	Bacteria; Proteobacteria; Gammaproteobacteria; Alteromonadales; Alteromonadaceae; SAR92 clade; uncultured marine bacterium
582	0	0	0	0	0	0	0	0	0	0	0	0	0	0	0	0	0	1	0	0	Bacteria; Bacteroidetes; Flavobacteriia; Flavobacteriales; Flavobacteriaceae; Sufflavibacter; uncultured marine bacterium
583	0	0	0	0	0	0	0	0	0	0	0	0	0	0	0	0	0	1	0	0	Bacteria; Bacteroidetes; Flavobacteriia; Flavobacteriales; Flavobacteriaceae; Polaribacter; uncultured bacterium
584	0	0	0	0	0	0	0	0	0	0	1	0	0	0	0	0	0	0	0	0	Bacteria; Acidobacteria; Subgroup 26; uncultured bacterium
585	0	0	0	0	0	0	0	0	0	0	0	0	0	0	0	0	0	0	0	1	Bacteria; Proteobacteria; Gammaproteobacteria; Alteromonadales; Alteromonadaceae; BD1-7 clade; uncultured bacterium
586	0	0	0	0	0	0	0	0	0	0	2	0	0	0	0	0	0	0	0	0	Bacteria; Proteobacteria; Deltaproteobacteria; Bdellovibrionales; Bdellovibrionaceae; OM27 clade; uncultured marine microorganism
587	0	0	0	0	0	0	0	0	0	0	0	1	0	0	0	0	0	0	0	2	Bacteria; Proteobacteria; Alphaproteobacteria; Rhodobacterales; Rhodobacteraceae; DC5-80-3 lineage
588	0	0	0	0	0	0	0	0	0	0	0	0	0	0	0	0	0	1	0	0	Bacteria; Bacteroidetes; Flavobacteriia; Flavobacteriales; Cryomorphaceae; Owenweeksia; uncultured Bacteroidetes bacterium
589	0	1	0	0	0	0	0	0	0	0	0	0	0	0	0	0	0	0	0	0	Bacteria; Proteobacteria; ARKICE-90; uncultured marine bacterium
590	0	1	0	1	1	1	0	0	0	0	0	1	0	0	0	6	0	2	0	2	Bacteria; Proteobacteria; Betaproteobacteria; Burkholderiales; Comamonadaceae; BAL58 marine group; uncultured bacterium
591	0	0	0	0	0	0	0	0	0	0	0	0	0	0	0	0	0	1	0	0	Bacteria; Proteobacteria; Gammaproteobacteria; Alteromonadales; Alteromonadaceae; SAR92 clade; uncultured marine bacterium
592	0	0	0	0	0	0	0	0	0	0	0	0	0	0	0	0	0	1	0	0	Bacteria; Proteobacteria; Alphaproteobacteria; Rhodobacterales; Rhodobacteraceae; DC5-80-3 lineage
593	39	11	14	2	6	4	4	0	0	5	12	11	3	0	8	11	1	0	0	1	Bacteria; Bacteroidetes; Flavobacteriia; Flavobacteriales; Flavobacteriaceae; NS4 marine group; uncultured marine bacterium
594	0	0	0	1	0	0	0	1	0	0	0	0	0	0	0	0	0	0	0	0	Bacteria; Bacteroidetes; Flavobacteriia; Flavobacteriales; Flavobacteriaceae; Polaribacter; uncultured bacterium
595	0	0	0	0	0	0	0	0	0	0	0	0	0	0	0	0	0	0	0	1	Bacteria; Bacteroidetes; Flavobacteriia; Flavobacteriales; Flavobacteriaceae; Sufflavibacter; uncultured marine bacterium
596	0	0	0	0	0	1	0	0	1	0	0	0	0	0	0	0	0	0	0	0	Bacteria; Proteobacteria; Gammaproteobacteria; KI89A clade; uncultured bacterium
597	0	0	0	0	0	0	0	0	0	0	1	0	0	0	0	0	0	0	0	0	Bacteria; Proteobacteria; Alphaproteobacteria; Rhodobacterales; Rhodobacteraceae; uncultured; uncultured Rhodobacteraceae bacterium
598	0	0	0	0	0	0	0	0	1	0	0	0	0	0	0	0	0	0	0	0	Bacteria; Proteobacteria; Alphaproteobacteria; Rhodobacterales; Rhodobacteraceae; Roseobacter clade NAC11-7 lineage; uncultured marine bacterium
599	0	0	0	0	0	0	0	0	0	0	0	0	1	0	0	0	0	0	0	0	Bacteria; Proteobacteria; Alphaproteobacteria; Rhodospirillales; Rhodospirillaceae; uncultured; uncultured alpha proteobacterium
600	0	0	0	0	0	0	0	0	1	0	0	0	0	0	0	0	0	1	0	0	Bacteria; Proteobacteria; Alphaproteobacteria; Rhodobacterales; Rhodobacteraceae; Roseobacter clade NAC11-7 lineage; uncultured bacterium
601	0	0	0	0	0	0	0	0	0	0	0	0	0	0	0	0	0	0	0	1	Bacteria; Proteobacteria; Gammaproteobacteria; Alteromonadales; Alteromonadaceae; BD1-7 clade; marine metagenome
602	0	0	0	0	0	0	0	0	0	0	0	0	0	0	0	0	0	0	1	0	Bacteria; Bacteroidetes; Flavobacteriia; Flavobacteriales; Flavobacteriaceae; Polaribacter; uncultured Polaribacter sp.
603	0	0	1	2	0	3	0	0	0	0	2	0	2	0	1	10	1	0	1	1	Bacteria; Bacteroidetes; Cytophagia; Cytophagales; Flammeovirgaceae; Reichenbachiella; uncultured Cytophaga sp.
605	0	0	0	0	0	0	0	0	0	0	1	0	0	0	0	0	0	0	0	0	Bacteria; Proteobacteria; Betaproteobacteria; Burkholderiales; Comamonadaceae; Pelomonas; uncultured proteobacterium
606	0	0	0	0	0	0	0	0	0	0	0	0	0	0	0	0	0	0	1	0	Bacteria; Proteobacteria; Gammaproteobacteria; Oceanospirillales; SAR86 clade; uncultured marine bacterium
607	0	0	3	0	0	0	0	0	0	0	0	0	0	0	0	0	0	0	0	0	Bacteria; Proteobacteria; Alphaproteobacteria; Rhodobacterales; Rhodobacteraceae; Loktanella; uncultured marine bacterium
608	0	1	0	0	0	0	0	0	0	0	0	0	0	0	0	0	0	0	0	0	Bacteria; Proteobacteria; Alphaproteobacteria; Rhodobacterales; Rhodobacteraceae; Roseobacter clade NAC11-7 lineage; uncultured marine bacterium
609	0	0	0	0	0	0	0	1	0	0	0	0	0	0	0	0	0	0	0	0	Bacteria; Bacteroidetes; Flavobacteriia; Flavobacteriales; Cryomorphaceae; Owenweeksia; marine metagenome
611	1	0	0	0	0	0	0	0	0	0	0	0	0	0	0	0	0	0	0	0	Bacteria; Verrucomicrobia; Opitutae; Opitutales; Opitutaceae; Diplosphaera; uncultured bacterium
612	1	0	0	0	0	0	0	0	0	0	0	0	0	0	0	0	0	0	0	0	Bacteria; Proteobacteria; Alphaproteobacteria; Rickettsiales; AKIW1012; endosymbiont of Acanthamoeba sp.
613	1	0	0	0	0	0	0	0	0	0	0	0	0	0	0	0	0	0	0	0	Bacteria; Proteobacteria; Alphaproteobacteria; Sphingomonadales; Sphingomonadaceae; Novosphingobium; Novosphingobium sp. MN2-9
614	0	1	0	0	0	0	0	0	0	0	0	0	0	0	0	0	0	0	0	1	Bacteria; Proteobacteria; Gammaproteobacteria; Oceanospirillales; Oceanospirillaceae; Balneatrix; uncultured marine bacterium
615	0	3	2	0	2	0	0	0	0	0	1	1	1	0	0	1	1	1	0	2	Bacteria; Proteobacteria; Alphaproteobacteria; Rhodobacterales; Rhodobacteraceae; Roseobacter clade NAC11-7 lineage; uncultured marine bacterium
616	0	0	0	0	0	0	0	0	0	0	0	0	0	0	0	1	0	0	0	0	Bacteria; Proteobacteria; Gammaproteobacteria; Alteromonadales; Alteromonadaceae; uncultured; uncultured deep-sea bacterium
617	0	0	0	0	3	1	0	0	0	0	0	0	0	0	2	0	0	0	0	0	Bacteria; Proteobacteria; Gammaproteobacteria; Alteromonadales; Alteromonadaceae; OM60(NOR5) clade; uncultured bacterium
618	0	0	0	0	0	0	0	0	0	0	0	0	0	0	0	1	0	0	0	0	Bacteria; Proteobacteria; Alphaproteobacteria; Rhodobacterales; Rhodobacteraceae; uncultured; uncultured marine bacterium
620	0	0	0	0	0	0	0	0	0	0	0	0	0	0	0	4	0	0	0	0	Bacteria; Bacteroidetes; Flavobacteriia; Flavobacteriales; Flavobacteriaceae; Sufflavibacter; uncultured bacterium
621	0	0	0	0	0	0	0	0	0	0	0	0	0	0	2	0	0	0	0	0	Bacteria; Proteobacteria; Gammaproteobacteria; Alteromonadales; Alteromonadaceae; BD2-7; uncultured deep-sea bacterium
622	1	3	0	4	2	0	0	4	3	0	0	4	0	0	5	1	1	3	2	3	Bacteria; Proteobacteria; Alphaproteobacteria; Rhodobacterales; Rhodobacteraceae; uncultured; uncultured bacterium
623	0	0	0	0	0	0	0	0	0	0	0	0	0	0	0	2	0	0	0	0	Bacteria; Proteobacteria; Gammaproteobacteria; Oceanospirillales; OM182 clade; uncultured bacterium
624	0	0	1	0	0	0	0	0	0	0	0	0	0	0	0	0	0	0	0	0	Bacteria; Proteobacteria; Alphaproteobacteria; Rhodobacterales; Rhodobacteraceae; Lentibacter; uncultured marine bacterium
625	0	0	0	0	0	0	0	0	0	0	0	0	0	0	0	0	0	1	0	0	Bacteria; Bacteroidetes; Flavobacteriia; Flavobacteriales; Flavobacteriaceae; Polaribacter; Polaribacter sp. J15-9
626	0	0	0	0	0	0	0	0	0	0	0	0	0	0	0	0	0	0	0	1	Bacteria; Bacteroidetes; Cytophagia; Cytophagales; Flammeovirgaceae; Fabibacter; uncultured bacterium
627	0	0	0	0	0	0	0	0	0	0	0	0	0	0	1	0	0	0	0	0	Bacteria; Proteobacteria; Gammaproteobacteria; Oceanospirillales; Oceanospirillaceae; Pseudospirillum; uncultured marine bacterium
628	0	0	0	0	0	0	0	0	0	0	0	0	0	0	0	0	0	1	0	0	Bacteria; Bacteroidetes; Flavobacteriia; Flavobacteriales; Flavobacteriaceae; Sufflavibacter; uncultured marine bacterium
629	0	0	0	0	0	0	0	0	0	0	0	0	0	0	0	0	0	1	0	0	Bacteria; Bacteroidetes; Flavobacteriia; Flavobacteriales; Flavobacteriaceae; Ulvibacter; uncultured bacterium
630	2	0	0	0	0	0	0	0	0	0	0	1	0	0	0	0	0	0	0	0	Bacteria; Proteobacteria; Gammaproteobacteria; Oceanospirillales; SAR86 clade; uncultured bacterium
631	0	0	0	0	0	0	0	0	0	0	2	0	0	0	0	0	0	0	0	0	Bacteria; Proteobacteria; Alphaproteobacteria; Rickettsiales; SAR116 clade; uncultured bacterium
632	0	0	0	0	0	0	0	0	0	0	0	0	0	0	0	0	0	0	0	1	Bacteria; Bacteroidetes; Flavobacteriia; Flavobacteriales; Flavobacteriaceae; Polaribacter; uncultured bacterium
633	0	0	0	0	0	0	0	0	0	0	0	0	0	0	2	0	0	0	0	0	Bacteria; Proteobacteria; Gammaproteobacteria; Oceanospirillales; Oceanospirillaceae; Marinobacterium; uncultured marine bacterium
634	0	0	0	0	0	0	0	0	0	0	0	0	0	0	0	0	0	1	0	0	Bacteria; Proteobacteria; Gammaproteobacteria; Alteromonadales; Alteromonadaceae; SAR92 clade; uncultured marine bacterium
635	0	0	0	0	0	0	0	0	0	0	0	0	0	0	1	0	0	0	0	0	Bacteria; Proteobacteria; Gammaproteobacteria; Alteromonadales; Alteromonadaceae; SAR92 clade; uncultured bacterium
636	0	0	0	0	0	0	0	0	0	0	0	0	0	0	1	0	0	0	0	0	Bacteria; Proteobacteria; Gammaproteobacteria; Pseudomonadales; Pseudomonadaceae; Pseudomonas; uncultured marine bacterium
637	0	0	0	0	1	0	0	0	0	0	1	0	0	0	0	0	0	0	2	2	Bacteria; Bacteroidetes; Flavobacteriia; Flavobacteriales; Flavobacteriaceae; Polaribacter; uncultured bacterium
638	0	0	0	0	10	2	0	2	0	0	0	0	0	0	0	0	0	0	0	1	Bacteria; Proteobacteria; Gammaproteobacteria; Alteromonadales; Alteromonadaceae; uncultured bacterium
639	0	0	0	1	0	0	0	0	0	0	0	0	0	0	0	0	0	0	0	0	Bacteria; Proteobacteria; Alphaproteobacteria; Rhodobacterales; Rhodobacteraceae; Roseobacter clade OCT lineage; uncultured bacterium
640	0	0	0	0	0	0	0	0	0	0	0	0	0	0	0	2	0	0	0	0	Bacteria; Proteobacteria; Alphaproteobacteria; Rhodobacterales; Rhodobacteraceae; Pseudorhodobacter; Pseudorhodobacter wandonensis
641	0	0	0	0	0	0	0	0	0	0	0	0	0	0	1	0	0	0	0	0	Bacteria; Proteobacteria; Betaproteobacteria; Burkholderiales; Comamonadaceae; uncultured; uncultured proteobacterium
642	0	0	0	0	0	0	0	0	0	0	0	0	0	0	0	0	0	0	0	1	Bacteria; Bacteroidetes; Flavobacteriia; Flavobacteriales; Flavobacteriaceae; Polaribacter; uncultured Bacteroidetes bacterium
643	0	0	0	0	1	0	0	0	0	0	0	0	0	0	0	0	0	0	0	0	Bacteria; Proteobacteria; Gammaproteobacteria; Xanthomonadales; JTB255 marine benthic group; uncultured bacterium
644	0	0	0	0	0	0	0	0	0	0	0	1	0	0	0	0	0	0	0	0	Bacteria; Proteobacteria; Alphaproteobacteria; Rhodobacterales; Rhodobacteraceae; DC5-80-3 lineage
645	0	0	0	0	0	0	0	0	0	0	0	0	0	0	0	0	0	0	0	1	Bacteria; Proteobacteria; Gammaproteobacteria; Pseudomonadales; Pseudomonadaceae; Pseudomonas; uncultured bacterium
646	0	0	0	0	0	0	0	0	0	0	0	0	0	0	0	0	0	0	1	0	Bacteria; Bacteroidetes; Flavobacteriia; Flavobacteriales; Cryomorphaceae; Owenweeksia; marine metagenome
647	0	0	0	0	0	0	0	0	0	0	0	0	0	0	2	0	0	0	0	0	Bacteria; Proteobacteria; Gammaproteobacteria; Alteromonadales; Alteromonadaceae; SAR92 clade; uncultured bacterium
648	0	0	0	0	0	0	0	0	0	0	0	0	0	0	0	0	0	0	0	1	Bacteria; Proteobacteria; Alphaproteobacteria; Rhodobacterales; Rhodobacteraceae; uncultured; uncultured marine bacterium
649	0	0	0	0	0	0	0	0	0	0	0	0	1	0	0	0	0	0	0	0	Bacteria; Proteobacteria; Gammaproteobacteria; Oceanospirillales; Oceanospirillaceae; Pseudospirillum; uncultured gamma proteobacterium
650	0	0	0	0	0	0	0	0	0	0	0	0	0	0	0	1	0	0	0	0	Bacteria; Proteobacteria; Gammaproteobacteria; Oceanospirillales; Oceanospirillaceae; Pseudospirillum; uncultured marine bacterium
651	0	0	0	0	0	0	0	0	0	0	0	0	0	0	1	0	0	0	0	0	Bacteria; Proteobacteria; Gammaproteobacteria; Alteromonadales; Alteromonadaceae; Luminiphilus; uncultured marine bacterium
652	0	0	0	0	0	0	0	0	0	0	0	0	0	0	0	0	0	1	0	0	Bacteria; Bacteroidetes; Flavobacteriia; Flavobacteriales; Cryomorphaceae; Owenweeksia; uncultured Polaribacter sp.
653	0	0	0	0	0	0	0	0	0	0	1	0	0	0	0	0	0	0	0	0	Bacteria; Bacteroidetes; Cytophagia; Cytophagales; Flammeovirgaceae; Fabibacter; uncultured bacterium
654	0	0	0	0	1	2	0	1	2	0	1	2	0	0	1	3	2	0	1	2	Bacteria; Proteobacteria; Gammaproteobacteria; Oceanospirillales; Oceanospirillaceae; Pseudospirillum; uncultured gamma proteobacterium
655	5	2	2	2	3	0	0	6	12	0	3	2	7	2	0	2	0	3	12	5	Bacteria; Bacteroidetes; Flavobacteriia; Flavobacteriales; Flavobacteriaceae; Sufflavibacter; uncultured bacterium
657	0	0	0	0	0	0	0	0	0	0	0	0	0	0	0	0	0	0	0	1	Bacteria; Proteobacteria; Gammaproteobacteria; Oceanospirillales; Oceanospirillaceae; Pseudospirillum; uncultured gamma proteobacterium
658	0	0	0	0	0	0	0	0	0	0	0	0	1	0	0	0	0	0	0	0	Bacteria; Proteobacteria; Alphaproteobacteria; Rhodospirillales; Rhodospirillaceae; uncultured; uncultured bacterium
659	2	1	0	1	0	1	0	0	0	0	87	12	6	0	14	5	0	1	1	1	Bacteria; Proteobacteria; Alphaproteobacteria; Rhodospirillales; Rhodospirillaceae; Defluviicoccus; uncultured bacterium
660	0	0	0	0	0	0	0	0	0	0	0	0	0	0	1	0	0	0	0	0	Bacteria; Proteobacteria; Alphaproteobacteria; Rhodobacterales; Rhodobacteraceae; uncultured; uncultured bacterium
661	0	0	0	0	1	0	0	0	0	0	0	0	0	0	0	0	0	0	0	0	Bacteria; Proteobacteria; Alphaproteobacteria; Rhodobacterales; Rhodobacteraceae; uncultured; uncultured bacterium
662	1	0	0	0	0	0	0	0	0	0	0	1	0	0	1	0	0	0	0	0	Bacteria; Proteobacteria; Alphaproteobacteria; Rhodobacterales; Rhodobacteraceae; Roseobacter clade NAC11-7 lineage; uncultured bacterium
663	0	0	0	0	0	1	0	0	0	0	0	0	0	0	1	0	0	0	0	0	Bacteria; Proteobacteria; Gammaproteobacteria; Chromatiales; Chromatiaceae; Nitrosococcus; uncultured bacterium
664	3	3	0	0	2	3	3	1	0	0	0	2	3	0	3	1	1	0	0	6	Bacteria; Proteobacteria; Alphaproteobacteria; Rhodobacterales; Rhodobacteraceae; Lentibacter; uncultured alpha proteobacterium
665	0	0	0	0	0	0	0	0	0	0	0	0	0	0	0	0	0	0	1	0	Bacteria; Proteobacteria; Alphaproteobacteria; Rhodobacterales; Rhodobacteraceae; Roseobacter clade NAC11-7 lineage; uncultured marine bacterium
666	0	0	0	0	0	0	0	0	0	0	0	1	0	0	0	0	0	0	0	0	Bacteria; Proteobacteria; Betaproteobacteria; Nitrosomonadales; Nitrosomonadaceae; uncultured; uncultured beta proteobacterium
667	0	5	4	2	1	1	1	0	0	0	0	0	0	0	1	1	0	0	0	0	Bacteria; Bacteroidetes; Flavobacteriia; Flavobacteriales; Flavobacteriaceae; Polaribacter; uncultured bacterium ARCTIC49_D_07
668	0	0	0	0	0	1	0	0	0	0	0	0	0	0	0	1	0	0	0	0	Bacteria; Proteobacteria; Alphaproteobacteria; DB1-14; uncultured bacterium
669	0	0	0	0	0	2	0	0	1	0	0	0	0	0	0	0	0	0	0	0	Bacteria; Proteobacteria; Alphaproteobacteria; DB1-14; uncultured bacterium
670	0	0	0	0	0	0	0	0	0	0	1	0	0	0	0	0	0	0	0	0	Bacteria; Proteobacteria; Gammaproteobacteria; Oceanospirillales; SAR86 clade; uncultured marine bacterium
671	0	0	0	0	0	0	0	0	0	0	0	0	0	0	0	0	0	0	0	3	Bacteria; Bacteroidetes; Flavobacteriia; Flavobacteriales; Flavobacteriaceae; Mesoflavibacter; Mesoflavibacter sp. KYW614
672	1	1	1	0	1	1	0	0	0	0	1	0	0	0	2	3	0	4	0	2	Bacteria; Proteobacteria; Alphaproteobacteria; Rhodobacterales; Rhodobacteraceae; Roseobacter clade NAC11-7 lineage; uncultured marine bacterium
673	0	0	0	0	1	0	0	0	0	0	0	0	0	0	0	0	0	0	0	0	Bacteria; Proteobacteria; Alphaproteobacteria; SAR11 clade; uncultured marine bacterium
674	0	0	0	0	0	0	0	0	1	0	0	0	0	0	0	0	0	0	8	1	Bacteria; Proteobacteria; Betaproteobacteria; Burkholderiales; Oxalobacteraceae; Massilia; uncultured gamma proteobacterium
675	0	0	0	0	0	0	0	0	0	0	0	0	0	0	0	1	0	1	0	0	Bacteria; Proteobacteria; Alphaproteobacteria; Rhodobacterales; Rhodobacteraceae; uncultured; uncultured bacterium
676	0	0	0	0	0	0	0	0	0	0	0	0	0	0	0	0	0	2	0	0	Bacteria; Bacteroidetes; Cytophagia; Cytophagales; Flammeovirgaceae; Flexithrix; Sphingobacteriales bacterium KIY
677	0	0	1	0	1	1	0	0	1	0	0	0	0	0	2	1	0	0	0	0	Bacteria; Proteobacteria; Alphaproteobacteria; Rhodobacterales; Rhodobacteraceae; Roseobacter clade NAC11-7 lineage; uncultured bacterium
678	0	0	0	0	0	0	0	0	0	0	0	1	0	0	0	0	0	0	0	0	Bacteria; Proteobacteria; Gammaproteobacteria; Oceanospirillales; Oceanospirillaceae; Balneatrix; uncultured bacterium
679	0	0	0	0	0	0	0	1	0	0	0	0	0	0	0	0	0	0	0	0	Bacteria; Proteobacteria; Gammaproteobacteria; Alteromonadales; Alteromonadaceae; SAR92 clade; uncultured gamma proteobacterium
680	0	0	0	0	0	0	0	0	0	0	0	0	0	0	1	0	0	0	0	0	Bacteria; Proteobacteria; Alphaproteobacteria; Rhodobacterales; Rhodobacteraceae; uncultured; uncultured bacterium
681	0	0	0	0	0	0	0	0	0	0	1	0	0	0	0	0	0	0	0	0	Bacteria; Proteobacteria; Betaproteobacteria; Methylophilales; Methylophilaceae; OM43 clade; Methylophilales bacterium HTCC2181
682	0	0	0	0	0	0	0	0	0	0	0	0	0	0	0	1	0	0	0	0	Bacteria; Proteobacteria; Gammaproteobacteria; Gammaproteobacteria Incertae Sedis; Unknown Family; Arenicella; uncultured proteobacterium
683	0	0	0	0	0	0	0	0	0	0	0	0	0	0	0	0	0	1	0	0	Bacteria; Proteobacteria; Alphaproteobacteria; Rhodobacterales; Rhodobacteraceae; uncultured; unidentified marine bacterioplankton
684	0	0	0	0	0	0	0	0	0	0	0	1	0	0	0	0	0	0	0	0	Bacteria; Proteobacteria; Betaproteobacteria; Burkholderiales; Comamonadaceae; BAL58 marine group; uncultured marine bacterium
685	0	0	0	0	0	0	0	0	0	0	0	0	0	0	0	1	0	0	0	0	Bacteria; Proteobacteria; Gammaproteobacteria; Oceanospirillales; OM182 clade; uncultured marine bacterium
686	3	0	0	0	0	0	0	0	0	0	18	6	0	0	0	1	0	0	0	0	Bacteria; Proteobacteria; Alphaproteobacteria; Rhodospirillales; Rhodospirillaceae; Thalassobaculum; bacterium DG949
687	0	0	0	0	0	0	0	0	0	0	0	1	0	0	0	0	0	0	0	0	Bacteria; Proteobacteria; Gammaproteobacteria; Oceanospirillales; SAR86 clade; uncultured marine bacterium
688	0	0	0	0	0	0	0	0	0	0	0	1	0	0	0	0	0	0	0	0	Bacteria; Proteobacteria; Gammaproteobacteria; Oceanospirillales; Oceanospirillaceae; Pseudospirillum; uncultured gamma proteobacterium
689	0	0	0	0	0	0	0	0	0	0	0	0	0	0	0	0	0	1	0	0	Bacteria; Proteobacteria; Alphaproteobacteria; Rhodobacterales; Rhodobacteraceae; Lentibacter; uncultured alpha proteobacterium
690	0	0	0	0	0	0	0	0	0	0	0	1	1	0	0	0	0	0	0	0	Bacteria; Proteobacteria; Gammaproteobacteria; Alteromonadales; Alteromonadaceae; SAR92 clade; uncultured bacterium
691	0	0	0	0	0	0	0	0	0	0	0	0	0	0	0	0	0	1	0	2	Bacteria; Proteobacteria; Gammaproteobacteria; Alteromonadales; Alteromonadaceae; Luminiphilus; uncultured marine bacterium
692	1	0	0	0	1	1	0	0	0	2	0	0	0	0	0	1	0	0	1	1	Bacteria; Bacteroidetes; Flavobacteriia; Flavobacteriales; Flavobacteriaceae; Polaribacter; uncultured bacterium
694	1	0	0	0	0	0	0	0	0	0	0	0	0	0	0	0	0	0	0	0	Bacteria; Proteobacteria; Gammaproteobacteria; Oceanospirillales; OM182 clade; uncultured gamma proteobacterium
695	0	0	0	0	0	0	0	0	0	0	0	0	0	0	1	0	0	0	0	0	Bacteria; Proteobacteria; Alphaproteobacteria; Rhodobacterales; Rhodobacteraceae; Pseudoruegeria; bacterium K2-53A
696	0	0	0	0	0	0	0	0	0	0	0	0	0	0	0	0	0	0	0	1	Bacteria; Proteobacteria; Gammaproteobacteria; Oceanospirillales; Oceanospirillaceae; Marinobacterium; uncultured marine bacterium
698	0	0	0	0	0	0	0	0	0	0	0	0	0	0	3	0	0	0	0	0	Bacteria; Proteobacteria; Gammaproteobacteria; Alteromonadales; Alteromonadaceae; SAR92 clade; uncultured bacterium
699	0	0	0	0	0	0	0	0	0	0	0	0	0	1	0	0	0	1	0	0	Bacteria; Proteobacteria; Alphaproteobacteria; Rhodobacterales; Rhodobacteraceae; Roseobacter clade NAC11-7 lineage; uncultured bacterium
700	0	0	0	0	0	0	0	0	0	0	0	1	0	0	0	0	0	0	0	0	Bacteria; Proteobacteria; Alphaproteobacteria; Sphingomonadales; Erythrobacteraceae; Altererythrobacter; uncultured marine bacterium
701	0	0	0	0	0	0	0	0	0	0	0	1	0	0	1	0	0	0	0	0	Bacteria; Proteobacteria; Gammaproteobacteria; Oceanospirillales; Oceanospirillaceae; Balneatrix; uncultured bacterium
702	0	0	0	0	0	0	0	0	0	0	0	0	1	0	0	0	0	0	0	0	Bacteria; Proteobacteria; Alphaproteobacteria; Rhodobacterales; Rhodobacteraceae; Rhodovulum; uncultured bacterium
703	0	0	0	0	1	0	0	0	0	0	0	0	0	0	0	0	0	0	0	0	Bacteria; Proteobacteria; Alphaproteobacteria; SAR11 clade; Surface 1; uncultured bacterium
704	1	0	2	2	0	1	0	2	1	0	0	0	1	0	0	0	0	1	2	0	Bacteria; Bacteroidetes; Flavobacteriia; Flavobacteriales; Flavobacteriaceae; NS5 marine group; uncultured Flavobacteriaceae bacterium
705	0	1	0	0	0	1	0	0	0	1	0	2	0	0	1	0	0	1	0	0	Bacteria; Proteobacteria; Alphaproteobacteria; Rhodobacterales; Rhodobacteraceae; DC5-80-3 lineage
707	0	0	2	0	0	1	0	0	0	0	5	0	0	0	0	0	0	0	0	0	Bacteria; Bacteroidetes; Cytophagia; Cytophagales; Flammeovirgaceae; Fabibacter; uncultured bacterium
708	2	2	6	1	0	0	3	1	1	1	2	4	0	0	1	1	2	2	0	1	Bacteria; Proteobacteria; Betaproteobacteria; Methylophilales; Methylophilaceae; OM43 clade; uncultured Methylophilaceae bacterium
709	0	0	0	0	0	0	0	0	0	0	0	0	0	0	5	0	0	0	0	0	Bacteria; Proteobacteria; Gammaproteobacteria; Alteromonadales; Alteromonadaceae; Glaciecola; uncultured bacterium
710	0	0	0	0	0	0	0	0	0	0	1	0	0	0	0	0	0	0	0	0	Bacteria; Proteobacteria; Betaproteobacteria; Methylophilales; Methylophilaceae; OM43 clade; uncultured marine bacterium
711	0	0	0	0	0	0	0	0	0	0	0	1	0	0	0	0	0	0	0	0	Bacteria; Proteobacteria; Betaproteobacteria; Burkholderiales; Comamonadaceae; Variovorax; uncultured bacterium
712	0	0	0	0	0	0	0	0	0	0	0	0	0	0	0	2	0	0	0	0	Bacteria; Fibrobacteres; Fibrobacteria; Fibrobacteria Incertae Sedis; Unknown Family; possible genus 03; uncultured bacterium
714	0	0	0	0	0	0	0	0	0	0	1	0	0	0	0	2	0	0	0	0	Bacteria; Proteobacteria; Alphaproteobacteria; Caulobacterales; Hyphomonadaceae; uncultured; uncultured bacterium
715	0	0	0	0	0	0	0	0	0	0	0	0	0	1	0	0	0	0	0	0	Bacteria; Proteobacteria; Alphaproteobacteria; Rhodobacterales; Rhodobacteraceae; Antarctobacter; Antarctobacter sp. R26
716	0	0	0	0	1	0	0	0	0	0	0	0	0	0	0	0	0	0	0	0	Bacteria; Proteobacteria; Alphaproteobacteria; Rhodobacterales; Rhodobacteraceae; DC5-80-3 lineage
717	0	0	0	0	0	0	0	0	0	0	0	0	0	0	0	0	1	0	0	0	Bacteria; Lentisphaerae; R76-B128; uncultured bacterium
718	0	0	0	0	0	0	0	0	0	0	1	0	0	0	0	0	0	0	0	0	Bacteria; Proteobacteria; Gammaproteobacteria; Oceanospirillales; SAR86 clade; uncultured marine bacterium
719	0	0	0	0	0	0	0	0	0	0	0	0	0	0	0	0	1	0	0	0	Bacteria; Proteobacteria; Gammaproteobacteria; Oceanospirillales; OM182 clade; uncultured marine bacterium
720	0	0	0	0	0	0	0	0	0	0	0	0	0	0	0	1	0	0	0	0	Bacteria; Proteobacteria; Alphaproteobacteria; Rhodobacterales; Rhodobacteraceae; DC5-80-3 lineage
721	0	0	0	0	0	0	0	0	0	0	0	0	0	0	0	1	0	0	0	0	Bacteria; Proteobacteria; Alphaproteobacteria; Rhodobacterales; Rhodobacteraceae; uncultured; uncultured bacterium
722	0	0	0	0	0	0	0	0	0	0	0	0	0	0	0	0	1	0	0	0	Bacteria; Proteobacteria; Gammaproteobacteria; Oceanospirillales; Oceanospirillaceae; Balneatrix; uncultured marine bacterium
723	0	0	0	0	0	0	0	1	0	0	0	0	0	0	0	0	0	3	0	1	Bacteria; Proteobacteria; Alphaproteobacteria; Rhodobacterales; Rhodobacteraceae; Roseobacter clade NAC11-7 lineage; uncultured marine bacterium
725	0	0	0	0	0	1	0	0	1	0	0	0	0	0	0	0	1	2	0	1	Bacteria; Proteobacteria; Gammaproteobacteria; Alteromonadales; Alteromonadaceae; SAR92 clade; uncultured bacterium
726	0	0	0	0	0	0	0	0	0	0	0	0	0	0	0	0	0	0	1	0	Bacteria; Bacteroidetes; Flavobacteriia; Flavobacteriales; Flavobacteriaceae; Tenacibaculum; Polaribacter sp. K17-17
728	0	0	0	0	1	0	0	0	0	0	0	0	0	0	0	0	0	0	0	0	Bacteria; TM6; uncultured bacterium
729	0	0	0	0	0	0	1	0	0	0	0	0	1	0	0	0	0	0	0	0	Bacteria; Proteobacteria; Alphaproteobacteria; Rhodobacterales; Rhodobacteraceae; Roseobacter clade NAC11-7 lineage; uncultured alpha proteobacterium
730	0	0	0	0	0	0	0	0	0	0	2	0	0	0	0	0	0	0	0	0	Bacteria; Proteobacteria; Alphaproteobacteria; Rhodospirillales; Rhodospirillaceae; uncultured; uncultured bacterium
731	0	1	0	0	3	0	0	0	0	0	2	2	3	0	3	0	1	0	0	0	Bacteria; Proteobacteria; Gammaproteobacteria; Alteromonadales; Alteromonadaceae; OM60(NOR5) clade; uncultured gamma proteobacterium
732	0	0	0	0	0	0	0	0	0	0	0	0	0	0	0	0	0	0	1	0	Bacteria; Proteobacteria; Alphaproteobacteria; Rhodobacterales; Rhodobacteraceae; Sulfitobacter; uncultured bacterium
733	1	2	0	0	3	3	0	1	0	0	3	8	1	0	3	5	3	2	1	3	Bacteria; Proteobacteria; Gammaproteobacteria; Oceanospirillales; Oceanospirillaceae; Pseudospirillum; uncultured marine bacterium
734	0	1	1	0	0	0	0	0	0	0	0	0	0	0	0	0	0	0	0	0	Bacteria; Proteobacteria; Alphaproteobacteria; Rhodobacterales; Rhodobacteraceae; Roseobacter clade NAC11-7 lineage; uncultured marine bacterium
735	0	0	0	0	0	0	0	0	0	0	1	0	1	0	0	0	0	0	0	0	Bacteria; Proteobacteria; Gammaproteobacteria; Oceanospirillales; Oleiphilaceae; Oleiphilus; uncultured gamma proteobacterium
736	0	0	0	0	0	0	0	0	0	0	1	0	0	0	0	0	0	0	0	0	Bacteria; Proteobacteria; Alphaproteobacteria; Rhodobacterales; Rhodobacteraceae; Tropicimonas; marine metagenome
737	0	0	0	0	0	0	0	0	0	0	0	0	0	0	0	1	0	0	0	0	Bacteria; Proteobacteria; Gammaproteobacteria; Pseudomonadales; Pseudomonadaceae; Pseudomonas; uncultured marine bacterium
738	0	0	0	0	0	1	0	0	1	0	0	0	0	0	1	0	0	0	0	0	Bacteria; Proteobacteria; Alphaproteobacteria; Rhodobacterales; Rhodobacteraceae; Roseobacter clade NAC11-7 lineage; uncultured alpha proteobacterium
739	0	0	0	0	0	0	0	0	0	0	0	0	0	0	0	1	0	0	0	0	Bacteria; Proteobacteria; Betaproteobacteria; Burkholderiales; Oxalobacteraceae; Massilia; uncultured gamma proteobacterium
740	0	0	0	0	2	0	0	0	0	0	0	0	0	0	0	0	0	0	0	0	Bacteria; Proteobacteria; Gammaproteobacteria; Thiotrichales; Thiotrichaceae; uncultured; uncultured bacterium
741	0	0	0	0	1	0	0	0	0	0	0	0	0	0	0	0	0	0	0	0	Bacteria; Proteobacteria; Deltaproteobacteria; Myxococcales; Sandaracinaceae; uncultured delta proteobacterium
742	0	0	0	0	0	0	0	0	0	0	0	0	0	0	0	0	0	1	0	0	Bacteria; Proteobacteria; Alphaproteobacteria; Rhodobacterales; Rhodobacteraceae; Defluviimonas; uncultured alpha proteobacterium
743	0	0	0	0	0	0	0	0	0	0	0	0	0	0	0	0	0	0	1	0	Bacteria; Proteobacteria; Alphaproteobacteria; Rhodobacterales; Rhodobacteraceae; uncultured; uncultured bacterium
744	0	0	0	0	0	0	0	0	0	0	0	0	0	0	1	0	0	0	0	0	Bacteria; Proteobacteria; Gammaproteobacteria; Alteromonadales; Alteromonadaceae; SAR92 clade; uncultured bacterium
745	0	0	0	0	0	0	0	0	0	0	0	0	0	0	0	0	0	1	0	0	Bacteria; Bacteroidetes; Flavobacteriia; Flavobacteriales; Flavobacteriaceae; Sufflavibacter; uncultured marine bacterium
746	0	0	1	0	0	0	0	0	1	0	0	0	1	0	0	0	0	0	0	0	Bacteria; Proteobacteria; Gammaproteobacteria; Alteromonadales; Alteromonadaceae; SAR92 clade; gamma proteobacterium HTCC2207
747	0	0	0	0	0	0	0	0	0	0	0	0	0	0	0	0	0	1	0	0	Bacteria; Proteobacteria; Gammaproteobacteria; Alteromonadales; Alteromonadaceae; SAR92 clade; uncultured bacterium
748	0	0	0	0	0	0	0	0	0	0	0	0	0	0	0	0	0	1	0	0	Bacteria; Proteobacteria; Gammaproteobacteria; Alteromonadales; Alteromonadaceae; SAR92 clade; uncultured gamma proteobacterium
749	1	0	0	0	0	0	3	6	9	2	0	0	0	0	0	1	7	5	5	2	Bacteria; Proteobacteria; Gammaproteobacteria; Oceanospirillales; Hahellaceae; Endozoicomonas; intranuclear bacterium of Bathymodiolus spp.
750	0	1	0	0	0	0	0	0	0	0	0	0	0	0	0	0	0	0	0	0	Bacteria; Proteobacteria; Alphaproteobacteria; Rhodobacterales; Rhodobacteraceae; DC5-80-3 lineage
751	0	0	0	0	0	0	0	0	0	0	1	0	0	0	0	0	0	0	0	0	Bacteria; Proteobacteria; Alphaproteobacteria; Rickettsiales; SAR116 clade; uncultured marine bacterium
752	0	0	0	0	0	0	0	0	0	0	1	1	0	0	0	0	0	0	0	0	Bacteria; Proteobacteria; Alphaproteobacteria; Rickettsiales; SAR116 clade; uncultured alpha proteobacterium
753	0	0	0	0	0	0	0	0	0	0	0	1	0	0	0	0	0	0	0	0	Bacteria; Proteobacteria; Alphaproteobacteria; Rhodobacterales; Rhodobacteraceae; Roseobacter clade NAC11-7 lineage; uncultured marine bacterium
754	0	0	0	0	0	0	0	0	0	0	0	0	0	0	0	4	0	0	0	0	Bacteria; Proteobacteria; Gammaproteobacteria; Oceanospirillales; Oceanospirillaceae; Pseudospirillum; uncultured marine bacterium
755	0	0	0	0	0	0	0	0	0	0	0	0	0	1	0	1	0	0	0	0	Bacteria; Bacteroidetes; Sphingobacteriia; Sphingobacteriales; Saprospiraceae; Lewinella; uncultured bacterium
756	0	0	1	0	0	0	0	0	0	0	0	0	0	0	0	0	0	0	0	0	Bacteria; Bacteroidetes; Flavobacteriia; Flavobacteriales; Flavobacteriaceae; Polaribacter; uncultured Bacteroidetes bacterium
757	0	1	0	0	1	0	1	0	1	0	0	0	0	0	1	6	0	0	0	1	Bacteria; Proteobacteria; Gammaproteobacteria; Oceanospirillales; Oceanospirillaceae; Pseudospirillum; uncultured marine bacterium
758	0	1	0	0	1	0	0	0	0	0	0	0	0	0	0	0	0	0	0	0	Bacteria; Proteobacteria; Alphaproteobacteria; DB1-14; uncultured bacterium
759	0	0	0	0	0	0	0	0	1	0	0	1	0	0	0	0	1	1	0	0	Bacteria; Proteobacteria; Alphaproteobacteria; Rhodobacterales; Rhodobacteraceae; DC5-80-3 lineage
760	0	1	0	0	0	0	0	0	0	0	0	0	0	0	0	0	0	0	0	0	Bacteria; Proteobacteria; Gammaproteobacteria; Oceanospirillales; Oceanospirillaceae; Pseudospirillum; uncultured marine bacterium
761	0	0	0	0	0	0	0	0	0	1	0	0	0	0	0	0	0	0	0	0	Bacteria; Proteobacteria; Gammaproteobacteria; Alteromonadales; Alteromonadaceae; SAR92 clade; uncultured gamma proteobacterium
762	0	0	0	0	1	0	0	0	0	0	0	0	0	0	0	0	0	0	0	0	Bacteria; Proteobacteria; Alphaproteobacteria; DB1-14; uncultured organism
763	0	0	0	0	0	0	0	0	0	0	0	0	0	0	0	0	0	0	1	0	Bacteria; Proteobacteria; Gammaproteobacteria; Alteromonadales; Alteromonadaceae; SAR92 clade; uncultured gamma proteobacterium
764	0	0	0	0	0	0	0	0	0	0	0	0	0	0	0	1	0	0	0	0	Bacteria; Proteobacteria; Gammaproteobacteria; Alteromonadales; Alteromonadaceae; Luminiphilus; uncultured marine bacterium
765	0	0	0	0	0	0	1	0	0	0	0	0	0	0	0	0	0	1	0	0	Bacteria; Bacteroidetes; Cytophagia; Cytophagales; Flammeovirgaceae; Reichenbachiella; Reichenbachiella agariperforans
766	0	0	0	0	0	0	0	0	0	0	0	0	0	0	0	0	0	0	2	0	Bacteria; Proteobacteria; Gammaproteobacteria; Oceanospirillales; Oceanospirillaceae; Pseudospirillum; uncultured marine bacterium
767	1	0	0	0	0	0	0	0	0	0	0	0	0	0	0	0	0	0	0	0	Bacteria; Proteobacteria; Gammaproteobacteria; Oceanospirillales; Oceanospirillaceae; Marinobacterium; uncultured marine bacterium
768	1	2	6	0	0	2	1	1	1	1	0	2	2	0	0	0	0	0	1	1	Bacteria; Proteobacteria; Alphaproteobacteria; Rhodobacterales; Rhodobacteraceae; Roseobacter clade NAC11-7 lineage; uncultured bacterium
769	0	0	0	0	0	0	0	0	0	0	0	0	0	0	0	0	0	0	0	2	Bacteria; Bacteroidetes; Flavobacteriia; Flavobacteriales; Cryomorphaceae; Owenweeksia; uncultured Polaribacter sp.
770	0	0	0	0	0	0	0	0	0	0	1	0	0	0	0	0	0	0	0	0	Bacteria; Proteobacteria; Gammaproteobacteria; Oceanospirillales; Oceanospirillaceae; Pseudospirillum; uncultured gamma proteobacterium
771	0	0	0	0	0	0	0	0	0	0	0	3	0	0	2	0	0	0	0	0	Bacteria; Proteobacteria; Gammaproteobacteria; Oceanospirillales; Oceanospirillaceae; Pseudospirillum; uncultured gamma proteobacterium
772	0	0	0	0	0	0	0	0	0	0	0	0	1	0	0	0	0	0	0	0	Bacteria; Proteobacteria; Gammaproteobacteria; Oceanospirillales; SAR86 clade; uncultured marine bacterium
773	0	1	0	0	0	0	0	0	0	0	3	0	1	0	0	0	0	0	0	0	Bacteria; Proteobacteria; Elev-16S-509; uncultured bacterium
774	0	0	0	0	0	0	0	0	0	0	1	0	0	0	0	0	0	0	0	0	Bacteria; Bacteroidetes; Flavobacteriia; Flavobacteriales; Flavobacteriaceae; Ulvibacter; Ulvibacter litoralis
775	0	0	0	0	0	0	0	0	0	0	1	0	0	0	0	0	0	0	0	0	Bacteria; Proteobacteria; Alphaproteobacteria; Rhodospirillales; Rhodospirillaceae; Defluviicoccus; uncultured bacterium
776	0	0	0	1	0	0	0	0	0	0	0	0	0	0	0	0	0	0	0	0	Bacteria; Proteobacteria; Betaproteobacteria; Burkholderiales; Comamonadaceae; BAL58 marine group; uncultured bacterium
777	0	0	0	0	0	0	0	0	0	0	0	0	0	0	0	1	0	0	0	0	Bacteria; Proteobacteria; Gammaproteobacteria; Alteromonadales; Alteromonadaceae; SAR92 clade; uncultured marine bacterium
778	0	0	0	3	0	0	0	0	0	0	0	0	0	0	0	0	0	0	1	0	Bacteria; Cyanobacteria; Cyanobacteria; SubsectionI; FamilyI; Synechococcus; uncultured bacterium
779	7	21	11	20	15	10	18	10	14	6	20	21	19	4	11	24	13	12	12	40	Bacteria; Proteobacteria; Alphaproteobacteria; Rickettsiales; SAR116 clade; uncultured SAR116 cluster alpha proteobacterium
780	0	0	0	0	0	0	0	0	0	0	0	0	1	0	0	0	0	0	0	0	Bacteria; Proteobacteria; Gammaproteobacteria; Alteromonadales; Alteromonadaceae; SAR92 clade; uncultured gamma proteobacterium
781	0	0	0	0	0	0	0	0	0	0	0	0	0	0	0	0	0	0	0	1	Bacteria; Proteobacteria; Gammaproteobacteria; Oceanospirillales; Oceanospirillaceae; Pseudospirillum; uncultured marine bacterium
782	0	0	0	0	0	0	0	0	0	0	0	0	0	0	1	0	0	0	0	0	Bacteria; Proteobacteria; Gammaproteobacteria; Oceanospirillales; Oceanospirillaceae; Pseudospirillum; uncultured marine bacterium
783	0	0	0	1	0	0	0	0	0	0	0	0	0	0	0	0	0	0	0	0	Bacteria; Proteobacteria; Gammaproteobacteria; Vibrionales; Vibrionaceae; Vibrio; uncultured bacterium
784	0	0	0	0	0	0	0	0	0	0	0	0	0	0	1	0	1	0	0	0	Bacteria; Proteobacteria; Gammaproteobacteria; Alteromonadales; Alteromonadaceae; OM60(NOR5) clade; uncultured marine bacterium
785	0	0	0	1	0	0	0	0	0	0	0	0	0	0	0	0	0	0	0	0	Bacteria; Proteobacteria; Gammaproteobacteria; Alteromonadales; Pseudoalteromonadaceae; uncultured; uncultured gamma proteobacterium
786	1	4	2	1	4	1	1	1	0	1	0	2	3	0	1	1	1	0	2	1	Bacteria; Proteobacteria; Alphaproteobacteria; Rhodobacterales; Rhodobacteraceae; Roseobacter clade NAC11-7 lineage; uncultured alpha proteobacterium
787	0	0	0	0	0	0	0	0	0	0	0	0	0	0	1	0	0	0	0	0	Bacteria; TM6; uncultured bacterium
788	0	0	0	0	0	0	0	0	0	0	0	0	0	0	0	0	1	0	0	0	Bacteria; Bacteroidetes; Cytophagia; Cytophagales; Flammeovirgaceae; Marinoscillum; uncultured Marinoscillum sp.
789	0	4	0	0	3	0	0	3	0	0	0	2	0	0	1	1	1	0	0	1	Bacteria; Proteobacteria; Alphaproteobacteria; Rhodobacterales; Rhodobacteraceae; DC5-80-3 lineage
790	0	0	0	0	0	0	0	0	0	0	0	0	0	0	0	1	0	0	0	0	Bacteria; Proteobacteria; Gammaproteobacteria; Oceanospirillales; SAR86 clade; uncultured marine bacterium
791	0	0	0	0	0	0	0	0	0	0	0	1	0	0	0	0	0	0	0	1	Bacteria; Proteobacteria; Gammaproteobacteria; Oceanospirillales; Oceanospirillaceae; Balneatrix; uncultured gamma proteobacterium
792	0	0	0	0	0	0	0	0	0	0	0	0	0	0	0	0	0	0	0	10	Bacteria; Proteobacteria; Gammaproteobacteria; Alteromonadales; Psychromonadaceae; Psychromonas; uncultured bacterium
793	0	0	0	0	0	0	0	0	0	0	0	0	0	0	0	0	0	1	0	0	Bacteria; Bacteroidetes; Flavobacteriia; Flavobacteriales; Cryomorphaceae; Owenweeksia; uncultured marine bacterium
794	0	0	0	0	0	0	0	0	0	0	0	0	0	0	1	0	0	0	0	0	Bacteria; Proteobacteria; Gammaproteobacteria; Oceanospirillales; Oceanospirillaceae; Pseudospirillum; uncultured marine bacterium
795	0	0	1	0	0	0	1	0	0	0	1	0	1	0	0	0	0	0	1	0	Bacteria; Proteobacteria; Alphaproteobacteria; Rhodobacterales; Rhodobacteraceae; Roseobacter clade NAC11-7 lineage; uncultured bacterium
796	0	0	0	0	0	0	0	0	0	0	1	1	0	0	0	0	0	0	0	0	Bacteria; Proteobacteria; Alphaproteobacteria; Rhodobacterales; Rhodobacteraceae; DC5-80-3 lineage
797	0	0	0	0	0	0	0	0	0	0	0	0	0	0	0	1	0	0	0	0	Bacteria; Bacteroidetes; Cytophagia; Cytophagales; Flammeovirgaceae; Marinoscillum; uncultured marine bacterium
798	0	0	0	4	1	1	2	0	1	1	0	0	0	0	1	7	0	0	2	5	Bacteria; Proteobacteria; Betaproteobacteria; Burkholderiales; Comamonadaceae; BAL58 marine group; uncultured bacterium
799	1	0	0	0	0	0	0	0	0	0	0	0	0	0	0	1	0	0	0	0	Bacteria; Proteobacteria; Alphaproteobacteria; Rhodobacterales; Rhodobacteraceae; Lentibacter; uncultured alpha proteobacterium
800	0	0	0	0	0	0	0	0	0	0	0	1	0	0	0	0	0	0	0	0	Bacteria; Bacteroidetes; Flavobacteriia; Flavobacteriales; Flavobacteriaceae; Sufflavibacter; uncultured marine bacterium
801	0	0	0	0	0	0	0	0	0	0	0	0	0	0	0	0	0	1	0	0	Bacteria; Proteobacteria; Gammaproteobacteria; Oceanospirillales; Oceanospirillaceae; Pseudospirillum; uncultured gamma proteobacterium
802	0	0	0	0	0	0	0	1	0	0	1	1	1	0	0	1	0	0	0	1	Bacteria; Proteobacteria; Alphaproteobacteria; Rhizobiales; Phyllobacteriaceae; Hoeflea; alpha proteobacterium BH-4
803	0	0	0	0	1	0	0	0	0	0	0	1	0	0	0	0	0	0	0	0	Bacteria; Proteobacteria; Betaproteobacteria; Burkholderiales; Comamonadaceae; Acidovorax; uncultured Comamonadaceae bacterium
804	0	0	0	0	0	0	0	0	0	0	1	0	0	0	0	0	0	0	0	0	Bacteria; Proteobacteria; Alphaproteobacteria; Rhodospirillales; Rhodospirillaceae; uncultured; uncultured bacterium
805	0	0	0	0	0	0	0	0	0	0	1	0	1	0	0	0	0	0	0	0	Bacteria; Proteobacteria; Gammaproteobacteria; Oceanospirillales; SAR86 clade; uncultured marine bacterium
806	0	0	0	1	1	0	0	0	0	0	0	0	0	0	0	1	0	0	0	0	Bacteria; Proteobacteria; Alphaproteobacteria; Rhodobacterales; Rhodobacteraceae; DC5-80-3 lineage
807	0	0	0	0	0	0	0	0	0	0	0	0	1	0	0	0	0	0	0	0	Bacteria; Proteobacteria; Gammaproteobacteria; Alteromonadales; Alteromonadaceae; SAR92 clade; uncultured marine bacterium
808	0	0	0	0	0	0	0	1	0	0	0	0	0	0	0	0	0	0	0	0	Bacteria; Bacteroidetes; Flavobacteriia; Flavobacteriales; Flavobacteriaceae; Formosa; uncultured bacterium
809	0	0	0	0	0	0	0	0	0	0	0	0	0	0	0	0	1	0	0	0	Bacteria; Bacteroidetes; Flavobacteriia; Flavobacteriales; Cryomorphaceae; Owenweeksia; uncultured Owenweeksia sp.
810	0	0	0	0	0	0	0	0	0	0	0	0	0	0	0	1	0	0	0	0	Bacteria; Bacteroidetes; Flavobacteriia; Flavobacteriales; Cryomorphaceae; Owenweeksia; uncultured Polaribacter sp.
811	0	0	0	0	0	0	0	0	0	0	0	0	0	0	1	1	0	0	0	0	Bacteria; Proteobacteria; Gammaproteobacteria; Alteromonadales; Alteromonadaceae; uncultured; uncultured deep-sea bacterium
812	0	0	0	0	0	0	0	0	1	1	0	1	0	0	1	0	0	0	0	0	Bacteria; Proteobacteria; Alphaproteobacteria; Rhodobacterales; Rhodobacteraceae; Roseobacter clade NAC11-7 lineage; uncultured marine bacterium
813	0	0	0	0	0	0	0	0	0	0	0	0	0	0	0	0	0	1	0	0	Bacteria; Proteobacteria; Gammaproteobacteria; Alteromonadales; Alteromonadaceae; SAR92 clade; uncultured bacterium
814	0	0	0	0	0	0	0	0	0	0	0	0	0	0	0	0	0	0	0	1	Bacteria; Proteobacteria; Gammaproteobacteria; Alteromonadales; Alteromonadaceae; SAR92 clade; uncultured gamma proteobacterium
815	0	0	0	0	0	0	0	0	0	0	0	0	0	0	0	1	0	0	1	1	Bacteria; Proteobacteria; Betaproteobacteria; Burkholderiales; Comamonadaceae; BAL58 marine group; uncultured bacterium
816	0	2	4	16	0	0	1	0	0	0	0	0	3	2	0	0	0	0	0	1	Bacteria; Bacteroidetes; Flavobacteriia; Flavobacteriales; Cryomorphaceae; Owenweeksia; uncultured bacterium
817	0	0	0	0	0	0	0	0	0	0	0	0	0	0	0	1	0	0	0	0	Bacteria; Proteobacteria; Gammaproteobacteria; Oceanospirillales; SAR86 clade; uncultured marine bacterium
818	0	0	0	0	0	0	0	0	0	0	1	0	0	0	0	0	0	0	0	0	Bacteria; Proteobacteria; Alphaproteobacteria; DB1-14; uncultured deep-sea bacterium
820	1	0	0	0	0	0	0	0	0	0	0	0	0	0	0	0	0	0	0	0	Bacteria; Proteobacteria; Gammaproteobacteria; Oceanospirillales; SAR86 clade; uncultured bacterium
821	0	0	1	0	0	0	0	0	0	0	0	0	0	0	0	0	0	0	0	0	Bacteria; Bacteroidetes; Flavobacteriia; Flavobacteriales; Flavobacteriaceae; Sufflavibacter; uncultured bacterium
822	0	0	0	0	0	0	0	0	0	0	0	0	0	0	0	0	0	1	0	0	Bacteria; Bacteroidetes; Flavobacteriia; Flavobacteriales; Flavobacteriaceae; Polaribacter; uncultured bacterium
823	0	0	0	0	0	0	0	0	0	0	1	0	0	0	0	0	0	0	0	0	Bacteria; Proteobacteria; Alphaproteobacteria; Rhodospirillales; Rhodospirillaceae; Magnetospira; uncultured bacterium
824	0	0	0	0	0	0	0	0	0	0	0	0	0	0	1	0	0	0	0	0	Bacteria; Proteobacteria; Gammaproteobacteria; Order Incertae Sedis; Family Incertae Sedis; Marinicella; uncultured bacterium
825	0	0	0	0	0	0	0	0	0	0	0	0	0	0	0	1	0	0	0	0	Bacteria; Proteobacteria; Gammaproteobacteria; Oceanospirillales; Oceanospirillaceae; Pseudospirillum; uncultured marine bacterium
826	1	0	0	0	0	0	0	0	0	0	0	0	0	0	0	0	0	0	0	0	Bacteria; Proteobacteria; Gammaproteobacteria; Oceanospirillales; SAR86 clade; uncultured marine bacterium
827	0	0	0	0	0	1	0	0	0	0	0	0	0	0	0	0	0	0	0	0	Bacteria; TM6; uncultured candidate division TM6 bacterium
828	0	0	0	0	0	0	0	0	0	0	0	0	0	0	0	0	0	1	0	0	Bacteria; Bacteroidetes; Flavobacteriia; Flavobacteriales; Flavobacteriaceae; Sufflavibacter; uncultured bacterium
829	0	0	2	1	1	1	0	0	0	0	0	0	0	0	0	0	0	0	0	0	Bacteria; Proteobacteria; Alphaproteobacteria; SAR11 clade; Surface 1; uncultured bacterium
830	0	0	0	0	0	0	0	0	0	0	0	0	0	0	1	3	0	1	0	0	Bacteria; Bacteroidetes; Cytophagia; Cytophagales; Cytophagaceae; Microscilla; Microscilla marina ATCC 23134
831	0	0	0	0	0	0	0	0	0	2	0	0	0	0	0	0	0	0	0	0	Bacteria; BD1-5; uncultured bacterium
832	0	0	0	0	1	0	0	0	0	0	0	0	0	0	0	0	0	0	0	0	Bacteria; Proteobacteria; Gammaproteobacteria; Alteromonadales; Alteromonadaceae; Haliea; uncultured bacterium
833	0	0	0	0	1	0	0	0	0	0	0	0	0	0	0	0	0	0	0	0	Bacteria; Proteobacteria; Alphaproteobacteria; Rhodobacterales; Rhodobacteraceae; Defluviimonas; uncultured alpha proteobacterium
834	1	0	0	0	0	1	0	0	0	0	1	3	0	0	3	2	1	0	0	1	Bacteria; Proteobacteria; Gammaproteobacteria; Oceanospirillales; Oceanospirillaceae; Pseudospirillum; uncultured gamma proteobacterium
835	0	0	0	0	0	0	0	0	0	0	0	0	0	0	0	0	0	1	0	1	Bacteria; Proteobacteria; Alphaproteobacteria; Caulobacterales; Hyphomonadaceae; uncultured; uncultured bacterium
836	0	0	0	0	0	0	0	0	0	0	0	0	0	0	0	0	0	0	1	0	Bacteria; Bacteroidetes; Flavobacteriia; Flavobacteriales; Flavobacteriaceae; Polaribacter; uncultured bacterium
837	0	0	0	0	0	0	0	0	0	0	0	0	0	0	1	0	0	0	0	0	Bacteria; Proteobacteria; Alphaproteobacteria; Rhodobacterales; Rhodobacteraceae; uncultured; uncultured bacterium
838	0	0	0	0	0	0	0	0	0	0	0	1	0	0	0	0	0	0	0	0	Bacteria; Proteobacteria; Gammaproteobacteria; Oceanospirillales; Hahellaceae; Endozoicomonas; uncultured bacterium
839	0	0	0	0	0	0	0	0	0	0	0	0	0	0	0	0	0	0	1	0	Bacteria; Proteobacteria; Gammaproteobacteria; Alteromonadales; Alteromonadaceae; SAR92 clade; uncultured marine bacterium
840	0	0	0	0	0	0	0	0	0	0	0	0	0	0	0	0	0	0	0	1	Bacteria; Proteobacteria; Gammaproteobacteria; Alteromonadales; Alteromonadaceae; SAR92 clade; uncultured marine bacterium
841	0	1	0	0	0	1	0	0	0	0	0	0	0	0	0	0	0	0	0	2	Bacteria; Bacteroidetes; Flavobacteriia; Flavobacteriales; Flavobacteriaceae; Polaribacter; uncultured Flavobacteriaceae bacterium
842	0	0	0	0	0	0	0	0	0	0	0	0	0	0	0	0	0	0	0	1	Bacteria; Proteobacteria; Gammaproteobacteria; Alteromonadales; Alteromonadaceae; OM60(NOR5) clade; uncultured marine bacterium
843	0	0	0	0	0	0	0	0	0	0	0	0	0	0	0	1	0	0	0	0	Bacteria; Proteobacteria; Gammaproteobacteria; Oceanospirillales; Oceanospirillaceae; Balneatrix; uncultured marine bacterium
844	2	0	0	0	4	2	0	1	0	0	0	0	1	0	0	0	1	0	0	2	Bacteria; Proteobacteria; Alphaproteobacteria; Rhodobacterales; Rhodobacteraceae; Roseobacter clade NAC11-7 lineage; uncultured bacterium
845	0	0	0	0	0	0	0	0	0	0	0	0	0	0	0	1	0	0	0	0	Bacteria; Proteobacteria; Gammaproteobacteria; Oceanospirillales; Oceanospirillaceae; Pseudospirillum; uncultured gamma proteobacterium
846	0	0	0	0	0	0	0	0	0	0	0	0	0	0	1	0	0	0	0	0	Bacteria; Proteobacteria; Alphaproteobacteria; Rhodobacterales; Rhodobacteraceae; uncultured; uncultured bacterium
847	0	0	0	0	0	0	0	0	0	0	0	0	0	0	0	1	0	0	0	0	Bacteria; Proteobacteria; Gammaproteobacteria; Oceanospirillales; Oceanospirillaceae; Pseudospirillum; uncultured gamma proteobacterium
848	0	0	0	0	0	0	0	0	0	0	0	0	0	0	0	1	0	0	0	0	Bacteria; Proteobacteria; Gammaproteobacteria; Oceanospirillales; Oceanospirillaceae; Pseudospirillum; uncultured Marinomonas sp.
849	2	7	14	4	2	1	6	1	0	1	0	1	0	0	0	0	0	0	0	0	Bacteria; Proteobacteria; Alphaproteobacteria; SAR11 clade; Surface 1; Candidatus Pelagibacter; uncultured SAR11 cluster alpha proteobacterium
850	0	0	0	0	0	0	0	0	0	0	0	0	0	0	1	0	0	0	0	0	Bacteria; Proteobacteria; Gammaproteobacteria; Oceanospirillales; Oceanospirillaceae; Pseudospirillum; uncultured marine bacterium
851	0	0	0	0	0	0	0	0	0	0	0	0	0	0	1	0	0	0	0	0	Bacteria; Proteobacteria; Gammaproteobacteria; Alteromonadales; Alteromonadaceae; SAR92 clade; uncultured bacterium
852	0	0	0	0	0	0	0	0	0	0	0	0	0	0	0	0	0	0	0	1	Bacteria; Proteobacteria; Alphaproteobacteria; Rhodobacterales; Rhodobacteraceae; Defluviimonas; uncultured bacterium
853	0	0	0	0	0	0	0	0	0	0	0	0	0	0	1	0	0	0	0	0	Bacteria; Proteobacteria; Gammaproteobacteria; Oceanospirillales; Oceanospirillaceae; Pseudospirillum; uncultured marine bacterium
854	0	0	0	0	1	0	1	0	0	0	0	1	0	0	1	0	0	0	0	0	Bacteria; TM6; uncultured bacterium
855	0	0	0	0	0	0	0	0	0	0	0	0	0	0	0	0	0	0	0	1	Bacteria; Proteobacteria; Gammaproteobacteria; Alteromonadales; Alteromonadaceae; SAR92 clade; uncultured marine bacterium
856	0	0	0	1	0	0	0	1	0	1	0	1	0	0	1	0	0	0	0	1	Bacteria; Bacteroidetes; Flavobacteriia; Flavobacteriales; Cryomorphaceae; Owenweeksia; uncultured Flavobacteriales bacterium
857	0	0	0	0	0	0	0	0	0	0	0	1	0	0	0	0	0	0	0	0	Bacteria; Proteobacteria; Alphaproteobacteria; Rhodobacterales; Rhodobacteraceae; Lentibacter; uncultured marine bacterium
858	0	0	0	0	0	0	0	0	0	0	1	0	0	0	2	1	1	0	0	0	Bacteria; Proteobacteria; Gammaproteobacteria; Chromatiales; Chromatiaceae; Nitrosococcus; uncultured bacterium
859	3	7	3	4	1	1	0	3	2	0	0	1	0	0	1	0	1	0	1	1	Bacteria; Proteobacteria; Alphaproteobacteria; Rhodobacterales; Rhodobacteraceae; Roseobacter clade NAC11-7 lineage; uncultured Rhodobacteraceae bacterium
860	0	0	0	0	0	0	0	0	0	0	0	0	0	0	0	1	0	0	0	0	Bacteria; Proteobacteria; Alphaproteobacteria; Rhodobacterales; Rhodobacteraceae; Defluviimonas; uncultured alpha proteobacterium
861	0	0	0	0	1	0	0	0	0	0	0	0	0	0	0	0	0	0	0	0	Bacteria; Proteobacteria; Gammaproteobacteria; Oceanospirillales; SAR86 clade; uncultured marine bacterium
862	0	0	0	1	0	0	1	0	0	0	1	5	1	0	0	0	0	0	0	0	Bacteria; Proteobacteria; Betaproteobacteria; Burkholderiales; Oxalobacteraceae; Massilia; uncultured marine bacterium
863	0	0	0	0	1	0	0	0	0	0	0	0	0	0	0	0	0	0	0	0	Bacteria; Proteobacteria; Alphaproteobacteria; Rhodobacterales; Rhodobacteraceae; Defluviimonas; uncultured bacterium
864	0	0	2	1	1	0	0	1	1	1	0	0	0	0	1	2	3	1	0	1	Bacteria; Proteobacteria; Gammaproteobacteria; Oceanospirillales; Oceanospirillaceae; Pseudospirillum; uncultured gamma proteobacterium
865	0	0	0	0	0	0	0	0	0	0	0	1	3	0	0	1	0	0	0	0	Bacteria; Proteobacteria; Alphaproteobacteria; Rhodobacterales; Rhodobacteraceae; Roseobacter clade NAC11-7 lineage; uncultured bacterium
866	0	0	0	0	2	0	0	0	0	0	0	2	0	0	0	0	0	0	0	0	Bacteria; Proteobacteria; Gammaproteobacteria; Oceanospirillales; SAR86 clade; uncultured marine bacterium
867	0	0	0	0	0	0	0	0	0	0	0	0	0	0	0	1	0	0	0	1	Bacteria; Proteobacteria; Gammaproteobacteria; Oceanospirillales; Oceanospirillaceae; Pseudospirillum; uncultured marine bacterium
868	0	0	0	0	0	0	0	0	0	0	0	1	0	0	0	0	0	0	0	0	Bacteria; Proteobacteria; Betaproteobacteria; Burkholderiales; Comamonadaceae; BAL58 marine group; uncultured bacterium
869	0	0	0	0	1	0	0	0	0	0	0	0	0	0	0	0	0	0	0	0	Bacteria; Proteobacteria; Alphaproteobacteria; DB1-14; uncultured bacterium
870	0	0	0	0	0	0	0	0	0	0	0	0	0	0	0	4	0	0	0	0	Bacteria; Bacteroidetes; Flavobacteriia; Flavobacteriales; Flavobacteriaceae; Polaribacter; uncultured Bacteroidetes bacterium
871	0	0	0	0	0	0	0	0	0	0	0	0	0	0	0	1	0	0	0	0	Bacteria; Proteobacteria; Gammaproteobacteria; Oceanospirillales; Oceanospirillaceae; Pseudospirillum; uncultured marine bacterium
872	0	0	1	0	0	0	0	0	0	0	0	0	0	0	0	0	0	0	0	0	Bacteria; Proteobacteria; Betaproteobacteria; Methylophilales; Methylophilaceae; OM43 clade; uncultured marine bacterium
873	0	0	0	0	0	1	0	0	0	0	0	0	0	0	0	0	0	0	0	0	Bacteria; Bacteroidetes; Flavobacteriia; Flavobacteriales; Cryomorphaceae; Owenweeksia; uncultured Flavobacterium sp.
874	0	0	0	0	1	0	0	0	0	0	0	0	0	0	0	0	0	0	0	0	Bacteria; Proteobacteria; Gammaproteobacteria; Oceanospirillales; Oceanospirillaceae; Pseudospirillum; uncultured gamma proteobacterium
875	0	0	0	0	0	1	0	0	0	0	0	0	0	0	0	0	0	0	0	0	Bacteria; Proteobacteria; Alphaproteobacteria; Rickettsiales; Rickettsiaceae; Rickettsia; uncultured alpha proteobacterium
876	0	0	3	0	1	2	0	0	0	0	0	8	3	0	1	1	4	0	2	1	Bacteria; Proteobacteria; Alphaproteobacteria; Rhodobacterales; Rhodobacteraceae; Roseobacter clade NAC11-7 lineage; uncultured marine bacterium
877	0	0	0	0	0	0	0	0	0	0	0	0	0	0	0	1	0	0	0	0	Bacteria; Proteobacteria; Gammaproteobacteria; Pseudomonadales; Pseudomonadaceae; Pseudomonas; uncultured bacterium
878	0	0	0	0	0	0	0	0	0	0	0	0	0	0	0	1	0	0	0	0	Bacteria; Proteobacteria; Gammaproteobacteria; Oceanospirillales; Oceanospirillaceae; Pseudospirillum; Uncultured Pseudospirillum sp.
879	0	0	0	0	0	0	0	0	0	0	0	0	0	0	0	0	0	0	1	0	Bacteria; Bacteroidetes; Flavobacteriia; Flavobacteriales; Flavobacteriaceae; Polaribacter; uncultured bacterium
880	0	0	0	0	0	0	0	0	0	0	0	0	0	0	0	0	0	1	0	0	Bacteria; Proteobacteria; Alphaproteobacteria; Rhodobacterales; Rhodobacteraceae; Pelagicola; uncultured Roseobacter sp.
881	0	0	0	0	0	0	0	0	0	0	0	0	0	0	0	0	1	0	0	0	Bacteria; Proteobacteria; Betaproteobacteria; Burkholderiales; Oxalobacteraceae; Massilia; uncultured Methylobacter sp.
882	0	0	0	0	0	0	1	0	0	0	0	0	0	0	0	1	0	1	0	0	Bacteria; Bacteroidetes; Flavobacteriia; Flavobacteriales; Flavobacteriaceae; Polaribacter; uncultured Bacteroidetes bacterium
883	0	0	0	0	0	0	0	0	0	0	0	0	0	0	0	0	1	0	0	0	Bacteria; Proteobacteria; Alphaproteobacteria; Rhodobacterales; Rhodobacteraceae; Roseobacter clade NAC11-7 lineage; uncultured marine bacterium
884	0	0	0	0	0	0	0	0	0	0	0	0	0	0	0	1	0	0	0	0	Bacteria; Proteobacteria; Gammaproteobacteria; Oceanospirillales; Oceanospirillaceae; Pseudospirillum; uncultured gamma proteobacterium
885	0	0	0	0	0	0	0	0	0	0	0	1	0	0	0	0	0	0	0	0	Bacteria; Proteobacteria; Alphaproteobacteria; Rhodobacterales; Rhodobacteraceae; uncultured; uncultured bacterium
886	5	5	4	0	7	2	0	0	1	3	1	2	2	0	0	2	0	0	0	1	Bacteria; Bacteroidetes; Flavobacteriia; Flavobacteriales; Flavobacteriaceae; Winogradskyella; uncultured Bacteroidetes bacterium
887	0	0	0	0	0	0	0	0	0	0	0	0	0	0	0	0	0	1	0	0	Bacteria; Proteobacteria; Deltaproteobacteria; Myxococcales; 0319-6G20; uncultured proteobacterium
888	0	0	0	0	0	0	0	0	0	0	0	0	0	0	0	0	0	1	0	0	Bacteria; Proteobacteria; Deltaproteobacteria; Myxococcales; 0319-6G20; uncultured proteobacterium
889	0	0	0	0	0	0	0	0	1	0	0	0	0	0	0	0	0	0	0	0	Bacteria; Proteobacteria; Gammaproteobacteria; Alteromonadales; Alteromonadaceae; Haliea; uncultured gamma proteobacterium
890	1	1	3	0	4	1	1	1	2	0	1	5	0	0	4	2	2	0	0	1	Bacteria; Proteobacteria; Alphaproteobacteria; Rhodobacterales; Rhodobacteraceae; Lentibacter; uncultured alpha proteobacterium
891	0	0	0	0	0	0	0	0	0	0	0	1	0	0	0	0	0	0	0	0	Bacteria; Proteobacteria; Gammaproteobacteria; Oceanospirillales; Oceanospirillaceae; Pseudospirillum; uncultured gamma proteobacterium
892	5	0	3	2	5	1	1	2	1	0	2	3	3	0	0	0	1	0	0	1	Bacteria; Proteobacteria; Alphaproteobacteria; Rhodobacterales; Rhodobacteraceae; Sulfitobacter; uncultured bacterium
893	0	0	0	0	0	0	0	0	0	0	0	0	0	0	0	2	0	0	0	0	Bacteria; Proteobacteria; Alphaproteobacteria; Rhodobacterales; Rhodobacteraceae; uncultured; uncultured bacterium
894	0	0	0	0	0	0	0	0	0	0	0	1	0	0	0	0	0	0	0	0	Bacteria; BD1-5; marine metagenome
895	2	6	1	0	2	0	0	2	2	3	0	1	0	0	1	2	0	1	0	1	Bacteria; Proteobacteria; Deltaproteobacteria; Myxococcales; 0319-6G20; uncultured bacterium
896	0	0	2	0	0	0	0	0	0	0	0	0	0	0	0	0	0	0	0	1	Bacteria; Proteobacteria; Alphaproteobacteria; Rhodobacterales; Rhodobacteraceae; Roseobacter clade NAC11-7 lineage; uncultured marine bacterium
897	0	1	0	0	0	0	0	0	0	0	0	0	0	0	0	0	0	0	0	0	Bacteria; Bacteroidetes; Flavobacteriia; Flavobacteriales; Flavobacteriaceae; Polaribacter; uncultured Bacteroidetes bacterium
898	0	0	0	0	0	0	0	0	0	0	0	0	0	0	0	0	0	0	1	0	Bacteria; Proteobacteria; Alphaproteobacteria; Rhodobacterales; Rhodobacteraceae; DC5-80-3 lineage
899	0	0	0	0	0	0	0	0	0	0	0	0	0	0	0	0	1	0	0	0	Bacteria; Proteobacteria; Alphaproteobacteria; Rhodobacterales; Rhodobacteraceae; Roseovarius; Roseovarius halocynthiae
900	0	0	0	0	0	0	0	0	0	0	0	0	0	0	0	0	1	0	0	0	Bacteria; Bacteroidetes; Flavobacteriia; Flavobacteriales; Flavobacteriaceae; Sufflavibacter; uncultured bacterium
901	0	0	0	2	0	0	0	0	0	0	0	0	0	0	0	0	0	0	0	0	Bacteria; Proteobacteria; Alphaproteobacteria; SAR11 clade; Surface 1; uncultured alpha proteobacterium
902	0	0	0	0	0	0	0	0	0	0	0	0	0	0	0	0	0	1	0	0	Bacteria; Proteobacteria; ARKICE-90; uncultured marine bacterium
903	0	0	0	0	0	0	0	0	0	0	0	0	0	0	0	0	0	1	0	0	Bacteria; Proteobacteria; Alphaproteobacteria; Rhodobacterales; Rhodobacteraceae; Loktanella; uncultured marine bacterium
904	0	0	0	1	0	0	0	0	0	0	0	0	0	0	0	0	0	0	0	0	Bacteria; Proteobacteria; Alphaproteobacteria; Rhodobacterales; Rhodobacteraceae; Roseobacter clade NAC11-7 lineage; uncultured bacterium
905	0	1	0	1	1	1	0	0	0	0	1	1	0	1	2	2	3	1	1	1	Bacteria; Proteobacteria; Gammaproteobacteria; Oceanospirillales; Oceanospirillaceae; Pseudospirillum; uncultured gamma proteobacterium
906	0	0	0	0	0	0	0	0	0	0	0	0	0	0	0	0	0	0	0	1	Bacteria; Bacteroidetes; Flavobacteriia; Flavobacteriales; Flavobacteriaceae; Polaribacter; uncultured bacterium
907	0	0	0	0	1	0	0	1	0	0	0	0	1	0	0	0	1	1	0	0	Bacteria; Proteobacteria; Gammaproteobacteria; Alteromonadales; Alteromonadaceae; SAR92 clade; uncultured bacterium
908	0	0	0	0	0	0	1	0	0	0	0	0	0	0	0	0	0	1	0	0	Bacteria; Proteobacteria; Gammaproteobacteria; Alteromonadales; Alteromonadaceae; SAR92 clade; uncultured gamma proteobacterium
909	0	0	0	0	0	0	0	0	0	1	0	2	0	0	0	0	0	0	0	0	Bacteria; Proteobacteria; Betaproteobacteria; Burkholderiales; Oxalobacteraceae; Massilia; uncultured marine bacterium
910	0	0	0	1	1	0	0	2	0	0	0	1	1	0	12	5	0	2	0	5	Bacteria; Proteobacteria; Gammaproteobacteria; Chromatiales; Granulosicoccaceae; Granulosicoccus; uncultured marine bacterium
911	0	0	0	0	0	0	0	0	0	0	0	0	0	0	0	0	0	0	0	1	Bacteria; Proteobacteria; Gammaproteobacteria; Oceanospirillales; Oceanospirillaceae; Pseudospirillum; uncultured marine bacterium
912	0	0	2	0	2	1	0	0	0	0	0	0	0	0	0	0	0	0	0	0	Bacteria; Proteobacteria; Alphaproteobacteria; SAR11 clade; uncultured marine bacterium
913	0	0	0	0	0	0	0	0	0	0	0	1	0	0	0	0	0	0	0	0	Bacteria; Proteobacteria; Gammaproteobacteria; Oceanospirillales; SAR86 clade; uncultured marine bacterium
914	0	0	0	0	0	4	1	0	0	0	1	0	0	0	1	0	0	0	0	1	Bacteria; Bacteroidetes; Cytophagia; Cytophagales; Flammeovirgaceae; Reichenbachiella; uncultured bacterium
915	0	0	0	0	0	0	0	0	0	0	0	1	0	0	0	0	0	0	0	0	Bacteria; Proteobacteria; Alphaproteobacteria; Rhodobacterales; Rhodobacteraceae; Defluviimonas; uncultured marine bacterium
916	0	0	0	1	0	0	0	0	0	0	0	3	0	0	0	0	0	0	0	0	Bacteria; Proteobacteria; Gammaproteobacteria; Pseudomonadales; Pseudomonadaceae; Pseudomonas; uncultured Pseudomonas sp.
917	0	0	0	0	0	0	0	0	0	0	0	1	0	0	0	0	0	0	0	0	Bacteria; Proteobacteria; Alphaproteobacteria; Rhodobacterales; Rhodobacteraceae; Roseobacter clade NAC11-7 lineage; uncultured marine bacterium
918	0	0	0	0	0	0	0	0	0	0	0	0	0	0	1	0	0	0	0	0	Bacteria; Proteobacteria; Deltaproteobacteria; Desulfobacterales; Desulfobacteraceae; Desulfotignum; uncultured bacterium
919	241	672	375	241	1032	648	448	195	348	193	303	458	279	28	754	873	236	294	212	439	Bacteria; Proteobacteria; Alphaproteobacteria; Rhodobacterales; Rhodobacteraceae; DC5-80-3 lineage
920	0	0	0	0	0	0	0	1	0	0	0	0	0	0	0	0	0	0	0	0	Bacteria; Bacteroidetes; Flavobacteriia; Flavobacteriales; Flavobacteriaceae; Polaribacter; uncultured bacterium
921	298	53	30	3	24	11	6	1	3	0	43	104	38	0	22	7	6	0	0	2	Bacteria; Proteobacteria; Gammaproteobacteria; Oceanospirillales; SAR86 clade; uncultured bacterium
922	0	0	0	0	0	0	0	0	0	0	0	0	0	0	0	1	0	0	0	0	Bacteria; Proteobacteria; Alphaproteobacteria; Rhodobacterales; Rhodobacteraceae; DC5-80-3 lineage
923	3	1	0	0	0	0	1	0	0	0	0	1	0	0	3	2	0	0	0	0	Bacteria; Proteobacteria; Alphaproteobacteria; Rhodobacterales; Rhodobacteraceae; uncultured; uncultured bacterium
924	0	0	0	0	0	0	0	0	0	0	0	0	0	0	0	1	0	0	0	0	Bacteria; Proteobacteria; Gammaproteobacteria; Oceanospirillales; Oceanospirillaceae; Pseudospirillum; uncultured marine bacterium
925	0	0	0	0	0	0	0	1	0	0	0	0	0	0	0	0	0	0	0	0	Bacteria; Bacteroidetes; Cytophagia; Cytophagales; Flammeovirgaceae; Luteivirga; Marivirga sericea
926	0	0	0	0	0	0	0	2	0	0	0	0	0	0	0	0	0	0	0	0	Bacteria; Proteobacteria; Alphaproteobacteria; Rhodospirillales; Acetobacteraceae; Craurococcus; uncultured bacterium
927	0	0	0	0	0	0	0	0	0	0	0	0	0	0	0	1	0	0	0	0	Bacteria; Proteobacteria; Gammaproteobacteria; Oceanospirillales; OM182 clade; uncultured bacterium
929	0	0	0	0	0	0	0	0	0	0	1	0	0	0	0	0	0	0	0	0	Bacteria; Proteobacteria; Alphaproteobacteria; Rickettsiales; SAR116 clade; uncultured bacterium
930	0	9	9	71	9	15	9	1	3	0	0	6	1	8	12	60	13	3	0	4	Bacteria; Bacteroidetes; Flavobacteriia; Flavobacteriales; Cryomorphaceae; Owenweeksia; uncultured Flavobacterium sp.
931	0	0	0	0	0	0	0	0	0	0	0	0	0	0	0	0	0	1	0	0	Bacteria; Proteobacteria; Alphaproteobacteria; Rickettsiales; SAR116 clade; uncultured SAR116 cluster alpha proteobacterium
933	0	0	0	0	0	0	0	0	0	0	0	0	0	0	0	1	0	0	0	0	Bacteria; Proteobacteria; Alphaproteobacteria; Rhodobacterales; Rhodobacteraceae; Thalassobius; uncultured bacterium
934	1	0	0	0	0	0	0	0	0	0	7	0	0	0	0	0	0	0	0	0	Bacteria; Bacteroidetes; Flavobacteriia; Flavobacteriales; NS9 marine group; uncultured bacterium
936	0	0	0	0	0	0	0	0	0	0	0	0	0	1	0	0	0	0	0	0	Bacteria; Proteobacteria; Alphaproteobacteria; Rhodobacterales; Rhodobacteraceae; Marinosulfonomonas; Octadecabacter sp. SS10.22
937	0	0	0	0	0	0	0	0	0	0	0	0	0	0	0	1	0	0	0	0	Bacteria; Proteobacteria; Gammaproteobacteria; Alteromonadales; Alteromonadaceae; SAR92 clade; uncultured bacterium
938	0	0	1	0	1	0	0	0	0	0	1	1	0	0	0	0	0	0	0	0	Bacteria; Proteobacteria; Gammaproteobacteria; Oceanospirillales; Oceanospirillaceae; Pseudospirillum; uncultured marine bacterium
939	0	0	0	0	0	0	0	0	0	0	1	0	0	0	0	0	0	0	0	0	Bacteria; Proteobacteria; Gammaproteobacteria; Oceanospirillales; SAR86 clade; uncultured bacterium
940	0	0	0	0	0	0	0	0	0	0	1	0	0	0	0	0	0	0	0	0	Bacteria; Acidobacteria; Holophagae; Subgroup 10; Sva0725; uncultured bacterium
941	1	0	0	0	0	0	0	0	1	0	1	0	0	0	0	0	0	0	1	5	Bacteria; Proteobacteria; Alphaproteobacteria; OCS116 clade; uncultured OCS116 cluster bacterium
942	0	0	0	0	0	0	0	0	0	0	0	0	0	0	0	1	0	0	0	0	Bacteria; Bacteroidetes; WCHB1-32; uncultured bacterium
943	0	0	1	0	0	0	0	0	0	0	0	0	0	0	0	0	0	0	0	0	Bacteria; Bacteroidetes; Flavobacteriia; Flavobacteriales; Flavobacteriaceae; Flavobacterium; uncultured bacterium
944	0	0	0	0	1	0	0	0	0	0	0	0	0	0	1	0	0	0	0	0	Bacteria; Proteobacteria; Alphaproteobacteria; Rhodobacterales; Rhodobacteraceae; uncultured; uncultured bacterium
945	0	0	0	0	0	0	0	0	0	0	0	0	0	0	0	2	0	0	0	0	Bacteria; Proteobacteria; Alphaproteobacteria; Rhodobacterales; Rhodobacteraceae; DC5-80-3 lineage
946	0	0	0	0	0	0	0	0	2	0	0	0	0	0	0	1	0	1	0	0	Bacteria; Bacteroidetes; Flavobacteriia; Flavobacteriales; Flavobacteriaceae; Polaribacter; Polaribacter sp. MOLA 340
947	0	0	0	0	0	0	0	0	0	0	0	0	0	0	0	1	0	0	0	0	Bacteria; Proteobacteria; Gammaproteobacteria; Oceanospirillales; Oceanospirillaceae; Pseudospirillum; uncultured marine bacterium
948	0	0	0	0	0	0	0	0	0	0	0	0	0	0	0	1	0	0	0	0	Bacteria; Proteobacteria; Gammaproteobacteria; Oceanospirillales; Alcanivoracaceae; Kangiella; uncultured bacterium
949	0	0	1	0	0	0	0	0	0	0	0	0	0	0	0	0	0	0	0	0	Bacteria; Proteobacteria; Gammaproteobacteria; Alteromonadales; Alteromonadaceae; SAR92 clade; uncultured bacterium
950	0	0	0	0	0	0	0	0	0	0	0	0	0	0	0	0	0	1	0	0	Bacteria; Proteobacteria; Gammaproteobacteria; Alteromonadales; Alteromonadaceae; SAR92 clade; uncultured gamma proteobacterium
951	0	0	0	0	0	0	0	0	0	0	0	0	0	0	0	1	0	0	0	0	Bacteria; Proteobacteria; Deltaproteobacteria; Desulfobacterales; Desulfobulbaceae; Desulfobulbus; uncultured bacterium
952	0	0	0	0	1	0	0	0	0	0	0	0	0	0	0	0	0	0	0	0	Bacteria; Proteobacteria; Alphaproteobacteria; Rhodobacterales; Rhodobacteraceae; uncultured; uncultured bacterium
953	0	0	0	0	0	0	0	0	0	0	0	4	0	0	0	0	0	0	0	0	Bacteria; Bacteroidetes; Flavobacteriia; Flavobacteriales; Flavobacteriaceae; Sufflavibacter; uncultured marine bacterium
954	0	0	0	0	0	0	0	0	0	0	0	0	0	0	0	1	0	0	0	0	Bacteria; Bacteroidetes; Flavobacteriia; Flavobacteriales; Flavobacteriaceae; Flavobacterium; uncultured bacterium
955	0	0	0	0	0	0	0	0	0	0	0	0	0	0	0	1	0	0	0	0	Bacteria; Proteobacteria; Alphaproteobacteria; SAR11 clade; Surface 1; uncultured marine bacterium
956	0	0	1	0	0	0	0	0	0	0	0	1	0	0	0	0	0	0	0	0	Bacteria; Bacteroidetes; Flavobacteriia; Flavobacteriales; NS9 marine group; uncultured Flavobacteriia bacterium
957	0	1	0	0	0	0	0	0	2	0	0	1	0	0	0	0	0	2	0	0	Bacteria; Proteobacteria; Alphaproteobacteria; Rhodobacterales; Rhodobacteraceae; Roseobacter clade NAC11-7 lineage; uncultured bacterium
958	0	0	0	0	0	0	0	0	0	0	0	0	0	0	1	0	0	0	0	0	Bacteria; Proteobacteria; Gammaproteobacteria; Alteromonadales; Alteromonadaceae; SAR92 clade; uncultured bacterium
959	0	0	0	0	0	0	0	0	0	0	0	1	0	0	0	0	0	0	0	0	Bacteria; Proteobacteria; Alphaproteobacteria; Rhodobacterales; Rhodobacteraceae; uncultured; uncultured bacterium
960	0	0	0	0	0	0	1	1	0	1	0	1	0	0	0	1	0	0	2	0	Bacteria; Proteobacteria; Gammaproteobacteria; Alteromonadales; Alteromonadaceae; Luminiphilus; uncultured marine bacterium
961	0	0	0	0	0	0	0	0	0	0	1	1	0	0	0	0	0	2	0	0	Bacteria; Bacteroidetes; Cytophagia; Cytophagales; Flammeovirgaceae; Reichenbachiella; uncultured bacterium
962	0	0	0	1	0	0	0	0	0	0	0	0	0	0	0	0	0	0	0	0	Bacteria; Bacteroidetes; Flavobacteriia; Flavobacteriales; Flavobacteriaceae; Ulvibacter; uncultured bacterium
963	0	0	0	0	0	0	0	0	0	0	0	0	0	0	0	0	0	1	0	0	Bacteria; Proteobacteria; Gammaproteobacteria; Alteromonadales; Alteromonadaceae; SAR92 clade; uncultured bacterium
964	0	0	0	0	0	0	0	0	0	0	0	0	1	0	0	0	0	0	0	0	Bacteria; Bacteroidetes; Flavobacteriia; Flavobacteriales; Flavobacteriaceae; Polaribacter; uncultured bacterium
965	0	0	0	0	0	0	0	0	0	0	0	0	0	0	0	0	1	0	0	0	Bacteria; Proteobacteria; Gammaproteobacteria; Alteromonadales; Alteromonadaceae; SAR92 clade; uncultured bacterium
966	0	0	0	0	0	0	0	0	0	0	0	0	0	0	1	0	0	0	0	0	Bacteria; Proteobacteria; Gammaproteobacteria; Alteromonadales; Alteromonadaceae; BD1-7 clade; marine metagenome
967	0	0	0	0	0	0	0	0	0	0	0	0	0	0	0	0	0	1	0	0	Bacteria; Proteobacteria; Gammaproteobacteria; Alteromonadales; Alteromonadaceae; SAR92 clade; uncultured gamma proteobacterium
968	0	0	1	0	0	0	0	0	0	1	0	0	1	0	1	0	0	3	0	0	Bacteria; Proteobacteria; Gammaproteobacteria; Thiotrichales; Francisellaceae; Francisella; uncultured gamma proteobacterium
969	14	8	7	4	10	4	9	0	4	0	0	1	1	0	0	0	0	0	0	0	Bacteria; Proteobacteria; Alphaproteobacteria; SAR11 clade; Chesapeake-Delaware Bay; uncultured Candidatus Pelagibacter sp.
970	1	0	0	0	1	0	0	0	0	0	5	11	1	0	0	3	4	0	0	3	Bacteria; Proteobacteria; Gammaproteobacteria; Oceanospirillales; Litoricolaceae; Litoricola; uncultured bacterium
971	0	0	0	0	0	0	0	0	0	0	0	0	0	0	0	0	0	1	0	0	Bacteria; Bacteroidetes; Flavobacteriia; Flavobacteriales; Flavobacteriaceae; Polaribacter; uncultured Polaribacter sp.
972	1	0	0	0	0	0	0	0	0	0	0	0	0	0	0	1	0	0	0	0	Bacteria; Proteobacteria; Gammaproteobacteria; Oceanospirillales; SAR86 clade; uncultured marine bacterium
973	0	0	0	1	0	0	0	0	0	0	1	0	0	0	2	1	0	0	0	0	Bacteria; Bacteroidetes; Flavobacteriia; Flavobacteriales; Flavobacteriaceae; Polaribacter; Polaribacter sp. MOLA 340
974	0	0	0	0	0	0	0	0	0	0	1	0	0	0	0	0	0	0	0	0	Bacteria; Proteobacteria; Alphaproteobacteria; Rhodospirillales; Rhodospirillaceae; uncultured; uncultured marine bacterium
975	0	0	0	0	0	1	0	0	0	0	0	0	0	0	0	0	0	0	0	0	Bacteria; Bacteroidetes; Flavobacteriia; Flavobacteriales; Flavobacteriaceae; uncultured; uncultured Flavobacterium sp.
976	29	0	1	0	18	27	0	21	0	0	0	0	26	0	0	0	0	0	0	6	Bacteria; Proteobacteria; Alphaproteobacteria; Rhodobacterales; Rhodobacteraceae; Roseobacter clade NAC11-7 lineage; uncultured bacterium
977	0	0	0	0	0	0	0	0	0	0	0	0	0	0	1	0	0	0	0	0	Bacteria; Proteobacteria; Gammaproteobacteria; Oceanospirillales; Oceanospirillaceae; Pseudospirillum; uncultured marine bacterium
978	0	1	0	0	0	0	0	0	0	0	0	1	0	0	0	1	0	0	0	0	Bacteria; Proteobacteria; Gammaproteobacteria; Oceanospirillales; Oceanospirillaceae; Pseudospirillum; uncultured marine bacterium
979	0	0	0	0	0	0	0	0	0	0	0	1	0	0	0	0	0	0	0	0	Bacteria; Proteobacteria; ARKICE-90; uncultured marine bacterium
980	0	0	0	0	0	0	0	0	0	0	0	1	0	0	0	0	0	0	0	0	Bacteria; Proteobacteria; Betaproteobacteria; Methylophilales; Methylophilaceae; OM43 clade; uncultured marine bacterium
981	0	0	0	0	1	1	0	0	0	0	1	0	0	0	0	0	0	0	0	0	Bacteria; Proteobacteria; Gammaproteobacteria; Oceanospirillales; Oceanospirillaceae; Pseudospirillum; uncultured gamma proteobacterium
982	0	0	0	0	0	0	0	0	0	0	0	0	0	0	0	0	1	0	0	0	Bacteria; Proteobacteria; Gammaproteobacteria; Alteromonadales; Alteromonadaceae; SAR92 clade; uncultured bacterium
983	0	1	0	0	1	2	0	0	0	0	0	0	1	2	0	0	1	0	0	0	Bacteria; Proteobacteria; Alphaproteobacteria; Rhodobacterales; Rhodobacteraceae; Lentibacter; uncultured marine bacterium
984	0	0	0	0	0	0	0	0	0	0	0	0	0	0	0	0	0	1	0	0	Bacteria; Proteobacteria; Gammaproteobacteria; Alteromonadales; Alteromonadaceae; SAR92 clade; uncultured bacterium
985	0	0	0	0	2	3	1	3	2	0	2	1	0	0	4	7	0	0	1	1	Bacteria; Bacteroidetes; Flavobacteriia; Flavobacteriales; Flavobacteriaceae; Polaribacter; uncultured Flavobacteriaceae bacterium
986	0	0	0	0	0	0	0	0	0	0	1	1	0	0	0	0	0	0	0	1	Bacteria; Proteobacteria; Betaproteobacteria; Methylophilales; Methylophilaceae; OM43 clade; uncultured marine bacterium
987	0	0	0	0	0	0	0	0	0	0	0	0	1	0	0	0	0	0	0	0	Bacteria; Proteobacteria; Alphaproteobacteria; SAR11 clade; uncultured bacterium
988	0	0	0	0	0	0	0	0	0	0	0	0	0	0	0	0	1	0	0	0	Bacteria; Proteobacteria; Gammaproteobacteria; Oceanospirillales; Oceanospirillaceae; Pseudospirillum; uncultured gamma proteobacterium
989	0	0	0	19	1	0	0	0	0	0	0	0	0	0	0	0	0	0	0	0	Bacteria; Bacteroidetes; Sphingobacteriia; Sphingobacteriales; NS11-12 marine group; uncultured marine bacterium
990	0	0	0	0	0	0	0	0	0	0	0	0	1	0	0	0	0	0	0	0	Bacteria; Proteobacteria; Gammaproteobacteria; Oceanospirillales; OM182 clade; uncultured bacterium
991	0	0	0	0	0	0	0	0	0	0	0	0	0	0	1	0	0	0	0	0	Bacteria; Proteobacteria; Gammaproteobacteria; Alteromonadales; Alteromonadaceae; SAR92 clade; uncultured marine bacterium
992	0	0	0	0	0	0	0	0	0	1	0	0	0	0	0	0	0	0	0	0	Bacteria; Proteobacteria; Deltaproteobacteria; Myxococcales; 0319-6G20; uncultured proteobacterium
993	0	0	0	0	0	0	0	0	0	1	0	0	0	0	0	0	0	0	0	0	Bacteria; Planctomycetes; Pla3 lineage; uncultured bacterium
994	0	1	0	0	0	0	0	0	1	0	0	0	0	0	0	0	0	0	0	0	Bacteria; Bacteroidetes; Flavobacteriia; Flavobacteriales; Flavobacteriaceae; Polaribacter; uncultured Bacteroidetes bacterium
995	0	0	0	0	0	0	0	0	0	0	0	0	0	0	0	1	0	0	0	0	Bacteria; Bacteroidetes; Flavobacteriia; Flavobacteriales; Flavobacteriaceae; NS4 marine group; uncultured marine bacterium
996	0	0	0	0	0	0	0	0	0	0	0	0	0	0	1	0	0	1	0	0	Bacteria; Proteobacteria; Gammaproteobacteria; Alteromonadales; Alteromonadaceae; SAR92 clade; Gammaproteobacteria bacterium MOLA455
997	0	0	0	0	0	0	0	0	1	0	0	0	0	0	1	0	0	1	1	0	Bacteria; Proteobacteria; Gammaproteobacteria; Oceanospirillales; Oceanospirillaceae; Pseudospirillum; uncultured marine bacterium
999	4	0	0	0	0	0	0	0	0	0	1	1	0	0	0	0	0	0	0	0	Bacteria; Proteobacteria; Gammaproteobacteria; Oceanospirillales; Oceanospirillaceae; Pseudospirillum; uncultured marine bacterium
1000	0	0	0	0	0	0	0	0	0	0	0	0	0	0	1	0	2	1	0	0	Bacteria; Proteobacteria; Gammaproteobacteria; Alteromonadales; Alteromonadaceae; SAR92 clade; uncultured bacterium
1001	0	0	0	0	0	0	0	0	0	0	0	0	0	0	0	1	0	0	0	0	Bacteria; Proteobacteria; Alphaproteobacteria; Rhodobacterales; Rhodobacteraceae; uncultured; uncultured marine bacterium
1002	0	0	0	0	0	0	0	0	0	0	0	0	0	1	0	0	0	0	0	0	Bacteria; Proteobacteria; Alphaproteobacteria; Rhodobacterales; Rhodobacteraceae; DC5-80-3 lineage
1003	0	0	0	0	0	0	0	0	0	0	0	0	0	0	0	0	0	1	2	0	Bacteria; Bacteroidetes; Flavobacteriia; Flavobacteriales; Flavobacteriaceae; NS5 marine group; uncultured Flavobacteriaceae bacterium
1005	0	0	0	0	2	1	0	0	0	0	0	0	1	0	0	1	0	0	0	0	Bacteria; BD1-5; uncultured bacterium
1006	0	0	0	0	0	0	0	0	0	0	0	0	0	0	0	0	0	0	0	1	Bacteria; Proteobacteria; Gammaproteobacteria; Alteromonadales; Alteromonadaceae; SAR92 clade; uncultured marine bacterium
1007	0	0	0	0	2	2	1	0	1	0	5	1	0	0	10	6	1	3	0	4	Bacteria; Proteobacteria; AEGEAN-245; uncultured bacterium
1008	0	0	0	0	0	0	0	0	0	0	0	0	0	0	1	0	0	0	1	0	Bacteria; Proteobacteria; Gammaproteobacteria; Oceanospirillales; Oceanospirillaceae; Pseudospirillum; uncultured gamma proteobacterium
1009	0	0	0	0	0	0	0	0	0	0	0	0	0	0	1	0	0	0	0	0	Bacteria; Proteobacteria; Gammaproteobacteria; KI89A clade; uncultured gamma proteobacterium
1010	0	0	0	0	0	0	0	0	0	0	1	0	0	0	0	0	0	0	0	0	Bacteria; Proteobacteria; Alphaproteobacteria; Rhodobacterales; Rhodobacteraceae; Ruegeria; Thalassobius sp. UDC455
1011	0	0	0	0	0	0	0	0	0	0	0	0	1	0	0	0	0	0	0	0	Bacteria; Bacteroidetes; Cytophagia; Cytophagales; Flammeovirgaceae; Marinoscillum; uncultured marine bacterium
1012	0	0	0	0	0	1	0	0	0	0	0	0	0	0	0	0	0	0	0	0	Bacteria; Bacteroidetes; Flavobacteriia; Flavobacteriales; Flavobacteriaceae; uncultured; uncultured marine bacterium
1013	2	0	0	0	0	2	0	0	0	0	0	0	0	0	0	0	0	0	0	0	Bacteria; Bacteroidetes; Flavobacteriia; Flavobacteriales; Flavobacteriaceae; Aestuariicola; uncultured bacterium
1014	0	0	1	0	0	0	0	0	0	0	0	0	0	0	0	0	0	0	0	0	Bacteria; Proteobacteria; Alphaproteobacteria; Rhodobacterales; Rhodobacteraceae; Roseobacter clade NAC11-7 lineage; uncultured bacterium
1015	0	0	0	0	0	0	0	0	0	0	0	0	0	0	0	0	0	0	0	1	Bacteria; Proteobacteria; Alphaproteobacteria; Rhodobacterales; Rhodobacteraceae; uncultured; uncultured marine bacterium
1016	0	0	0	0	0	1	1	0	0	0	0	2	1	0	1	1	0	0	0	0	Bacteria; Proteobacteria; Alphaproteobacteria; Rhodobacterales; Rhodobacteraceae; Roseobacter clade NAC11-7 lineage; uncultured bacterium
1017	0	0	0	0	0	0	0	0	0	0	0	0	1	0	0	0	0	0	0	0	Bacteria; Proteobacteria; Deltaproteobacteria; Desulfobacterales; Desulfobacteraceae; uncultured; uncultured bacterium
1018	0	0	0	1	0	0	0	0	0	0	0	0	0	0	0	0	0	0	0	0	Bacteria; Proteobacteria; Alphaproteobacteria; Rhodobacterales; Rhodobacteraceae; Sulfitobacter; uncultured marine bacterium
1019	0	2	0	0	5	2	2	6	5	2	1	9	12	1	28	21	7	38	1	29	Bacteria; Proteobacteria; Gammaproteobacteria; Alteromonadales; Alteromonadaceae; BD1-7 clade; uncultured bacterium
1020	0	0	0	0	0	0	0	0	0	0	0	0	1	0	0	0	1	0	0	0	Bacteria; Proteobacteria; Gammaproteobacteria; Alteromonadales; Alteromonadaceae; SAR92 clade; uncultured marine bacterium
1021	0	0	0	0	0	0	0	0	1	0	0	1	1	0	2	2	0	1	0	0	Bacteria; Proteobacteria; Gammaproteobacteria; Oceanospirillales; Oceanospirillaceae; Pseudospirillum; uncultured bacterium
1022	0	0	0	0	0	2	0	0	0	0	0	0	0	0	0	0	0	0	0	0	Bacteria; Proteobacteria; Gammaproteobacteria; Alteromonadales; Alteromonadaceae; Halioglobus; uncultured bacterium
1023	0	0	0	0	0	0	0	0	0	0	0	0	0	0	4	0	0	0	0	0	Bacteria; Proteobacteria; Gammaproteobacteria; Alteromonadales; Alteromonadaceae; BD1-7 clade; uncultured gamma proteobacterium
1024	0	0	0	0	0	0	0	0	0	0	0	0	1	0	0	0	0	0	0	0	Bacteria; Bacteroidetes; Flavobacteriia; Flavobacteriales; Flavobacteriaceae; Sufflavibacter; uncultured marine bacterium
1025	0	0	0	0	0	0	0	0	0	0	0	0	0	0	0	1	0	0	0	0	Bacteria; Bacteroidetes; Flavobacteriia; Flavobacteriales; Flavobacteriaceae; NS5 marine group; uncultured Flavobacteriaceae bacterium
1026	0	0	0	0	0	0	0	0	0	0	0	0	0	0	0	1	0	0	0	0	Bacteria; Bacteroidetes; Flavobacteriia; Flavobacteriales; Flavobacteriaceae; uncultured; uncultured Ulvibacter sp.
1027	0	0	0	0	0	0	0	0	0	0	0	0	0	0	5	1	0	0	0	0	Bacteria; Proteobacteria; Gammaproteobacteria; Alteromonadales; Alteromonadaceae; OM60(NOR5) clade; uncultured bacterium
1028	3	0	0	0	0	0	0	0	0	0	1	2	1	0	1	0	0	0	0	0	Bacteria; Proteobacteria; Gammaproteobacteria; Oceanospirillales; SAR86 clade; uncultured bacterium
1029	17	40	30	7	41	41	43	18	61	11	1	19	8	1	23	92	12	21	12	33	Bacteria; Bacteroidetes; Flavobacteriia; Flavobacteriales; Flavobacteriaceae; Ulvibacter; marine metagenome
1030	0	0	0	0	0	0	0	0	0	0	0	1	0	0	0	0	0	0	2	0	Bacteria; Bacteroidetes; Flavobacteriia; Flavobacteriales; Flavobacteriaceae; NS4 marine group; uncultured Bacteroidetes bacterium
1031	0	0	0	0	0	0	0	0	0	0	0	0	0	0	1	0	0	0	0	0	Bacteria; Proteobacteria; Gammaproteobacteria; Oceanospirillales; Oceanospirillaceae; Pseudospirillum; Uncultured Pseudospirillum sp.
1032	0	0	0	0	0	0	0	0	0	0	0	0	0	0	1	0	0	0	0	0	Bacteria; Proteobacteria; Gammaproteobacteria; Oceanospirillales; Oceanospirillaceae; Pseudospirillum; uncultured marine bacterium
1033	0	0	0	0	0	0	0	0	0	0	0	0	1	0	0	0	0	0	1	0	Bacteria; Proteobacteria; Gammaproteobacteria; Alteromonadales; Alteromonadaceae; SAR92 clade; uncultured bacterium
1034	0	0	0	0	0	0	0	0	0	0	0	0	0	0	1	0	0	0	0	0	Bacteria; Proteobacteria; Gammaproteobacteria; E01-9C-26 marine group; uncultured deep-sea bacterium
1035	0	0	0	0	0	0	0	0	0	0	0	0	0	0	1	0	0	0	0	0	Bacteria; Proteobacteria; Gammaproteobacteria; Legionellales; Coxiellaceae; Coxiella; uncultured organism
1036	0	0	0	0	0	0	0	0	0	0	1	0	0	0	0	0	0	0	0	0	Bacteria; Bacteroidetes; Cytophagia; Order II; Rhodothermaceae; uncultured; uncultured Cytophaga sp.
1037	1	1	3	1	1	0	2	0	0	0	0	0	0	0	0	0	0	0	0	0	Bacteria; Proteobacteria; Alphaproteobacteria; SAR11 clade; Surface 1; Candidatus Pelagibacter; uncultured bacterium
1038	0	0	0	0	1	0	0	0	0	0	3	0	1	0	3	2	0	3	1	1	Bacteria; Proteobacteria; Gammaproteobacteria; BD7-8 marine group; uncultured bacterium
1039	0	0	1	0	2	0	1	1	1	1	0	0	0	0	2	1	0	1	0	2	Bacteria; Proteobacteria; Alphaproteobacteria; Rhodobacterales; Rhodobacteraceae; DC5-80-3 lineage
1040	0	0	0	0	0	0	0	0	0	0	0	0	0	0	1	0	0	0	0	0	Bacteria; Proteobacteria; Gammaproteobacteria; Alteromonadales; Alteromonadaceae; SAR92 clade; uncultured marine bacterium
1041	0	0	0	0	0	0	0	0	0	0	0	0	0	0	1	0	0	0	0	0	Bacteria; Proteobacteria; Alphaproteobacteria; Rickettsiales; Rickettsiaceae; Rickettsia; Rickettsia canadensis str. CA410
1042	0	0	0	1	1	4	1	0	0	0	0	0	0	4	0	0	1	0	0	0	Bacteria; Proteobacteria; Alphaproteobacteria; Rhodobacterales; Rhodobacteraceae; Sulfitobacter; uncultured alpha proteobacterium
1044	2	1	1	0	0	0	0	0	0	0	0	0	0	0	0	0	0	0	0	0	Bacteria; Actinobacteria; Actinobacteria; Micrococcales; Microbacteriaceae; uncultured bacterium GRIST22
1045	0	0	0	0	0	0	0	0	0	0	0	0	0	0	0	0	0	1	0	0	Bacteria; Proteobacteria; Gammaproteobacteria; Alteromonadales; Alteromonadaceae; SAR92 clade; uncultured gamma proteobacterium
1046	2	0	0	0	3	3	0	8	0	0	0	0	1	0	0	0	0	0	1	0	Bacteria; Proteobacteria; Alphaproteobacteria; Rhodobacterales; Rhodobacteraceae; Roseobacter clade NAC11-7 lineage; uncultured bacterium
1047	0	0	0	0	0	0	0	0	0	0	0	0	0	0	0	0	1	0	0	0	Bacteria; Proteobacteria; Alphaproteobacteria; Rhodobacterales; Rhodobacteraceae; uncultured; uncultured bacterium
1048	0	0	0	0	1	0	0	0	0	0	0	0	0	0	0	0	0	0	0	0	Bacteria; Proteobacteria; Alphaproteobacteria; Rhodobacterales; Rhodobacteraceae; DC5-80-3 lineage
1049	0	0	0	0	0	0	0	0	0	0	0	0	0	0	0	1	0	0	0	1	Bacteria; Bacteroidetes; Flavobacteriia; Flavobacteriales; Flavobacteriaceae; Sufflavibacter; uncultured bacterium
1050	0	0	0	0	0	0	0	0	0	0	0	0	0	0	0	1	0	0	0	0	Bacteria; Bacteroidetes; Flavobacteriia; Flavobacteriales; Flavobacteriaceae; Tenacibaculum; Tenacibaculum adriaticum
1051	0	0	0	0	0	0	0	0	0	0	0	0	0	0	2	0	0	1	0	0	Bacteria; Proteobacteria; Gammaproteobacteria; Alteromonadales; Alteromonadaceae; SAR92 clade; uncultured marine bacterium
1052	0	0	0	0	0	0	0	0	0	0	0	0	0	0	0	0	0	1	0	0	Bacteria; Proteobacteria; Gammaproteobacteria; Alteromonadales; Alteromonadaceae; Luminiphilus; uncultured marine bacterium
1053	0	0	0	0	0	0	0	0	0	0	0	0	0	0	0	0	0	0	0	1	Bacteria; Proteobacteria; Gammaproteobacteria; Oceanospirillales; Oceanospirillaceae; Pseudospirillum; uncultured marine bacterium
1054	1	0	0	0	0	0	0	0	0	0	0	0	0	0	0	0	0	0	0	0	Bacteria; Proteobacteria; Gammaproteobacteria; Oceanospirillales; Oceanospirillaceae; Marinobacterium; uncultured marine bacterium
1055	0	0	0	0	0	0	0	0	0	0	0	0	0	0	0	0	0	0	0	1	Bacteria; Proteobacteria; Gammaproteobacteria; Alteromonadales; Alteromonadaceae; SAR92 clade; uncultured marine bacterium
1056	30	24	21	3	28	20	5	28	10	2	1	6	24	2	3	0	2	3	1	9	Bacteria; Proteobacteria; Alphaproteobacteria; Rhodobacterales; Rhodobacteraceae; Roseobacter clade NAC11-7 lineage; uncultured bacterium
1057	0	0	0	0	0	0	0	0	0	0	0	0	0	0	0	1	0	0	0	0	Bacteria; Proteobacteria; Gammaproteobacteria; Oceanospirillales; Oceanospirillaceae; Pseudospirillum; uncultured marine bacterium
1058	1	0	0	0	0	0	0	0	0	0	0	0	0	0	0	0	0	0	0	0	Bacteria; Bacteroidetes; Flavobacteriia; Flavobacteriales; Flavobacteriaceae; NS3a marine group; uncultured bacterium
1059	0	0	0	0	0	0	0	0	0	0	0	0	0	0	0	1	0	0	0	0	Bacteria; Proteobacteria; Gammaproteobacteria; Oceanospirillales; Oceanospirillaceae; Pseudospirillum; uncultured gamma proteobacterium
1060	0	0	0	0	0	0	0	0	0	0	0	0	0	0	0	1	0	0	0	0	Bacteria; Proteobacteria; Gammaproteobacteria; Oceanospirillales; Oceanospirillaceae; Marinobacterium; uncultured marine bacterium
1061	0	0	0	0	0	0	0	0	0	0	1	0	0	0	0	0	0	0	0	0	Bacteria; Cyanobacteria; Cyanobacteria; SubsectionII; FamilyII; Chroococcidiopsis; uncultured bacterium
1062	0	1	0	0	0	1	0	0	0	0	0	0	0	0	2	2	0	2	0	1	Bacteria; Proteobacteria; Alphaproteobacteria; Rhodobacterales; Rhodobacteraceae; DC5-80-3 lineage
1063	0	0	0	0	0	0	0	0	0	0	0	0	0	0	0	1	0	0	0	0	Bacteria; Proteobacteria; Gammaproteobacteria; Oceanospirillales; Oceanospirillaceae; Pseudospirillum; uncultured marine bacterium
1064	0	0	0	0	0	0	0	0	0	0	0	0	0	0	1	0	0	0	0	0	Bacteria; Proteobacteria; Alphaproteobacteria; Rhodobacterales; Rhodobacteraceae; uncultured; uncultured bacterium
1065	0	0	0	0	0	0	0	0	0	0	0	0	0	0	0	0	0	1	0	0	Bacteria; Bacteroidetes; Cytophagia; Cytophagales; Flammeovirgaceae; Reichenbachiella; uncultured bacterium
1066	0	0	0	0	0	0	0	0	0	0	0	0	0	0	0	0	0	1	0	0	Bacteria; Bacteroidetes; Flavobacteriia; Flavobacteriales; Flavobacteriaceae; Sufflavibacter; uncultured marine bacterium
1067	0	0	0	0	0	0	0	0	0	0	0	1	0	0	0	0	0	0	0	0	Bacteria; Proteobacteria; Alphaproteobacteria; Rickettsiales; SAR116 clade; uncultured bacterium
1068	0	0	0	0	0	0	0	0	0	0	0	0	0	0	0	0	0	1	0	0	Bacteria; Bacteroidetes; Flavobacteriia; Flavobacteriales; Cryomorphaceae; Owenweeksia; marine metagenome
1069	0	0	0	0	0	0	0	0	0	0	0	0	0	0	1	0	0	0	0	0	Bacteria; Proteobacteria; Gammaproteobacteria; Alteromonadales; Alteromonadaceae; SAR92 clade; uncultured bacterium
1070	0	0	0	0	0	0	0	0	0	0	0	0	0	0	0	0	0	0	0	1	Bacteria; Proteobacteria; Gammaproteobacteria; Pseudomonadales; Pseudomonadaceae; Pseudomonas; uncultured marine bacterium
1071	0	0	0	0	1	0	0	0	0	0	0	0	0	0	0	0	0	0	0	0	Bacteria; Proteobacteria; Alphaproteobacteria; Rhodobacterales; Rhodobacteraceae; Roseobacter clade NAC11-7 lineage; uncultured alpha proteobacterium
1072	0	0	0	0	0	0	0	0	0	0	0	0	0	0	2	1	0	0	0	0	Bacteria; Proteobacteria; Gammaproteobacteria; Xanthomonadales; JTB255 marine benthic group; uncultured bacterium
1073	1	7	1	0	5	2	0	0	1	0	2	0	0	0	5	4	2	3	2	3	Bacteria; Proteobacteria; Gammaproteobacteria; Oceanospirillales; Oceanospirillaceae; Pseudospirillum; uncultured gamma proteobacterium
1074	0	0	0	0	0	0	0	0	0	0	0	0	0	0	0	1	0	0	0	0	Bacteria; Bacteroidetes; Flavobacteriia; Flavobacteriales; Flavobacteriaceae; Tenacibaculum; Flexibacter sp. IUB42
1075	0	0	0	0	0	0	0	0	0	0	0	0	0	0	0	1	0	0	0	0	Bacteria; Bacteroidetes; Flavobacteriia; Flavobacteriales; Flavobacteriaceae; Flavobacterium; uncultured bacterium
1076	0	0	0	0	0	0	0	0	0	0	0	0	0	0	0	1	0	0	0	0	Bacteria; Proteobacteria; Alphaproteobacteria; Rhodobacterales; Rhodobacteraceae; Vadicella; uncultured bacterium
1077	0	0	4	1	0	0	0	0	0	0	0	0	0	0	0	0	0	0	0	0	Bacteria; Proteobacteria; Alphaproteobacteria; SAR11 clade; Surface 1; uncultured marine bacterium
1078	0	1	0	1	1	1	0	0	1	0	0	1	1	0	0	0	1	1	0	1	Bacteria; Proteobacteria; Alphaproteobacteria; Rhodobacterales; Rhodobacteraceae; Loktanella; uncultured marine bacterium
1079	0	0	0	0	0	0	0	0	0	0	0	0	0	0	0	1	0	0	0	0	Bacteria; Proteobacteria; Gammaproteobacteria; Alteromonadales; Alteromonadaceae; SAR92 clade; uncultured marine bacterium
1080	0	0	0	0	0	1	0	0	0	0	0	0	0	0	0	0	0	0	0	0	Bacteria; Proteobacteria; Alphaproteobacteria; Rhodobacterales; Rhodobacteraceae; uncultured; uncultured bacterium
1081	0	0	0	0	0	0	0	0	0	0	0	0	0	0	0	1	0	0	0	0	Bacteria; Proteobacteria; Alphaproteobacteria; Rhodobacterales; Rhodobacteraceae; Roseovarius; unidentified marine bacterioplankton
1082	0	0	0	0	0	0	0	0	0	1	0	0	0	0	0	0	0	0	0	0	Bacteria; Bacteroidetes; Flavobacteriia; Flavobacteriales; Flavobacteriaceae; Formosa; uncultured Flavobacteriaceae bacterium
1083	0	0	0	0	0	0	1	0	0	0	0	0	0	0	1	0	0	0	0	0	Bacteria; Proteobacteria; Gammaproteobacteria; Alteromonadales; Alteromonadaceae; SAR92 clade; uncultured bacterium
1084	0	0	0	0	0	0	0	0	0	0	0	1	0	0	0	0	0	0	0	0	Bacteria; Proteobacteria; Alphaproteobacteria; Rhodobacterales; Rhodobacteraceae; DC5-80-3 lineage
1085	0	0	0	0	0	0	0	0	0	0	0	0	0	0	0	1	0	0	0	0	Bacteria; Proteobacteria; Gammaproteobacteria; Alteromonadales; Alteromonadaceae; BD1-7 clade; marine metagenome
1086	0	0	0	0	0	0	0	0	0	0	0	0	0	0	0	1	0	0	0	0	Bacteria; Proteobacteria; Gammaproteobacteria; Alteromonadales; Alteromonadaceae; C1-B045; uncultured gamma proteobacterium
1087	0	0	0	0	0	0	0	0	0	0	0	0	1	0	0	0	0	0	0	0	Bacteria; Proteobacteria; Alphaproteobacteria; Rhodobacterales; Rhodobacteraceae; Lentibacter; uncultured marine bacterium
1089	0	0	0	0	1	0	0	0	2	0	2	0	0	0	3	3	0	0	0	2	Bacteria; Proteobacteria; Gammaproteobacteria; E01-9C-26 marine group; uncultured gamma proteobacterium
1090	0	0	0	0	0	0	0	0	0	0	1	0	0	0	0	0	0	0	0	0	Bacteria; Bacteroidetes; Cytophagia; Cytophagales; Flammeovirgaceae; uncultured; uncultured sediment bacterium
1091	0	0	0	0	2	0	0	1	0	0	0	0	0	0	5	1	0	0	0	2	Bacteria; Proteobacteria; Gammaproteobacteria; Gammaproteobacteria Incertae Sedis; Unknown Family; Arenicella; uncultured bacterium
1093	0	0	0	0	0	0	0	0	0	0	0	0	0	0	0	0	0	0	2	0	Bacteria; Proteobacteria; Gammaproteobacteria; Alteromonadales; Alteromonadaceae; SAR92 clade; uncultured marine bacterium
1094	0	0	0	0	0	0	0	0	0	0	0	0	0	0	0	0	0	0	1	0	Bacteria; Proteobacteria; Deltaproteobacteria; Desulfobacterales; Desulfobacteraceae; Desulfobacula; uncultured bacterium
1095	0	0	0	0	0	0	0	0	0	0	0	0	0	0	2	0	0	0	0	0	Bacteria; Proteobacteria; Gammaproteobacteria; Chromatiales; Chromatiaceae; Nitrosococcus; uncultured gamma proteobacterium
1096	0	0	0	0	0	0	0	0	0	0	0	0	0	0	0	0	0	0	3	0	Bacteria; Proteobacteria; Gammaproteobacteria; Chromatiales; Granulosicoccaceae; Granulosicoccus; uncultured marine bacterium
1097	0	0	0	0	0	0	0	0	0	0	0	1	0	0	0	0	0	0	0	0	Bacteria; Proteobacteria; Alphaproteobacteria; Rhodobacterales; Rhodobacteraceae; uncultured; uncultured Thalassobacter sp.
1098	0	0	0	0	1	1	0	0	0	0	0	0	0	0	0	0	0	0	0	0	Bacteria; Bacteroidetes; Sphingobacteriia; Sphingobacteriales; Saprospiraceae; uncultured; uncultured bacterium
1099	0	0	0	0	0	0	0	0	0	0	0	0	0	0	1	0	0	0	0	0	Bacteria; Proteobacteria; Gammaproteobacteria; Oceanospirillales; Oceanospirillaceae; Pseudospirillum; uncultured marine bacterium
1100	0	0	0	0	0	0	0	0	0	0	1	0	0	0	0	0	0	0	0	0	Bacteria; Bacteroidetes; Flavobacteriia; Flavobacteriales; Flavobacteriaceae; uncultured; uncultured bacterium
1101	0	0	0	0	0	0	1	0	0	0	0	0	0	0	0	0	0	0	0	0	Bacteria; Proteobacteria; Alphaproteobacteria; Rickettsiales; LWSR-14; Sinorickettsia chlamys
1102	0	0	0	0	0	0	0	0	1	0	0	0	0	0	0	0	0	0	0	0	Bacteria; Proteobacteria; Gammaproteobacteria; Alteromonadales; Alteromonadaceae; SAR92 clade; uncultured bacterium
1103	1	3	1	0	0	0	0	1	0	0	0	0	0	0	0	0	0	0	0	0	Bacteria; Proteobacteria; Alphaproteobacteria; Rhodobacterales; Rhodobacteraceae; uncultured; uncultured marine bacterium
1104	0	0	0	0	0	0	0	0	0	0	0	0	0	0	0	1	0	0	0	0	Bacteria; Proteobacteria; Gammaproteobacteria; Oceanospirillales; Oceanospirillaceae; Pseudospirillum; uncultured marine bacterium
1105	0	0	0	0	0	0	0	0	0	0	0	2	0	0	0	0	0	0	0	0	Bacteria; Proteobacteria; Alphaproteobacteria; Rhodobacterales; Rhodobacteraceae; Thalassobius; unidentified marine bacterioplankton
1106	0	1	0	0	1	0	0	0	0	0	0	0	2	0	1	0	1	0	0	1	Bacteria; Proteobacteria; Gammaproteobacteria; Alteromonadales; Alteromonadaceae; SAR92 clade; uncultured marine bacterium
1107	0	0	0	0	0	0	0	0	0	0	1	0	0	0	0	0	0	0	0	0	Bacteria; Proteobacteria; Betaproteobacteria; Burkholderiales; Oxalobacteraceae; Massilia; uncultured marine bacterium
1108	0	0	0	0	0	0	0	0	0	0	0	0	1	0	0	0	0	0	0	0	Bacteria; Proteobacteria; Alphaproteobacteria; Rhodobacterales; Rhodobacteraceae; Pacificibacter; uncultured alpha proteobacterium
1109	0	0	0	0	0	0	0	0	0	0	0	1	0	0	0	0	0	0	0	0	Bacteria; Proteobacteria; Alphaproteobacteria; Rhodobacterales; Rhodobacteraceae; Roseobacter clade NAC11-7 lineage; uncultured marine bacterium
1110	0	0	0	0	0	0	0	0	0	0	0	1	0	0	0	0	0	0	0	0	Bacteria; Proteobacteria; Alphaproteobacteria; Rickettsiales; SAR116 clade; uncultured marine bacterium
1111	0	0	3	0	3	1	2	4	3	2	0	1	1	0	6	13	3	5	3	1	Bacteria; Proteobacteria; Gammaproteobacteria; Alteromonadales; Alteromonadaceae; SAR92 clade; uncultured gamma proteobacterium
1112	0	0	0	0	0	0	0	0	0	0	0	0	0	0	1	0	0	0	0	0	Bacteria; Proteobacteria; Gammaproteobacteria; Alteromonadales; Alteromonadaceae; BD1-7 clade; marine metagenome
1113	0	0	0	0	0	0	0	0	0	0	0	0	0	0	0	0	0	0	1	0	Bacteria; Proteobacteria; Alphaproteobacteria; Rhodobacterales; Rhodobacteraceae; Octadecabacter; uncultured marine bacterium
1114	2	0	0	0	1	1	0	0	0	0	1	0	0	0	1	2	0	0	0	1	Bacteria; Proteobacteria; Gammaproteobacteria; Oceanospirillales; SAR86 clade; uncultured marine bacterium
1115	0	0	0	0	0	0	0	0	0	0	0	0	0	0	0	1	0	0	0	0	Bacteria; Proteobacteria; Gammaproteobacteria; Oceanospirillales; Oceanospirillaceae; Pseudospirillum; uncultured marine bacterium
1116	0	0	0	0	0	0	0	0	0	0	0	0	0	0	0	0	0	0	1	0	Bacteria; Proteobacteria; Alphaproteobacteria; Rhodobacterales; Rhodobacteraceae; uncultured; uncultured Rhodobacteraceae bacterium
1117	0	0	0	0	0	0	0	0	0	0	0	1	0	0	0	0	0	0	0	0	Bacteria; Proteobacteria; Alphaproteobacteria; Rhodobacterales; Rhodobacteraceae; Thalassobius; uncultured alpha proteobacterium
1118	0	0	0	0	0	0	0	0	0	0	0	0	0	0	0	0	1	0	0	0	Bacteria; Proteobacteria; Gammaproteobacteria; Alteromonadales; Alteromonadaceae; Haliea; uncultured bacterium
1119	1	0	0	0	0	0	0	0	0	0	0	0	0	0	1	2	0	0	0	0	Bacteria; Proteobacteria; Alphaproteobacteria; Rhodobacterales; Rhodobacteraceae; DC5-80-3 lineage
1120	0	0	0	0	0	0	0	0	0	0	0	0	0	0	0	1	0	0	0	0	Bacteria; Bacteroidetes; Flavobacteriia; Flavobacteriales; Flavobacteriaceae; Polaribacter; uncultured Flavobacteriaceae bacterium
1121	0	0	0	0	0	0	0	0	0	0	0	0	0	0	0	2	0	0	0	0	Bacteria; Proteobacteria; Gammaproteobacteria; Alteromonadales; Alteromonadaceae; SAR92 clade; uncultured bacterium
1122	0	0	0	0	0	0	0	0	0	0	0	0	0	0	0	0	1	0	0	0	Bacteria; Proteobacteria; Gammaproteobacteria; Alteromonadales; Alteromonadaceae; SAR92 clade; uncultured bacterium
1123	0	0	0	0	0	0	0	0	0	0	1	0	0	0	0	0	0	0	0	0	Bacteria; Bacteroidetes; BD2-2; uncultured organism
1124	0	0	0	0	0	0	0	0	0	0	1	0	0	0	0	0	0	0	0	0	Bacteria; Verrucomicrobia; Verrucomicrobiae; Verrucomicrobiales; DEV007; uncultured bacterium GRIST08
1125	0	0	0	0	0	0	0	0	1	0	0	0	0	0	0	0	0	0	0	0	Bacteria; Proteobacteria; Gammaproteobacteria; Alteromonadales; Alteromonadaceae; SAR92 clade; uncultured marine bacterium
1127	1	1	0	5	2	3	1	1	0	1	0	2	3	3	2	13	2	1	3	3	Bacteria; Proteobacteria; Betaproteobacteria; Burkholderiales; Comamonadaceae; BAL58 marine group; uncultured bacterium
1128	0	0	0	0	0	0	0	0	0	0	1	0	0	0	0	0	0	0	0	0	Bacteria; Proteobacteria; Betaproteobacteria; Burkholderiales; Alcaligenaceae; Achromobacter; uncultured gamma proteobacterium
1129	0	0	0	0	0	0	0	0	0	0	6	0	0	0	0	0	0	0	0	0	Bacteria; Proteobacteria; Gammaproteobacteria; Alteromonadales; Pseudoalteromonadaceae; uncultured; uncultured gamma proteobacterium
1130	0	0	0	0	0	0	0	1	0	0	0	0	0	0	0	0	0	0	0	2	Bacteria; Bacteroidetes; Cytophagia; Cytophagales; Flammeovirgaceae; Luteivirga; Marivirga sericea
1131	0	0	0	0	0	0	0	1	0	0	0	0	0	0	0	0	0	0	0	1	Bacteria; Proteobacteria; Gammaproteobacteria; Oceanospirillales; Oceanospirillaceae; Balneatrix; uncultured marine bacterium
1132	0	0	0	1	0	0	0	0	0	0	0	0	0	1	1	0	0	0	0	0	Bacteria; Proteobacteria; Alphaproteobacteria; Rhodobacterales; Rhodobacteraceae; Rhodovulum; uncultured bacterium
1133	0	0	0	0	0	0	0	0	0	0	0	0	0	0	0	1	0	0	0	0	Bacteria; Proteobacteria; Alphaproteobacteria; Rhodobacterales; Rhodobacteraceae; Defluviimonas; uncultured bacterium
1134	0	0	0	0	0	0	0	0	0	0	1	0	0	0	0	0	0	0	0	0	Bacteria; Proteobacteria; Alphaproteobacteria; Rhodospirillales; Rhodospirillaceae; uncultured; uncultured bacterium
1135	0	0	0	0	0	0	0	0	0	0	1	0	0	0	0	0	0	0	0	0	Bacteria; Proteobacteria; Gammaproteobacteria; Alteromonadales; Alteromonadaceae; Porticoccus; Porticoccus hydrocarbonoclasticus
1136	0	0	0	0	0	0	0	0	0	0	1	0	0	0	0	0	0	0	0	0	Bacteria; Proteobacteria; Gammaproteobacteria; Oceanospirillales; SAR86 clade; uncultured marine bacterium
1137	0	1	0	0	1	1	0	0	0	0	0	0	0	0	0	0	0	0	0	0	Bacteria; Proteobacteria; Alphaproteobacteria; Rhodobacterales; Rhodobacteraceae; Roseobacter clade NAC11-7 lineage; uncultured bacterium
1138	0	0	0	0	0	0	0	0	0	0	0	0	0	0	0	0	0	1	0	0	Bacteria; Proteobacteria; Gammaproteobacteria; Oceanospirillales; Oceanospirillaceae; Pseudospirillum; uncultured marine bacterium
1139	0	0	0	0	1	0	0	0	0	0	0	0	0	0	0	0	0	1	0	0	Bacteria; Proteobacteria; Gammaproteobacteria; Oceanospirillales; Oceanospirillaceae; Balneatrix; uncultured bacterium
1140	0	0	0	0	0	3	0	0	0	0	0	0	0	0	1	1	0	0	0	0	Bacteria; Bacteroidetes; Cytophagia; Order II; Rhodothermaceae; uncultured; uncultured Bacteroidetes bacterium
1141	0	0	0	0	0	0	0	0	0	0	0	0	0	1	0	0	0	0	0	0	Bacteria; Proteobacteria; Alphaproteobacteria; Rhodobacterales; Rhodobacteraceae; Roseobacter clade OCT lineage; uncultured bacterium
1142	0	0	0	0	0	0	0	0	0	0	0	0	1	0	0	0	0	0	0	0	Bacteria; Proteobacteria; Gammaproteobacteria; Oceanospirillales; Oceanospirillaceae; Pseudospirillum; uncultured gamma proteobacterium
1144	0	0	0	0	0	0	0	0	0	0	1	0	0	0	0	0	0	0	0	0	Bacteria; Proteobacteria; Alphaproteobacteria; Rhodobacterales; Rhodobacteraceae; uncultured; uncultured bacterium
1145	0	0	0	0	0	1	0	0	1	0	0	0	0	0	0	1	0	0	0	0	Bacteria; Bacteroidetes; Flavobacteriia; Flavobacteriales; Flavobacteriaceae; Polaribacter; uncultured Bacteroidetes bacterium
1146	0	0	0	0	0	0	0	0	0	0	1	0	0	0	0	0	0	0	0	0	Bacteria; Nitrospirae; Nitrospira; Nitrospirales; Nitrospiraceae; Nitrospira; uncultured bacterium
1148	0	3	0	0	4	0	0	1	0	0	0	2	1	0	0	0	0	1	0	0	Bacteria; Proteobacteria; Alphaproteobacteria; Rhodobacterales; Rhodobacteraceae; Roseobacter clade NAC11-7 lineage; uncultured alpha proteobacterium
1149	0	0	0	0	0	0	0	0	0	0	0	1	0	0	0	0	0	0	0	0	Bacteria; Proteobacteria; Gammaproteobacteria; Oceanospirillales; Oceanospirillaceae; Pseudospirillum; uncultured bacterium
1150	0	0	0	0	0	0	0	0	0	0	0	1	0	0	0	0	0	0	0	0	Bacteria; Proteobacteria; Alphaproteobacteria; Rhodospirillales; Rhodospirillaceae; uncultured; uncultured bacterium
1151	0	0	0	0	0	0	0	0	0	0	0	0	0	0	0	0	0	0	0	1	Bacteria; Bacteroidetes; Cytophagia; Cytophagales; Flammeovirgaceae; uncultured; uncultured bacterium
1152	0	0	0	0	0	0	0	0	0	0	0	0	0	0	0	0	0	0	1	0	Bacteria; Proteobacteria; Gammaproteobacteria; Oceanospirillales; Oceanospirillaceae; Pseudospirillum; uncultured marine bacterium
1153	0	0	0	0	0	0	0	0	0	0	0	0	0	0	0	0	0	1	0	0	Bacteria; Proteobacteria; Gammaproteobacteria; Alteromonadales; Alteromonadaceae; SAR92 clade; uncultured bacterium
1154	0	0	0	0	0	0	0	0	0	0	0	0	0	0	0	0	0	1	0	0	Bacteria; Proteobacteria; Gammaproteobacteria; Alteromonadales; Alteromonadaceae; SAR92 clade; uncultured gamma proteobacterium
1155	0	0	0	0	0	0	0	0	0	0	0	0	0	0	0	0	0	0	0	1	Bacteria; Proteobacteria; Gammaproteobacteria; Alteromonadales; Alteromonadaceae; SAR92 clade; uncultured SAR92 cluster bacterium
1156	0	1	0	1	0	1	2	0	0	0	3	0	0	0	0	0	0	0	0	1	Bacteria; Proteobacteria; Gammaproteobacteria; Oceanospirillales; SAR86 clade; uncultured marine bacterium
1157	0	0	0	0	0	0	0	0	0	0	0	0	0	0	0	1	0	1	0	0	Bacteria; Proteobacteria; Gammaproteobacteria; Oceanospirillales; Oceanospirillaceae; Pseudospirillum; uncultured gamma proteobacterium
1158	0	0	0	0	1	1	0	0	0	1	0	0	1	0	2	1	2	1	0	0	Bacteria; Proteobacteria; Gammaproteobacteria; Alteromonadales; Alteromonadaceae; SAR92 clade; uncultured gamma proteobacterium
1159	0	0	0	0	0	0	0	0	0	0	0	2	0	0	0	0	0	0	0	0	Bacteria; Proteobacteria; Gammaproteobacteria; Alteromonadales; Alteromonadaceae; SAR92 clade; uncultured gamma proteobacterium
1160	0	0	0	0	0	0	0	0	0	0	0	0	0	0	0	0	0	0	1	0	Bacteria; Proteobacteria; Alphaproteobacteria; Rhodobacterales; Rhodobacteraceae; DC5-80-3 lineage
1161	0	0	0	0	0	0	1	0	0	0	0	0	0	0	0	0	0	0	0	0	Bacteria; Proteobacteria; Alphaproteobacteria; Rhodobacterales; Rhodobacteraceae; Roseobacter clade NAC11-7 lineage; uncultured alpha proteobacterium
1162	0	0	0	0	0	0	1	0	0	0	0	0	0	0	0	0	0	0	0	0	Bacteria; Proteobacteria; Alphaproteobacteria; Rhodobacterales; Rhodobacteraceae; uncultured; uncultured marine bacterium
1163	0	1	9	24	0	0	0	0	3	0	0	3	8	8	0	0	0	2	1	2	Bacteria; Bacteroidetes; Flavobacteriia; Flavobacteriales; NS9 marine group; uncultured Flavobacteriales bacterium
1164	0	6	1	0	1	1	0	0	0	0	0	0	0	0	0	0	0	0	0	0	Bacteria; Proteobacteria; Alphaproteobacteria; Rhodobacterales; Rhodobacteraceae; Rhodovulum; uncultured bacterium
1165	0	0	0	0	1	0	0	0	0	0	0	0	0	0	0	0	0	0	0	0	Bacteria; Proteobacteria; Betaproteobacteria; Burkholderiales; Comamonadaceae; BAL58 marine group; uncultured bacterium
1166	0	0	1	0	0	0	1	0	0	0	0	0	0	0	0	0	0	0	0	0	Bacteria; Proteobacteria; Alphaproteobacteria; Rhodobacterales; Rhodobacteraceae; Sulfitobacter; uncultured bacterium
1167	0	0	0	0	0	0	0	0	0	0	0	0	0	0	0	1	0	0	0	0	Bacteria; Bacteroidetes; Flavobacteriia; Flavobacteriales; Cryomorphaceae; Owenweeksia; uncultured Bacteroidetes bacterium
1169	0	0	0	0	0	0	0	0	0	0	0	0	0	0	0	1	0	0	0	0	Bacteria; Bacteroidetes; Flavobacteriia; Flavobacteriales; Flavobacteriaceae; Marixanthomonas; Gilvibacter sediminis
1170	0	0	0	0	0	0	0	0	1	0	0	0	0	0	0	0	0	0	0	0	Bacteria; Bacteroidetes; Flavobacteriia; Flavobacteriales; Flavobacteriaceae; Flavobacteriaceae bacterium MEBiC05063
1171	0	0	0	0	0	0	0	0	0	0	0	0	0	0	1	0	0	0	0	0	Bacteria; Proteobacteria; Gammaproteobacteria; Alteromonadales; Alteromonadaceae; BD1-7 clade; uncultured bacterium
1172	0	0	1	0	0	0	0	0	1	0	0	0	0	0	0	0	0	0	0	0	Bacteria; Bacteroidetes; Flavobacteriia; Flavobacteriales; Flavobacteriaceae; NS5 marine group; uncultured Flavobacteriaceae bacterium
1173	62	12	12	0	6	2	2	0	2	0	4	6	6	0	3	6	2	0	0	2	Bacteria; Proteobacteria; Gammaproteobacteria; Oceanospirillales; SAR86 clade; uncultured bacterium
1174	0	0	0	0	0	0	0	0	0	0	0	0	0	0	0	1	0	0	0	0	Bacteria; Bacteroidetes; Flavobacteriia; Flavobacteriales; Flavobacteriaceae; Polaribacter; uncultured Flavobacteriaceae bacterium
1175	0	0	0	0	0	0	0	0	0	0	0	0	0	0	0	0	0	1	0	0	Bacteria; Proteobacteria; Gammaproteobacteria; Oceanospirillales; Oceanospirillaceae; Pseudospirillum; uncultured marine bacterium
1176	0	0	0	0	0	0	0	0	0	0	0	1	0	0	0	0	0	0	0	0	Bacteria; Proteobacteria; Alphaproteobacteria; Rhodobacterales; Rhodobacteraceae; Roseobacter clade NAC11-7 lineage; uncultured marine bacterium
1177	0	0	0	0	0	0	0	0	0	0	0	1	0	0	0	0	0	0	0	0	Bacteria; Proteobacteria; Alphaproteobacteria; Rhodobacterales; Rhodobacteraceae; Lentibacter; uncultured marine bacterium
1178	0	0	0	0	0	0	0	0	0	0	0	1	0	0	0	0	0	0	0	0	Bacteria; Proteobacteria; Gammaproteobacteria; Oceanospirillales; SAR86 clade; uncultured bacterium
1179	0	0	0	0	0	0	0	0	0	0	0	1	0	0	0	0	0	0	0	0	Bacteria; Proteobacteria; Alphaproteobacteria; Rhodospirillales; Rhodospirillaceae; uncultured; uncultured bacterium
1180	0	0	0	0	0	0	0	0	0	0	0	1	2	0	0	0	0	0	0	0	Bacteria; Proteobacteria; Gammaproteobacteria; Alteromonadales; Alteromonadaceae; SAR92 clade; uncultured bacterium
1181	0	0	0	0	0	0	0	0	0	0	0	0	0	0	1	0	0	0	0	0	Bacteria; Proteobacteria; Gammaproteobacteria; Alteromonadales; Alteromonadaceae; OM60(NOR5) clade; uncultured bacterium
1182	0	0	0	0	0	0	0	0	0	0	0	0	0	0	0	1	0	0	0	0	Bacteria; Proteobacteria; Gammaproteobacteria; KI89A clade; uncultured sediment bacterium
1183	0	0	0	0	0	1	0	0	0	0	0	0	0	0	0	0	0	0	0	0	Bacteria; Proteobacteria; Alphaproteobacteria; Rhodobacterales; Rhodobacteraceae; Roseobacter clade NAC11-7 lineage; uncultured alpha proteobacterium
1184	0	0	0	0	0	1	0	0	0	0	0	0	0	0	0	0	0	0	0	0	Bacteria; Proteobacteria; Alphaproteobacteria; Rhodobacterales; Rhodobacteraceae; Sulfitobacter; uncultured marine bacterium
1185	1	2	0	0	0	1	1	0	0	0	0	1	0	0	0	0	0	0	0	0	Bacteria; Proteobacteria; Betaproteobacteria; Methylophilales; Methylophilaceae; OM43 clade; uncultured marine bacterium
1186	0	0	0	0	0	0	0	0	0	0	0	1	1	0	0	0	0	0	0	0	Bacteria; Proteobacteria; Gammaproteobacteria; Alteromonadales; Alteromonadaceae; Luminiphilus; uncultured marine bacterium
1187	1	0	0	0	0	0	0	0	0	0	0	0	0	0	0	1	1	0	0	0	Bacteria; Proteobacteria; Gammaproteobacteria; Alteromonadales; Alteromonadaceae; SAR92 clade; uncultured bacterium
1188	0	0	0	0	0	0	0	0	0	0	0	0	0	0	0	0	1	0	0	0	Bacteria; Proteobacteria; Alphaproteobacteria; Rhodobacterales; Rhodobacteraceae; Lentibacter; uncultured marine bacterium
1189	0	0	0	0	0	0	0	0	0	0	0	0	0	0	0	0	0	1	0	0	Bacteria; Bacteroidetes; Flavobacteriia; Flavobacteriales; Cryomorphaceae; Owenweeksia; uncultured Flavobacterium sp.
1190	0	0	0	0	1	0	0	0	0	0	0	0	0	0	0	0	0	0	0	1	Bacteria; Proteobacteria; Alphaproteobacteria; Rhodobacterales; Rhodobacteraceae; Tateyamaria; uncultured marine bacterium
1191	0	0	0	1	0	0	0	0	0	0	0	0	0	0	0	0	0	0	0	0	Bacteria; Proteobacteria; Gammaproteobacteria; Oceanospirillales; Oceanospirillaceae; uncultured bacterium
1192	0	0	0	0	0	0	0	1	0	0	0	0	0	0	0	0	0	1	0	0	Bacteria; Proteobacteria; Gammaproteobacteria; Alteromonadales; Alteromonadaceae; SAR92 clade; uncultured bacterium
1193	0	0	0	0	0	0	0	0	0	0	0	0	0	0	0	1	0	0	0	0	Bacteria; Proteobacteria; Gammaproteobacteria; Oceanospirillales; Oceanospirillaceae; Marinobacterium; uncultured marine bacterium
1194	1	0	0	0	0	0	0	0	0	0	0	0	0	0	0	0	0	0	0	0	Bacteria; Proteobacteria; Gammaproteobacteria; Oceanospirillales; SAR86 clade; uncultured bacterium
1195	0	0	0	0	0	0	0	0	0	0	0	0	0	0	0	2	0	0	0	0	Bacteria; Proteobacteria; Gammaproteobacteria; Oceanospirillales; Oceanospirillaceae; Pseudospirillum; uncultured marine bacterium
1196	1	0	0	0	0	0	0	0	0	0	0	0	0	0	0	0	0	0	0	0	Bacteria; Proteobacteria; Gammaproteobacteria; Oceanospirillales; SAR86 clade; uncultured bacterium
1197	1	0	0	0	0	0	0	0	0	0	0	0	0	0	0	0	0	0	0	0	Bacteria; Proteobacteria; Gammaproteobacteria; Alteromonadales; Alteromonadaceae; SAR92 clade; uncultured marine bacterium
1198	0	0	0	0	0	0	0	0	0	0	0	0	0	0	0	0	0	0	2	0	Bacteria; Bacteroidetes; Flavobacteriia; Flavobacteriales; Flavobacteriaceae; Polaribacter; uncultured Bacteroidetes bacterium
1199	0	0	0	0	0	0	0	0	0	0	0	0	0	1	0	0	0	0	0	0	Bacteria; Proteobacteria; Alphaproteobacteria; Rhodobacterales; Rhodobacteraceae; DC5-80-3 lineage
1200	7	12	20	4	8	6	7	9	7	4	1	2	7	1	3	0	2	6	0	2	Bacteria; Proteobacteria; Alphaproteobacteria; Rhodobacterales; Rhodobacteraceae; Roseobacter clade NAC11-7 lineage; uncultured bacterium
1201	0	0	0	0	0	0	0	0	0	0	0	0	0	0	0	0	0	0	0	3	Bacteria; Bacteroidetes; Flavobacteriia; Flavobacteriales; Cryomorphaceae; Owenweeksia; uncultured Cryomorphaceae bacterium
1202	0	1	0	1	0	0	0	0	0	1	0	1	2	0	0	4	0	2	0	1	Bacteria; Proteobacteria; Gammaproteobacteria; Alteromonadales; Alteromonadaceae; SAR92 clade; uncultured marine bacterium
1203	0	0	0	0	0	0	0	0	0	0	0	1	0	0	0	0	0	0	0	0	Bacteria; Proteobacteria; Gammaproteobacteria; Oceanospirillales; Oceanospirillaceae; Balneatrix; uncultured marine bacterium
1204	1	1	1	0	1	1	1	0	1	3	1	2	2	0	3	4	1	3	0	0	Bacteria; Proteobacteria; Alphaproteobacteria; Rhodobacterales; Rhodobacteraceae; Roseobacter clade NAC11-7 lineage; uncultured alpha proteobacterium
1205	0	0	0	0	0	0	0	0	0	0	0	1	0	0	0	0	0	0	0	0	Bacteria; Proteobacteria; Alphaproteobacteria; Rhodobacterales; Rhodobacteraceae; Defluviimonas; uncultured bacterium
1206	0	0	0	0	0	0	0	0	0	0	0	0	0	0	0	1	0	0	0	0	Bacteria; Proteobacteria; Gammaproteobacteria; Alteromonadales; Alteromonadaceae; OM60(NOR5) clade; uncultured marine bacterium
1207	1	0	0	0	0	0	2	0	0	0	0	0	2	0	2	6	0	1	1	1	Bacteria; Proteobacteria; Gammaproteobacteria; Alteromonadales; Alteromonadaceae; SAR92 clade; uncultured bacterium
1208	0	0	0	0	0	0	0	0	0	0	0	0	0	0	0	0	0	0	0	1	Bacteria; Proteobacteria; Gammaproteobacteria; Oceanospirillales; Oceanospirillaceae; Marinobacterium; uncultured marine bacterium
1209	0	0	0	0	0	0	0	0	0	0	0	0	0	0	0	0	0	1	0	0	Bacteria; Proteobacteria; Gammaproteobacteria; Alteromonadales; Alteromonadaceae; Porticoccus; uncultured marine bacterium
1210	0	0	0	0	0	0	1	0	0	0	0	0	0	0	0	0	0	0	0	0	Bacteria; Proteobacteria; Gammaproteobacteria; Oceanospirillales; Oceanospirillaceae; Balneatrix; uncultured bacterium
1211	0	0	0	0	0	0	0	0	0	0	0	1	0	0	0	0	0	0	0	0	Bacteria; Proteobacteria; Gammaproteobacteria; Alteromonadales; Alteromonadaceae; SAR92 clade; uncultured bacterium
1213	0	0	0	0	0	0	0	0	0	0	0	0	0	0	0	0	0	0	0	1	Bacteria; Proteobacteria; Alphaproteobacteria; Rhodobacterales; Rhodobacteraceae; uncultured; uncultured bacterium
1214	0	0	0	0	0	0	0	0	0	0	0	0	0	0	0	0	0	0	0	1	Bacteria; Bacteroidetes; Flavobacteriia; Flavobacteriales; Flavobacteriaceae; uncultured; uncultured bacterium
1215	1	0	1	0	0	0	0	0	0	0	1	0	3	0	0	0	1	0	0	0	Bacteria; Proteobacteria; Gammaproteobacteria; Oceanospirillales; SAR86 clade; uncultured marine bacterium
1216	0	0	0	0	0	0	0	0	0	0	1	0	0	0	0	0	0	0	0	0	Bacteria; Proteobacteria; Gammaproteobacteria; Alteromonadales; Alteromonadaceae; SAR92 clade; uncultured marine bacterium
1217	0	0	0	0	0	0	0	0	0	0	1	0	0	0	0	0	0	0	0	0	Bacteria; Proteobacteria; Gammaproteobacteria; Oceanospirillales; Oceanospirillaceae; Balneatrix; uncultured marine bacterium
1218	0	0	0	0	0	0	0	0	0	0	0	0	0	0	0	0	0	0	0	1	Bacteria; Bacteroidetes; Flavobacteriia; Flavobacteriales; Cryomorphaceae; Owenweeksia; marine metagenome
1219	0	1	0	0	1	3	1	0	0	1	0	0	0	0	0	1	0	1	0	0	Bacteria; Bacteroidetes; Flavobacteriia; Flavobacteriales; Flavobacteriaceae; Polaribacter; uncultured Bacteroidetes bacterium
1220	0	0	0	0	0	0	0	0	0	0	0	0	0	0	0	0	0	0	0	1	Bacteria; Proteobacteria; Betaproteobacteria; Burkholderiales; Oxalobacteraceae; Massilia; uncultured gamma proteobacterium
1221	0	0	0	0	0	0	0	0	0	0	0	0	0	0	0	1	0	0	0	0	Bacteria; Proteobacteria; Gammaproteobacteria; Alteromonadales; Alteromonadaceae; OM60(NOR5) clade; uncultured marine bacterium
1222	0	0	0	0	0	0	0	0	0	0	0	0	0	0	1	0	0	0	0	0	Bacteria; Bacteroidetes; Cytophagia; Cytophagales; Flammeovirgaceae; Marinoscillum; uncultured Marinoscillum sp.
1223	0	0	0	0	0	0	0	0	0	0	0	0	0	0	1	0	0	0	0	0	Bacteria; Proteobacteria; Gammaproteobacteria; Oceanospirillales; Oceanospirillaceae; Pseudospirillum; uncultured marine bacterium
1224	0	0	0	0	0	0	0	0	0	0	0	0	0	0	1	0	0	0	0	0	Bacteria; Proteobacteria; Gammaproteobacteria; Oceanospirillales; Oceanospirillaceae; Pseudospirillum; uncultured gamma proteobacterium
1225	0	0	0	0	0	1	0	0	0	0	0	0	0	0	0	0	0	0	0	0	Bacteria; Proteobacteria; Gammaproteobacteria; Alteromonadales; Alteromonadaceae; SAR92 clade; uncultured gamma proteobacterium
1226	0	0	0	0	0	0	0	0	0	0	0	0	0	0	0	1	0	0	0	0	Bacteria; Bacteroidetes; Flavobacteriia; Flavobacteriales; Flavobacteriaceae; NS5 marine group; uncultured bacterium
1227	0	0	0	0	0	0	0	0	0	0	0	0	0	0	0	0	0	0	0	1	Bacteria; Firmicutes; Clostridia; Clostridiales; Lachnospiraceae; uncultured; uncultured bacterium
1228	14	5	8	2	2	0	2	0	4	1	1	0	1	0	0	1	0	0	1	0	Bacteria; Bacteroidetes; Sphingobacteriia; Sphingobacteriales; NS11-12 marine group; uncultured bacterium
1229	0	0	0	0	0	0	0	0	0	0	0	0	0	0	0	1	0	0	0	0	Bacteria; Proteobacteria; Alphaproteobacteria; Rhodobacterales; Rhodobacteraceae; uncultured; uncultured bacterium
1230	0	0	0	0	0	0	0	0	0	0	0	0	0	0	0	0	0	1	0	0	Bacteria; Proteobacteria; SC3-20; uncultured gamma proteobacterium
1231	0	0	0	0	1	0	0	0	0	0	0	0	0	0	0	0	0	0	0	0	Bacteria; Proteobacteria; Alphaproteobacteria; SAR11 clade; Surface 1; Candidatus Pelagibacter; uncultured alpha proteobacterium
1232	0	0	0	0	0	0	0	0	0	0	2	0	0	0	0	0	0	0	0	0	Bacteria; Lentisphaerae; Oligosphaeria; uncultured bacterium
1233	1	0	0	0	0	0	0	0	0	0	0	0	0	0	0	0	0	0	0	0	Bacteria; Bacteroidetes; Cytophagia; Cytophagales; Flammeovirgaceae; Ekhidna; uncultured bacterium
1234	0	0	0	0	0	0	0	0	0	0	0	0	0	0	1	0	0	0	0	0	Bacteria; Proteobacteria; Betaproteobacteria; Burkholderiales; Oxalobacteraceae; Massilia; uncultured gamma proteobacterium
1235	0	0	0	0	0	0	0	0	0	0	0	0	1	0	0	0	1	2	0	0	Bacteria; Proteobacteria; Gammaproteobacteria; Alteromonadales; Alteromonadaceae; SAR92 clade; uncultured marine bacterium
1236	4	0	3	0	1	0	1	4	2	0	2	2	3	0	6	2	0	2	1	2	Bacteria; Proteobacteria; Gammaproteobacteria; Alteromonadales; Alteromonadaceae; SAR92 clade; uncultured bacterium
1237	2	8	5	2	2	0	3	0	0	3	0	0	0	0	0	0	0	0	0	0	Bacteria; Proteobacteria; Alphaproteobacteria; SAR11 clade; Surface 1; uncultured marine bacterium
1238	0	0	1	0	0	0	0	0	0	0	0	0	0	0	0	0	0	0	0	0	Bacteria; Proteobacteria; Gammaproteobacteria; Oceanospirillales; SAR86 clade; uncultured bacterium
1239	0	0	0	0	0	0	0	0	0	0	0	0	0	0	0	0	0	1	0	0	Bacteria; Proteobacteria; Gammaproteobacteria; Pseudomonadales; Pseudomonadaceae; Pseudomonas; uncultured marine bacterium
1240	0	0	0	0	1	0	0	0	0	0	0	0	0	0	0	0	0	0	0	0	Bacteria; Proteobacteria; Gammaproteobacteria; Alteromonadales; Alteromonadaceae; Haliea; uncultured bacterium
1241	0	0	0	0	0	0	0	0	0	0	0	0	0	0	1	0	0	0	0	0	Bacteria; Proteobacteria; Alphaproteobacteria; Rhizobiales; Rhodobiaceae; Tepidamorphus; uncultured bacterium
1242	0	0	0	0	0	1	0	0	0	0	0	2	0	0	2	1	0	0	1	1	Bacteria; Proteobacteria; Gammaproteobacteria; Alteromonadales; Alteromonadaceae; SAR92 clade; uncultured bacterium
1243	0	0	0	0	0	0	0	0	0	0	1	0	0	0	0	0	0	0	0	0	Bacteria; Proteobacteria; Alphaproteobacteria; Rhodobacterales; Rhodobacteraceae; Sulfitobacter; uncultured alpha proteobacterium
1244	0	0	0	0	0	0	0	0	0	0	0	0	0	0	0	0	0	0	0	1	Bacteria; Proteobacteria; Gammaproteobacteria; Alteromonadales; Alteromonadaceae; SAR92 clade; uncultured marine bacterium
1245	0	0	0	0	0	0	0	0	0	0	0	0	0	0	1	0	0	0	0	0	Bacteria; Proteobacteria; Gammaproteobacteria; Oceanospirillales; Oceanospirillaceae; Pseudospirillum; uncultured marine bacterium
1246	4	8	8	1	9	0	16	0	2	1	0	0	0	0	0	0	0	0	0	0	Bacteria; Proteobacteria; Alphaproteobacteria; SAR11 clade; Surface 1; uncultured bacterium
1247	0	0	0	0	0	0	0	0	0	0	0	0	0	0	1	0	0	0	0	0	Bacteria; Proteobacteria; Gammaproteobacteria; Oceanospirillales; Oceanospirillaceae; Pseudospirillum; uncultured marine bacterium
1248	1	0	0	0	0	0	0	0	0	0	0	0	0	0	0	0	0	0	0	0	Bacteria; Proteobacteria; Gammaproteobacteria; Oceanospirillales; SAR86 clade; uncultured marine bacterium
1249	0	0	0	0	1	0	0	0	0	0	0	0	0	0	0	0	0	0	0	0	Bacteria; Bacteroidetes; Sphingobacteriia; Sphingobacteriales; Saprospiraceae; uncultured; uncultured bacterium
1250	946	2396	3010	617	1051	965	1023	1111	1476	684	422	1124	783	42	672	264	338	678	251	507	Bacteria; Proteobacteria; Alphaproteobacteria; Rhodobacterales; Rhodobacteraceae; Roseobacter clade NAC11-7 lineage; uncultured bacterium
1251	0	0	1	0	0	0	0	0	0	0	0	0	0	0	0	0	0	1	1	0	Bacteria; Bacteroidetes; Flavobacteriia; Flavobacteriales; Flavobacteriaceae; Polaribacter; uncultured Bacteroidetes bacterium
1252	0	0	0	0	0	0	0	0	0	0	1	0	0	0	1	0	0	0	0	0	Bacteria; Proteobacteria; Gammaproteobacteria; Oceanospirillales; Oceanospirillaceae; Pseudospirillum; uncultured marine bacterium
1253	0	0	0	0	0	0	0	0	0	0	0	0	0	0	0	0	0	1	0	0	Bacteria; Proteobacteria; Gammaproteobacteria; Alteromonadales; Alteromonadaceae; SAR92 clade; uncultured bacterium
1254	0	0	0	0	0	0	0	0	0	0	0	0	0	0	0	1	0	0	0	0	Bacteria; Bacteroidetes; Flavobacteriia; Flavobacteriales; Flavobacteriaceae; Mesoflavibacter; uncultured bacterium
1255	0	0	0	0	0	0	0	0	0	0	0	0	0	0	1	0	0	0	0	0	Bacteria; Proteobacteria; Gammaproteobacteria; Alteromonadales; Alteromonadaceae; Luminiphilus; uncultured marine bacterium
1256	0	0	0	0	0	0	0	0	1	0	0	0	0	0	0	0	0	0	0	0	Bacteria; Proteobacteria; Epsilonproteobacteria; Campylobacterales; Campylobacteraceae; Arcobacter; uncultured bacterium
1257	2	0	0	0	2	1	0	0	0	0	0	0	1	0	0	0	0	0	0	3	Bacteria; Proteobacteria; Alphaproteobacteria; Rhodobacterales; Rhodobacteraceae; Lentibacter; uncultured alpha proteobacterium
1258	0	0	0	0	0	0	0	0	0	0	0	0	0	0	0	1	0	0	0	0	Bacteria; Proteobacteria; Gammaproteobacteria; Oceanospirillales; Oceanospirillaceae; Pseudospirillum; uncultured marine bacterium
1259	0	0	0	0	0	0	0	0	0	0	0	0	0	0	2	0	0	0	0	0	Bacteria; Proteobacteria; Gammaproteobacteria; Alteromonadales; Alteromonadaceae; Luminiphilus; uncultured marine bacterium
1260	1	0	0	0	1	0	0	0	0	0	0	0	0	0	0	0	0	0	0	0	Bacteria; Proteobacteria; Alphaproteobacteria; Rhodobacterales; Rhodobacteraceae; Loktanella; uncultured marine bacterium
1261	0	0	0	0	0	0	0	0	0	0	0	0	0	0	0	0	0	1	0	0	Bacteria; Bacteroidetes; Flavobacteriia; Flavobacteriales; NS9 marine group; uncultured bacterium
1262	0	0	0	0	0	0	0	0	0	0	0	0	0	0	0	0	0	0	0	1	Bacteria; Proteobacteria; Betaproteobacteria; Burkholderiales; Comamonadaceae; Variovorax; uncultured bacterium
1263	0	0	0	0	0	0	0	0	0	0	0	0	0	0	1	1	0	0	1	0	Bacteria; Proteobacteria; Gammaproteobacteria; Alteromonadales; Alteromonadaceae; SAR92 clade; uncultured bacterium
1264	0	0	0	0	1	0	0	0	0	0	0	0	0	0	0	0	0	0	0	0	Bacteria; Proteobacteria; Gammaproteobacteria; Oceanospirillales; SAR86 clade; uncultured marine bacterium
1265	0	0	0	0	0	0	0	0	0	0	0	0	0	0	0	0	0	0	0	1	Bacteria; Proteobacteria; Betaproteobacteria; Burkholderiales; Comamonadaceae; uncultured; uncultured marine bacterium
1266	0	0	0	0	0	0	0	0	0	0	0	0	0	0	1	0	0	0	0	0	Bacteria; Bacteroidetes; Flavobacteriia; Flavobacteriales; Flavobacteriaceae; NS4 marine group; uncultured Bacteroidetes/Chlorobi group bacterium
1267	0	0	0	0	0	0	0	0	0	0	0	0	0	0	0	3	0	0	0	0	Bacteria; Bacteroidetes; Flavobacteriia; Flavobacteriales; Flavobacteriaceae; Olleya; Olleya marilimosa
1268	0	0	0	0	0	0	0	0	0	0	0	0	0	0	0	0	0	0	0	1	Bacteria; Proteobacteria; Gammaproteobacteria; Alteromonadales; Alteromonadaceae; Luminiphilus; uncultured marine bacterium
1269	0	0	0	0	0	0	0	0	0	0	0	0	0	0	0	0	0	0	0	1	Bacteria; Proteobacteria; Gammaproteobacteria; Oceanospirillales; Oceanospirillaceae; Pseudospirillum; uncultured gamma proteobacterium
1270	1	4	1	2	0	0	0	0	0	0	1	4	6	0	4	1	1	0	0	0	Bacteria; Actinobacteria; Acidimicrobiia; Acidimicrobiales; Sva0996 marine group; uncultured bacterium
1271	0	0	2	0	2	1	2	0	0	0	0	3	1	0	2	1	0	2	0	2	Bacteria; Proteobacteria; Alphaproteobacteria; Rhodobacterales; Rhodobacteraceae; Lentibacter; uncultured marine bacterium
1272	0	0	0	0	1	0	0	0	0	0	0	0	0	0	0	0	0	0	0	0	Bacteria; Proteobacteria; Gammaproteobacteria; Alteromonadales; Alteromonadaceae; SAR92 clade; uncultured bacterium
1273	1	0	0	0	0	0	0	0	0	0	0	0	0	0	0	0	0	0	0	0	Bacteria; Proteobacteria; Gammaproteobacteria; Oceanospirillales; SAR86 clade; uncultured marine bacterium
1274	0	0	0	0	0	0	1	0	0	0	0	0	0	0	0	0	0	0	0	0	Bacteria; Proteobacteria; Alphaproteobacteria; Rhodobacterales; Rhodobacteraceae; uncultured; uncultured marine bacterium
1275	0	0	0	0	0	0	0	0	0	0	0	0	0	0	0	1	0	0	0	0	Bacteria; Proteobacteria; Gammaproteobacteria; Alteromonadales; Alteromonadaceae; Luminiphilus; uncultured marine bacterium
1276	0	0	0	0	0	0	0	0	0	0	0	1	0	0	0	0	0	0	0	0	Bacteria; Proteobacteria; Gammaproteobacteria; Oceanospirillales; SAR86 clade; uncultured marine bacterium
1277	0	0	0	0	0	0	0	0	0	0	0	0	0	0	0	1	0	0	0	0	Bacteria; Proteobacteria; Gammaproteobacteria; Alteromonadales; Alteromonadaceae; BD1-7 clade; uncultured bacterium
1278	0	0	0	0	0	0	0	0	0	0	0	0	0	0	0	0	0	0	0	1	Bacteria; Bacteroidetes; Flavobacteriia; Flavobacteriales; Flavobacteriaceae; Polaribacter; Polaribacter sp. NBRC 101306
1279	0	1	1	1	4	2	2	0	3	0	2	3	1	0	2	4	0	3	1	1	Bacteria; Proteobacteria; Alphaproteobacteria; Rhodobacterales; Rhodobacteraceae; Rhodovulum; uncultured bacterium
1280	0	0	0	0	0	0	0	1	0	0	1	0	0	0	0	0	1	0	0	0	Bacteria; Bacteroidetes; Cytophagia; Cytophagales; Flammeovirgaceae; uncultured; uncultured bacterium
1281	0	0	0	0	0	0	0	0	0	0	0	0	0	0	0	0	0	0	0	1	Bacteria; Proteobacteria; Alphaproteobacteria; Rhodobacterales; Rhodobacteraceae; Sulfitobacter; uncultured marine bacterium
1282	0	13	28	145	2	2	2	0	8	0	2	14	7	62	0	2	1	1	0	3	Bacteria; Proteobacteria; Alphaproteobacteria; Rhodobacterales; Rhodobacteraceae; Roseobacter clade OCT lineage; uncultured bacterium
1283	0	0	0	0	0	0	1	0	0	0	0	0	0	0	0	0	0	1	0	0	Bacteria; Bacteroidetes; Flavobacteriia; Flavobacteriales; Flavobacteriaceae; Polaribacter; uncultured Polaribacter sp.
1284	0	0	0	0	0	0	0	0	1	0	0	0	0	0	0	0	0	0	0	0	Bacteria; Proteobacteria; Gammaproteobacteria; Oceanospirillales; SAR86 clade; uncultured bacterium
1285	0	0	0	0	0	0	0	0	0	0	0	0	0	0	0	0	0	0	0	1	Bacteria; Proteobacteria; Gammaproteobacteria; Pseudomonadales; Pseudomonadaceae; Pseudomonas; uncultured marine bacterium
1286	0	0	0	0	0	0	0	0	0	0	0	0	0	0	1	0	0	0	0	0	Bacteria; Proteobacteria; Alphaproteobacteria; Rhodobacterales; Rhodobacteraceae; Lentibacter; uncultured marine bacterium
1287	0	0	0	0	0	0	0	0	0	0	0	0	0	0	0	0	0	0	0	1	Bacteria; Proteobacteria; Gammaproteobacteria; Oceanospirillales; Oceanospirillaceae; Pseudospirillum; uncultured marine bacterium
1288	0	0	0	0	0	0	0	0	0	0	1	0	0	0	0	0	0	0	0	0	Bacteria; Proteobacteria; Gammaproteobacteria; Oceanospirillales; Oceanospirillaceae; Marinobacterium; uncultured marine bacterium
1289	0	0	0	0	0	0	0	0	0	0	0	1	0	0	0	0	0	0	0	0	Bacteria; Bacteroidetes; Flavobacteriia; Flavobacteriales; Flavobacteriaceae; NS4 marine group; uncultured bacterium
1290	2	0	0	1	0	0	1	0	0	0	0	0	0	0	0	0	0	0	0	0	Bacteria; Proteobacteria; Alphaproteobacteria; SAR11 clade; Surface 1; Candidatus Pelagibacter; uncultured marine bacterium
1291	6	1	10	2	2	2	12	1	0	1	0	0	0	0	0	0	0	0	0	0	Bacteria; Proteobacteria; Alphaproteobacteria; SAR11 clade; Surface 1; Candidatus Pelagibacter; uncultured SAR11 cluster alpha proteobacterium
1292	0	0	0	0	0	0	0	0	0	0	0	0	0	0	1	0	0	0	0	0	Bacteria; Proteobacteria; Gammaproteobacteria; Alteromonadales; Alteromonadaceae; SAR92 clade; uncultured gamma proteobacterium
1293	0	1	2	0	4	1	2	0	0	2	2	3	1	0	3	4	1	2	0	2	Bacteria; Proteobacteria; Alphaproteobacteria; Rhodobacterales; Rhodobacteraceae; DC5-80-3 lineage
1294	5	0	0	0	0	0	0	0	0	0	0	0	0	0	0	0	0	0	0	0	Bacteria; Bacteroidetes; Flavobacteriia; Flavobacteriales; Flavobacteriaceae; NS5 marine group; uncultured bacterium
1295	0	0	0	0	0	0	0	1	0	0	0	0	0	0	0	0	0	0	0	0	Bacteria; Bacteroidetes; Flavobacteriia; Flavobacteriales; Flavobacteriaceae; Polaribacter; uncultured bacterium
1296	8	31	22	41	37	15	25	13	22	14	61	39	10	5	48	22	17	8	10	12	Bacteria; Actinobacteria; Actinobacteria; PeM15; uncultured actinobacterium
1297	0	1	0	0	0	0	0	0	0	0	0	0	0	0	0	0	0	0	0	0	Bacteria; Bacteroidetes; Flavobacteriia; Flavobacteriales; Flavobacteriaceae; Polaribacter; Polaribacter sp. PG-5
1298	0	0	0	0	1	0	0	0	0	0	0	0	0	0	0	0	0	0	0	0	Bacteria; Actinobacteria; Actinobacteria; PeM15; uncultured actinobacterium
1299	0	0	0	0	0	0	0	0	0	0	0	4	1	0	2	0	1	0	0	2	Bacteria; Proteobacteria; Alphaproteobacteria; Rhodobacterales; Rhodobacteraceae; uncultured; uncultured bacterium
1300	0	0	0	0	1	0	0	0	0	0	0	0	0	0	0	0	0	0	0	0	Bacteria; Bacteroidetes; Flavobacteriia; Flavobacteriales; Flavobacteriaceae; Formosa; uncultured Bacteroidetes bacterium
1301	0	0	0	0	0	0	0	0	0	0	0	1	0	0	0	0	0	0	0	0	Bacteria; Proteobacteria; Betaproteobacteria; Burkholderiales; Comamonadaceae; uncultured; uncultured marine bacterium
1302	0	0	1	0	0	0	0	0	0	0	0	1	0	0	0	0	0	0	0	1	Bacteria; Proteobacteria; Gammaproteobacteria; Oceanospirillales; Oceanospirillaceae; Balneatrix; uncultured marine bacterium
1303	0	0	0	0	0	0	0	0	0	0	0	0	0	0	1	0	0	0	0	0	Bacteria; Proteobacteria; Alphaproteobacteria; Rickettsiales; SAR116 clade; uncultured marine bacterium
1304	0	0	0	0	0	0	0	0	0	0	0	0	0	0	0	1	0	0	0	0	Bacteria; Proteobacteria; Alphaproteobacteria; Rhodobacterales; Rhodobacteraceae; Defluviimonas; uncultured alpha proteobacterium
1305	0	0	0	0	1	0	0	0	0	0	0	0	0	0	0	0	0	0	0	0	Bacteria; Proteobacteria; Alphaproteobacteria; Rhodobacterales; Rhodobacteraceae; uncultured; uncultured bacterium
1306	0	0	0	0	0	0	0	0	0	0	0	1	0	0	0	0	0	0	0	0	Bacteria; Proteobacteria; Gammaproteobacteria; Alteromonadales; Alteromonadaceae; SAR92 clade; uncultured marine bacterium
1307	0	0	0	0	0	0	0	0	0	0	0	0	0	1	0	0	0	0	0	0	Bacteria; Proteobacteria; Alphaproteobacteria; Rhodobacterales; Rhodobacteraceae; Roseobacter clade NAC11-7 lineage; uncultured marine bacterium
1308	0	0	0	0	0	0	1	0	0	0	0	0	0	0	0	0	0	0	0	0	Bacteria; Proteobacteria; Alphaproteobacteria; Rhodobacterales; Rhodobacteraceae; Roseobacter clade NAC11-7 lineage; uncultured bacterium
1309	0	0	0	0	0	1	0	0	0	0	0	0	0	0	0	0	0	0	0	0	Bacteria; Proteobacteria; Alphaproteobacteria; Rhodobacterales; Rhodobacteraceae; DC5-80-3 lineage
1310	0	0	0	0	0	0	0	0	0	0	0	1	0	0	0	0	0	0	0	0	Bacteria; Proteobacteria; Gammaproteobacteria; Oceanospirillales; ZD0405; uncultured gamma proteobacterium
1311	0	0	1	0	0	0	0	0	0	0	0	0	0	0	0	0	0	0	0	0	Bacteria; Proteobacteria; ARKICE-90; uncultured marine bacterium
1312	0	0	0	0	0	0	0	0	0	0	0	0	0	0	0	1	0	0	0	0	Bacteria; Bacteroidetes; Flavobacteriia; Flavobacteriales; Flavobacteriaceae; Polaribacter; uncultured Polaribacter sp.
1313	0	0	0	0	0	0	0	0	0	0	0	0	0	0	0	1	0	0	0	0	Bacteria; Proteobacteria; Betaproteobacteria; Burkholderiales; Comamonadaceae; Variovorax; uncultured bacterium
1314	0	0	0	0	0	0	0	0	0	0	0	0	0	0	0	0	0	1	0	0	Bacteria; Bacteroidetes; Flavobacteriia; Flavobacteriales; Cryomorphaceae; Owenweeksia; uncultured deep-sea bacterium
1315	0	0	0	0	0	1	0	0	0	0	0	0	0	0	0	0	0	0	0	0	Bacteria; Bacteroidetes; Sphingobacteriia; Sphingobacteriales; Saprospiraceae; Portibacter; uncultured bacterium
1316	0	0	0	0	0	0	0	0	0	0	0	0	0	0	0	1	0	0	0	0	Bacteria; Proteobacteria; Alphaproteobacteria; Rhodobacterales; Rhodobacteraceae; uncultured; uncultured bacterium
1317	0	0	0	0	0	0	0	0	0	0	0	0	1	0	0	0	0	0	0	1	Bacteria; Proteobacteria; Alphaproteobacteria; Rhodobacterales; Rhodobacteraceae; Lentibacter; uncultured alpha proteobacterium
1318	0	0	0	0	0	0	0	0	0	0	1	0	0	0	0	0	0	0	0	0	Bacteria; Proteobacteria; Gammaproteobacteria; Chromatiales; Chromatiaceae; Nitrosococcus; uncultured bacterium
1319	0	0	0	0	0	0	0	0	0	0	0	0	0	0	0	0	1	0	0	0	Bacteria; Bacteroidetes; Flavobacteriia; Flavobacteriales; Flavobacteriaceae; Flavobacterium; uncultured marine bacterium
1320	0	0	0	0	0	0	0	0	0	0	0	0	0	0	0	0	2	0	0	0	Bacteria; Proteobacteria; Alphaproteobacteria; Rhodobacterales; Rhodobacteraceae; Lentibacter; uncultured alpha proteobacterium
1321	0	0	0	0	0	0	0	0	0	0	0	0	0	0	0	0	1	0	0	0	Bacteria; Proteobacteria; Gammaproteobacteria; Alteromonadales; Alteromonadaceae; SAR92 clade; uncultured bacterium
1322	0	0	0	0	0	0	0	0	0	0	1	0	0	0	0	0	0	0	0	0	Bacteria; Proteobacteria; Gammaproteobacteria; Thiotrichales; CHAB-XI-27; uncultured bacterium
1323	0	0	0	0	0	0	0	0	0	0	0	0	0	0	0	0	2	0	0	0	Bacteria; Proteobacteria; Alphaproteobacteria; Rhodobacterales; Rhodobacteraceae; Roseobacter clade NAC11-7 lineage; uncultured marine bacterium
1324	1	0	0	0	0	0	0	0	0	0	1	0	0	0	0	0	0	0	0	0	Bacteria; Proteobacteria; Betaproteobacteria; Burkholderiales; Alcaligenaceae; Kerstersia; uncultured bacterium
1325	0	0	0	0	0	0	0	0	0	0	1	0	0	0	0	0	0	0	0	0	Bacteria; Proteobacteria; Betaproteobacteria; Burkholderiales; Burkholderiaceae; Cupriavidus; uncultured bacterium
1327	0	0	0	0	0	0	0	0	0	0	0	1	0	0	0	0	0	0	0	0	Bacteria; Proteobacteria; Gammaproteobacteria; Oceanospirillales; Oceanospirillaceae; Pseudospirillum; uncultured marine bacterium
1328	0	0	0	0	0	0	0	0	0	0	0	0	0	0	0	0	0	0	0	1	Bacteria; Proteobacteria; Gammaproteobacteria; Oceanospirillales; Oceanospirillaceae; Pseudospirillum; uncultured marine bacterium
1329	0	0	0	0	0	0	1	0	0	0	0	0	0	0	0	0	0	0	0	0	Bacteria; Proteobacteria; Gammaproteobacteria; Oceanospirillales; Oceanospirillaceae; Pseudospirillum; uncultured marine bacterium
1331	0	0	0	0	0	0	0	0	0	0	1	0	0	0	0	0	0	0	0	0	Bacteria; Proteobacteria; Alphaproteobacteria; Rhodospirillales; Rhodospirillaceae; Defluviicoccus; uncultured bacterium
1332	0	0	0	0	0	0	0	0	0	0	1	0	0	0	0	0	0	0	0	0	Bacteria; Proteobacteria; Alphaproteobacteria; Rhodobacterales; Rhodobacteraceae; Amaricoccus; uncultured Rhodobacteraceae bacterium
1333	0	0	0	0	0	0	0	0	0	0	1	0	0	0	0	0	0	0	0	0	Bacteria; Proteobacteria; Alphaproteobacteria; Rhodobacterales; Rhodobacteraceae; uncultured; uncultured bacterium
1334	0	0	0	0	1	0	0	0	0	0	0	0	0	0	0	0	0	0	0	0	Bacteria; Proteobacteria; Alphaproteobacteria; Rhodobacterales; Rhodobacteraceae; Profundibacterium; uncultured alpha proteobacterium
1335	0	0	0	0	0	0	0	0	0	0	0	0	0	0	0	1	0	0	0	0	Bacteria; Proteobacteria; Alphaproteobacteria; Rhodobacterales; Rhodobacteraceae; uncultured; uncultured bacterium
1336	2	3	3	0	1	2	3	2	0	2	0	6	3	0	1	2	3	2	0	2	Bacteria; Proteobacteria; Alphaproteobacteria; Rhodobacterales; Rhodobacteraceae; Lentibacter; uncultured marine bacterium
1337	0	4	0	0	0	0	0	0	0	1	4	1	2	0	0	1	3	0	0	1	Bacteria; Proteobacteria; Betaproteobacteria; Methylophilales; Methylophilaceae; OM43 clade; uncultured bacterium
1338	0	0	0	0	0	0	0	0	0	0	0	0	0	0	0	1	0	0	0	0	Bacteria; Proteobacteria; Alphaproteobacteria; Magnetococcales; Magnetococcaceae; Magnetococcus; uncultured Magnetococcus sp.
1339	0	0	0	0	0	0	0	0	0	0	0	0	0	0	0	0	0	0	0	1	Bacteria; Bacteroidetes; Flavobacteriia; Flavobacteriales; Flavobacteriaceae; Sufflavibacter; uncultured bacterium
1340	2	4	1	16	4	1	7	3	7	1	1	0	5	3	1	1	2	12	2	3	Bacteria; Proteobacteria; Alphaproteobacteria; Rhodobacterales; Rhodobacteraceae; Planktotalea; uncultured marine bacterium
1341	0	0	0	0	1	0	0	0	0	0	0	0	0	0	0	1	0	0	0	0	Bacteria; Bacteroidetes; Cytophagia; Cytophagales; Flammeovirgaceae; Aureibacter; Aureibacter tunicatorum
1342	0	0	0	0	0	0	0	0	0	0	1	0	0	0	0	0	0	0	0	0	Bacteria; Proteobacteria; Alphaproteobacteria; Rhodospirillales; Rhodospirillaceae; Defluviicoccus; uncultured bacterium
1343	0	0	0	0	0	0	0	0	0	0	0	0	0	0	0	0	0	0	1	0	Bacteria; Proteobacteria; Deltaproteobacteria; Sh765B-TzT-29; uncultured bacterium
1344	0	1	0	0	0	0	0	0	0	0	0	0	0	0	0	0	0	0	0	0	Bacteria; Proteobacteria; Alphaproteobacteria; Rhodobacterales; Rhodobacteraceae; Loktanella; uncultured marine bacterium
1345	0	0	0	0	0	0	0	0	0	0	1	0	0	0	0	0	0	0	0	0	Bacteria; Proteobacteria; Deltaproteobacteria; Desulfarculales; Desulfarculaceae; uncultured; uncultured delta proteobacterium
1347	0	0	0	0	0	0	0	0	0	0	0	0	0	0	0	0	0	0	0	1	Bacteria; Proteobacteria; Gammaproteobacteria; Legionellales; Coxiellaceae; Coxiella; uncultured bacterium
1348	0	0	0	0	0	0	0	0	0	0	0	2	0	0	0	0	0	0	0	0	Bacteria; Bacteroidetes; Flavobacteriia; Flavobacteriales; Flavobacteriaceae; Sufflavibacter; uncultured marine bacterium
1349	0	0	0	0	0	0	0	0	0	0	0	1	0	0	0	0	0	0	0	0	Bacteria; Proteobacteria; Gammaproteobacteria; Oceanospirillales; Oceanospirillaceae; Pseudospirillum; uncultured marine bacterium
1350	0	0	0	0	0	0	0	0	0	0	0	1	0	0	0	0	0	0	0	0	Bacteria; Bacteroidetes; Flavobacteriia; Flavobacteriales; Flavobacteriaceae; Polaribacter; uncultured bacterium
1351	1	0	1	2	1	0	2	0	1	0	2	2	0	0	0	1	0	0	0	0	Bacteria; Bacteroidetes; Flavobacteriia; Flavobacteriales; Flavobacteriaceae; Lutibacter; Lutibacter sp. Hel1_33_84
1352	1	0	0	0	0	0	0	0	0	0	0	0	0	0	0	0	0	0	0	0	Bacteria; Proteobacteria; Gammaproteobacteria; Oceanospirillales; OM182 clade; uncultured gamma proteobacterium
1353	0	0	0	0	0	0	0	0	0	0	0	2	0	0	0	0	0	0	0	0	Bacteria; Proteobacteria; Gammaproteobacteria; Thiotrichales; Piscirickettsiaceae; Marine Methylotrophic Group 3; uncultured bacterium
1354	0	0	0	0	0	0	0	0	0	0	0	1	0	0	0	0	0	0	0	0	Bacteria; Proteobacteria; Gammaproteobacteria; Alteromonadales; Alteromonadaceae; BD1-7 clade; uncultured marine bacterium
1355	0	0	0	0	0	0	0	0	0	0	0	0	0	0	0	0	1	0	0	0	Bacteria; Bacteroidetes; Flavobacteriia; Flavobacteriales; Flavobacteriaceae; Sufflavibacter; uncultured marine bacterium
1356	0	0	0	0	0	0	0	0	0	0	0	0	0	0	0	2	0	0	0	0	Bacteria; Bacteroidetes; Flavobacteriia; Flavobacteriales; Flavobacteriaceae; uncultured; uncultured Flavobacterium sp.
1357	0	0	0	0	0	0	1	0	0	0	0	0	0	0	0	0	0	0	0	0	Bacteria; Proteobacteria; Betaproteobacteria; Burkholderiales; Comamonadaceae; uncultured; uncultured proteobacterium
1358	0	0	0	0	0	0	0	0	1	0	0	0	0	0	0	0	0	0	0	0	Bacteria; Proteobacteria; Alphaproteobacteria; Rhodobacterales; Rhodobacteraceae; Roseobacter clade NAC11-7 lineage; uncultured bacterium
1359	3	0	0	0	0	0	0	0	0	0	0	0	0	0	0	0	0	0	0	0	Bacteria; Proteobacteria; Gammaproteobacteria; Thiotrichales; Piscirickettsiaceae; uncultured; uncultured Piscirickettsiaceae bacterium
1360	0	0	0	0	0	0	0	0	0	0	0	0	0	0	0	1	0	0	0	0	Bacteria; Proteobacteria; Gammaproteobacteria; Alteromonadales; Alteromonadaceae; SAR92 clade; uncultured gamma proteobacterium
1361	1643	843	1627	1531	1539	542	781	90	186	164	6	33	17	4	30	9	1	5	6	9	Bacteria; Proteobacteria; Alphaproteobacteria; SAR11 clade; Surface 1; uncultured bacterium
1362	0	6	0	0	0	0	0	0	0	0	0	0	0	0	0	0	0	0	0	0	Bacteria; Proteobacteria; Gammaproteobacteria; Alteromonadales; Pseudoalteromonadaceae; uncultured; uncultured gamma proteobacterium
1363	0	0	0	0	0	0	0	0	1	1	0	0	0	0	0	0	0	0	0	0	Bacteria; Bacteroidetes; Flavobacteriia; Flavobacteriales; Flavobacteriaceae; Formosa; uncultured Bacteroidetes bacterium
1364	0	0	0	0	0	0	0	0	0	0	1	0	0	0	0	0	0	0	0	0	Bacteria; Proteobacteria; Gammaproteobacteria; Oceanospirillales; Oceanospirillaceae; Pseudospirillum; uncultured marine bacterium
1365	5	6	0	12	8	7	2	0	14	1	13	21	18	7	22	11	1	10	11	14	Bacteria; Proteobacteria; Gammaproteobacteria; KI89A clade; uncultured marine bacterium
1366	0	0	0	0	0	0	0	0	0	0	0	0	0	0	0	0	0	1	0	0	Bacteria; Proteobacteria; Alphaproteobacteria; Rickettsiales; Rickettsiales Incertae Sedis; Candidatus Odyssella; uncultured bacterium
1367	0	0	0	0	0	0	0	0	0	0	0	0	0	0	0	0	0	1	0	0	Bacteria; Proteobacteria; Gammaproteobacteria; Oceanospirillales; Oceanospirillaceae; Balneatrix; uncultured marine bacterium
1368	0	0	0	0	0	0	0	0	0	0	0	3	0	0	0	0	0	0	0	0	Bacteria; Proteobacteria; Alphaproteobacteria; Rhodobacterales; Rhodobacteraceae; Roseobacter clade NAC11-7 lineage; uncultured Rhodobacteraceae bacterium
1369	0	0	0	0	0	0	0	0	0	0	0	1	0	0	0	0	0	0	0	0	Bacteria; Bacteroidetes; Flavobacteriia; Flavobacteriales; Flavobacteriaceae; Flaviramulus; uncultured bacterium
1370	0	0	0	0	0	0	0	0	0	0	0	1	0	0	0	0	0	0	0	0	Bacteria; Proteobacteria; Gammaproteobacteria; Alteromonadales; Alteromonadaceae; SAR92 clade; uncultured marine bacterium
1371	0	0	0	0	0	0	0	0	0	0	0	0	0	0	0	0	0	0	1	0	Bacteria; Proteobacteria; Gammaproteobacteria; Oceanospirillales; SS1-B-06-26; uncultured bacterium
1372	0	0	0	0	0	0	0	0	0	0	0	1	0	0	0	0	0	0	0	0	Bacteria; Proteobacteria; Betaproteobacteria; Burkholderiales; Comamonadaceae; uncultured; uncultured marine bacterium
1373	0	0	0	0	1	0	0	0	0	0	0	0	0	0	0	0	0	0	0	0	Bacteria; Bacteroidetes; Flavobacteriia; Flavobacteriales; Flavobacteriaceae; uncultured; uncultured Cytophaga sp.
1374	0	0	0	0	0	0	0	0	1	0	0	0	0	0	0	0	0	0	0	0	Bacteria; Proteobacteria; Deltaproteobacteria; Bdellovibrionales; Bdellovibrionaceae; Bdellovibrio; uncultured organism
1375	0	0	0	0	0	0	0	0	0	0	1	0	0	0	0	0	0	0	0	0	Bacteria; Proteobacteria; Gammaproteobacteria; Oceanospirillales; Oceanospirillaceae; Pseudospirillum; uncultured marine bacterium
1376	0	0	0	0	0	0	0	0	0	0	1	0	0	0	0	0	0	0	0	0	Bacteria; Proteobacteria; Alphaproteobacteria; Rhodobacterales; Rhodobacteraceae; uncultured; uncultured bacterium
1377	0	0	0	0	0	0	0	0	0	0	0	0	0	0	0	0	0	0	1	0	Bacteria; Proteobacteria; Gammaproteobacteria; Alteromonadales; Alteromonadaceae; SAR92 clade; uncultured bacterium
1378	3	1	0	0	4	2	0	2	1	0	0	0	1	0	1	0	0	0	0	1	Bacteria; Proteobacteria; Alphaproteobacteria; Rhodobacterales; Rhodobacteraceae; Roseobacter clade NAC11-7 lineage; uncultured bacterium
1379	1	0	0	0	0	0	0	0	0	0	0	0	0	0	0	0	0	0	0	0	Bacteria; Proteobacteria; Gammaproteobacteria; Oceanospirillales; SAR86 clade; uncultured marine bacterium
1380	0	0	0	0	0	0	0	0	0	0	0	1	0	0	0	1	0	0	0	0	Bacteria; Proteobacteria; Gammaproteobacteria; Alteromonadales; Alteromonadaceae; SAR92 clade; uncultured bacterium
1381	0	0	0	0	0	0	0	0	0	0	0	0	0	0	1	0	0	0	0	0	Bacteria; Proteobacteria; Gammaproteobacteria; Oceanospirillales; SAR86 clade; uncultured marine bacterium
1382	0	0	1	0	1	0	0	1	1	0	0	1	1	0	0	0	0	1	0	0	Bacteria; Proteobacteria; Gammaproteobacteria; Alteromonadales; Alteromonadaceae; Luminiphilus; uncultured marine bacterium
1383	0	0	0	0	0	0	1	0	0	0	0	2	4	0	0	0	1	2	1	1	Bacteria; Proteobacteria; Gammaproteobacteria; Alteromonadales; Psychromonadaceae; Psychromonas; Psychromonas sp. CNPT3
1384	0	0	0	0	0	0	0	0	0	0	0	0	0	0	1	0	0	0	0	0	Bacteria; Proteobacteria; Alphaproteobacteria; Rhodobacterales; Rhodobacteraceae; Lentibacter; uncultured Nereida sp.
1385	0	0	1	0	0	0	0	0	0	0	0	0	0	0	0	0	0	0	0	0	Bacteria; Proteobacteria; Alphaproteobacteria; Rhodobacterales; Rhodobacteraceae; DC5-80-3 lineage
1386	0	0	1	0	0	0	0	0	0	0	0	0	0	0	0	0	0	0	0	0	Bacteria; Bacteroidetes; Flavobacteriia; Flavobacteriales; Flavobacteriaceae; NS5 marine group; unidentified marine eubacterium
1387	0	0	0	0	0	0	0	0	0	0	0	1	1	0	0	0	0	0	0	0	Bacteria; Proteobacteria; Deltaproteobacteria; Bdellovibrionales; Bdellovibrionaceae; OM27 clade; uncultured alpha proteobacterium
1388	0	0	0	0	0	0	0	0	1	0	0	0	0	0	0	0	0	0	0	0	Bacteria; Proteobacteria; Gammaproteobacteria; Pseudomonadales; Pseudomonadaceae; uncultured; uncultured bacterium
1389	0	0	0	0	0	0	0	0	0	0	0	0	0	0	0	1	0	0	0	0	Bacteria; Bacteroidetes; Flavobacteriia; Flavobacteriales; Cryomorphaceae; Owenweeksia; uncultured bacterium
1390	0	0	0	0	0	0	0	0	1	0	0	0	0	0	1	1	0	0	0	1	Bacteria; Bacteroidetes; Cytophagia; Cytophagales; Flammeovirgaceae; Marinoscillum; uncultured marine bacterium
1391	0	0	0	0	0	0	0	0	0	0	1	0	0	0	0	0	0	0	0	0	Bacteria; Proteobacteria; Gammaproteobacteria; Oceanospirillales; SAR86 clade; uncultured marine bacterium
1392	0	0	0	0	0	0	0	0	0	0	1	0	0	0	0	0	0	0	0	0	Bacteria; Proteobacteria; Gammaproteobacteria; Oceanospirillales; Oceanospirillaceae; Pseudospirillum; uncultured marine bacterium
1393	0	0	0	0	0	2	0	0	0	1	0	1	0	0	0	0	0	0	0	0	Bacteria; Proteobacteria; Gammaproteobacteria; Alteromonadales; Alteromonadaceae; SAR92 clade; uncultured gamma proteobacterium
1394	0	0	0	0	0	0	0	0	0	0	0	0	0	0	0	0	0	0	0	2	Bacteria; Bacteroidetes; Flavobacteriia; Flavobacteriales; Flavobacteriaceae; Sufflavibacter; uncultured marine bacterium
1395	0	0	0	0	0	0	0	0	0	0	0	0	0	0	0	1	0	0	0	0	Bacteria; Proteobacteria; Alphaproteobacteria; Rhodobacterales; Rhodobacteraceae; uncultured; uncultured bacterium
1396	0	0	0	0	0	0	0	0	0	0	0	0	0	0	0	0	1	0	0	0	Bacteria; Proteobacteria; Gammaproteobacteria; Alteromonadales; Alteromonadaceae; SAR92 clade; uncultured marine bacterium
1397	0	0	0	0	0	0	0	0	0	0	0	0	0	0	0	1	0	0	0	0	Bacteria; Proteobacteria; Gammaproteobacteria; Oceanospirillales; Oceanospirillaceae; Pseudospirillum; uncultured marine bacterium
1398	0	0	0	0	0	0	0	0	0	0	0	0	0	0	0	3	0	0	0	0	Bacteria; Proteobacteria; Alphaproteobacteria; Rhodobacterales; Rhodobacteraceae; uncultured; uncultured marine bacterium
1399	0	0	0	0	0	0	0	0	0	0	0	1	0	0	0	0	0	0	0	0	Bacteria; Proteobacteria; Gammaproteobacteria; Alteromonadales; Alteromonadaceae; SAR92 clade; uncultured bacterium
1400	0	0	0	0	0	0	0	0	0	0	0	0	0	0	0	0	0	1	0	0	Bacteria; Proteobacteria; Gammaproteobacteria; Oceanospirillales; Oceanospirillaceae; Pseudospirillum; uncultured marine bacterium
1401	0	0	0	0	0	0	0	0	0	0	0	0	0	0	0	0	0	1	0	0	Bacteria; Proteobacteria; Gammaproteobacteria; Alteromonadales; Alteromonadaceae; BD1-7 clade; marine metagenome
1402	0	0	0	0	0	0	0	0	0	0	0	0	0	0	0	0	0	0	1	0	Bacteria; Bacteroidetes; Flavobacteriia; Flavobacteriales; Flavobacteriaceae; Sufflavibacter; uncultured bacterium
1403	1	0	0	0	0	0	1	0	0	0	5	0	0	0	0	1	2	1	3	2	Bacteria; Proteobacteria; Gammaproteobacteria; Alteromonadales; Alteromonadaceae; Alteromonas; Alteromonas sp. a1s1
1404	0	0	0	0	0	0	0	0	0	0	0	0	0	0	0	0	0	2	0	0	Bacteria; Bacteroidetes; Flavobacteriia; Flavobacteriales; Flavobacteriaceae; Sufflavibacter; uncultured Nereida sp.
1405	41	2	4	1	0	2	0	0	0	0	49	3	1	0	2	1	1	0	0	2	Bacteria; Bacteroidetes; Cytophagia; Cytophagales; Flammeovirgaceae; Fabibacter; uncultured bacterium
1406	0	1	0	0	0	0	0	0	0	0	0	0	0	0	0	0	0	0	0	0	Bacteria; Proteobacteria; Gammaproteobacteria; Oceanospirillales; SAR86 clade; uncultured marine bacterium
1407	0	0	1	0	0	0	0	0	0	0	0	0	0	0	1	0	1	0	0	0	Bacteria; Proteobacteria; Gammaproteobacteria; Alteromonadales; Alteromonadaceae; SAR92 clade; uncultured bacterium
1408	0	0	0	0	0	0	0	0	0	0	0	0	0	0	0	0	0	1	0	0	Bacteria; Bacteroidetes; Flavobacteriia; Flavobacteriales; Flavobacteriaceae; Tenacibaculum; Tenacibaculum crassostreae
1409	0	0	0	0	0	0	0	0	0	0	0	0	0	0	0	0	0	0	0	1	Bacteria; Proteobacteria; Gammaproteobacteria; Oceanospirillales; OM182 clade; uncultured marine bacterium
1410	0	0	0	0	0	0	0	0	0	0	0	0	0	0	0	1	0	0	0	0	Bacteria; Proteobacteria; Gammaproteobacteria; Alteromonadales; Alteromonadaceae; Oceanicoccus; Oceanicoccus sagamiensis
1411	0	0	0	0	0	0	0	0	0	0	0	0	0	0	0	0	0	0	0	1	Bacteria; Proteobacteria; Gammaproteobacteria; Oceanospirillales; Oleiphilaceae; Oleiphilus; uncultured gamma proteobacterium
1412	1	2	1	0	2	2	2	0	0	0	0	1	4	0	10	5	0	2	1	7	Bacteria; Verrucomicrobia; Opitutae; Puniceicoccales; Puniceicoccaceae; marine group; uncultured bacterium
1413	0	0	0	0	1	0	0	0	0	0	0	0	0	0	0	0	0	0	0	0	Bacteria; Actinobacteria; Actinobacteria; PeM15; uncultured bacterium
1414	0	0	0	0	0	0	0	0	0	0	0	0	0	0	0	0	0	0	0	1	Bacteria; Bacteroidetes; Flavobacteriia; Flavobacteriales; Flavobacteriaceae; Formosa; uncultured Flavobacterium sp.
1415	0	1	0	0	1	0	0	0	0	0	0	0	0	0	0	0	0	0	0	3	Bacteria; Proteobacteria; Alphaproteobacteria; Rhodobacterales; Rhodobacteraceae; uncultured; uncultured bacterium
1416	0	0	0	0	0	0	0	0	0	0	0	0	0	0	0	1	0	0	0	0	Bacteria; Proteobacteria; Gammaproteobacteria; Alteromonadales; Alteromonadaceae; BD1-7 clade; uncultured bacterium
1417	0	0	0	1	0	0	0	0	0	0	0	0	0	0	0	0	0	0	0	0	Bacteria; Proteobacteria; Deltaproteobacteria; Desulfobacterales; Desulfobulbaceae; uncultured; uncultured bacterium
1418	0	0	0	0	0	0	0	0	0	0	0	0	1	0	0	0	0	0	0	0	Bacteria; Proteobacteria; Alphaproteobacteria; Rhodobacterales; Rhodobacteraceae; Defluviimonas; uncultured bacterium
1419	0	0	0	0	1	0	0	0	0	0	0	0	0	0	0	0	0	0	0	0	Bacteria; Proteobacteria; Alphaproteobacteria; Rhodobacterales; Rhodobacteraceae; uncultured; uncultured marine bacterium
1420	0	0	0	0	0	0	0	0	0	0	0	0	0	0	2	0	0	0	0	0	Bacteria; Proteobacteria; Gammaproteobacteria; Alteromonadales; Alteromonadaceae; SAR92 clade; uncultured bacterium
1421	0	0	1	0	0	0	0	0	0	0	0	0	0	0	0	0	0	0	0	0	Bacteria; Bacteroidetes; Flavobacteriia; Flavobacteriales; Flavobacteriaceae; NS5 marine group; uncultured Flavobacteriaceae bacterium
1422	0	0	0	0	0	0	0	0	0	0	0	0	1	0	0	0	0	0	0	0	Bacteria; Proteobacteria; Betaproteobacteria; Burkholderiales; Comamonadaceae; Variovorax; uncultured bacterium
1423	0	0	0	0	0	0	0	0	0	0	1	0	0	0	0	0	0	0	0	0	Bacteria; Actinobacteria; Thermoleophilia; Solirubrobacterales; 480-2; uncultured bacterium
1424	0	0	0	0	0	0	0	0	0	0	0	0	0	0	0	0	0	0	1	0	Bacteria; Bacteroidetes; Flavobacteriia; Flavobacteriales; Cryomorphaceae; Owenweeksia; uncultured Polaribacter sp.
1425	0	0	0	0	0	0	0	0	0	0	0	0	0	0	1	0	0	0	0	0	Bacteria; Proteobacteria; Gammaproteobacteria; Oceanospirillales; Oceanospirillaceae; Pseudospirillum; uncultured marine bacterium
1426	0	1	1	0	0	0	0	0	0	0	0	0	0	0	0	0	0	0	0	1	Bacteria; Proteobacteria; Alphaproteobacteria; Rhodobacterales; Rhodobacteraceae; uncultured; uncultured bacterium
1427	0	0	0	0	0	0	0	0	0	0	1	0	0	0	0	0	0	0	0	0	Bacteria; Proteobacteria; Gammaproteobacteria; Oceanospirillales; SAR86 clade; uncultured bacterium
1428	0	0	0	0	0	0	0	0	0	0	0	0	0	0	1	0	0	0	0	0	Bacteria; Proteobacteria; Gammaproteobacteria; Oceanospirillales; SAR86 clade; uncultured bacterium
1429	1	0	0	0	0	0	0	0	0	0	0	0	0	0	1	1	0	0	0	0	Bacteria; Proteobacteria; Gammaproteobacteria; Oceanospirillales; Oceanospirillaceae; Marinobacterium; uncultured marine bacterium
1430	0	0	0	0	0	0	0	0	0	0	0	0	0	1	0	0	0	0	0	0	Bacteria; Proteobacteria; Alphaproteobacteria; Rhodobacterales; Rhodobacteraceae; Sulfitobacter; uncultured marine bacterium
1431	0	0	0	0	0	0	0	0	0	0	0	0	0	1	0	0	0	0	0	0	Bacteria; Bacteroidetes; Flavobacteriia; Flavobacteriales; Flavobacteriaceae; Sufflavibacter; unidentified marine bacterioplankton
1432	1	0	0	0	0	0	0	0	0	0	0	0	0	0	0	0	0	0	0	0	Bacteria; Proteobacteria; Betaproteobacteria; Burkholderiales; Comamonadaceae; Aquabacterium; unidentified marine bacterioplankton
1433	1	0	0	0	0	0	0	0	0	0	0	0	0	0	0	0	0	0	0	0	Bacteria; Proteobacteria; Alphaproteobacteria; Rickettsiales; SAR116 clade; uncultured marine bacterium
1434	0	0	0	0	0	0	0	0	0	1	0	0	0	0	0	0	0	0	0	0	Bacteria; Proteobacteria; Alphaproteobacteria; DB1-14; uncultured bacterium
1435	4	0	0	0	0	0	0	0	0	0	0	0	0	0	0	0	0	0	0	0	Bacteria; Proteobacteria; Betaproteobacteria; Burkholderiales; Comamonadaceae; Comamonas; uncultured bacterium
1436	0	0	0	0	1	0	0	0	0	0	0	0	0	0	1	0	0	4	0	0	Bacteria; Proteobacteria; Gammaproteobacteria; Sva0071; uncultured marine bacterium
1437	0	0	0	0	0	0	0	0	0	0	0	0	0	0	1	0	0	0	0	0	Bacteria; Proteobacteria; Gammaproteobacteria; Alteromonadales; Alteromonadaceae; Luminiphilus; uncultured marine bacterium
1438	0	0	0	0	0	0	0	0	0	0	0	0	0	1	0	0	0	0	0	0	Bacteria; Bacteroidetes; Flavobacteriia; Flavobacteriales; NS9 marine group; uncultured marine bacterium
1439	0	0	0	0	0	0	0	0	0	0	0	0	0	1	0	0	0	0	0	0	Bacteria; Bacteroidetes; Flavobacteriia; Flavobacteriales; Flavobacteriaceae; NS5 marine group; uncultured Flavobacteriaceae bacterium
1440	0	0	0	0	0	0	0	0	0	0	0	0	0	0	0	1	0	0	0	0	Bacteria; Bacteroidetes; Flavobacteriia; Flavobacteriales; Flavobacteriaceae; Formosa; uncultured marine bacterium
1441	0	0	0	0	0	0	0	0	0	0	0	0	0	0	1	0	0	0	0	0	Bacteria; Proteobacteria; Alphaproteobacteria; Rhodobacterales; Rhodobacteraceae; Celeribacter; uncultured Roseobacter sp.
1442	0	0	0	0	0	0	0	0	0	0	1	0	0	0	1	0	0	0	0	0	Bacteria; Proteobacteria; Alphaproteobacteria; Rhodospirillales; Rhodospirillaceae; uncultured; uncultured alpha proteobacterium
1443	0	0	0	1	0	0	0	0	0	0	0	0	0	0	0	0	0	0	0	0	Bacteria; Bacteroidetes; Flavobacteriia; Flavobacteriales; Flavobacteriaceae; NS5 marine group; unidentified marine eubacterium
1444	0	1	0	0	0	0	0	0	0	0	0	0	0	0	0	0	0	0	0	0	Bacteria; Proteobacteria; Alphaproteobacteria; Rhodobacterales; Rhodobacteraceae; Roseobacter clade NAC11-7 lineage; uncultured marine bacterium
1445	0	0	0	0	0	0	0	0	0	0	0	0	0	0	0	1	0	0	0	0	Bacteria; Proteobacteria; Gammaproteobacteria; Alteromonadales; Alteromonadaceae; SAR92 clade; uncultured bacterium
1446	0	0	0	0	0	0	0	0	0	0	0	0	0	0	0	0	0	0	0	3	Bacteria; Proteobacteria; Betaproteobacteria; Burkholderiales; Comamonadaceae; uncultured; uncultured marine bacterium
1447	0	0	0	0	0	0	0	0	0	0	0	0	0	0	1	0	0	0	0	0	Bacteria; Proteobacteria; Gammaproteobacteria; Alteromonadales; Alteromonadaceae; SAR92 clade; uncultured marine bacterium
1448	0	0	0	0	0	0	0	0	0	0	0	0	0	0	0	0	0	0	1	1	Bacteria; Bacteroidetes; Flavobacteriia; Flavobacteriales; Cryomorphaceae; Owenweeksia; uncultured marine bacterium
1449	0	1	1	3	3	0	0	0	0	0	0	0	0	0	0	0	0	3	0	0	Bacteria; Proteobacteria; Gammaproteobacteria; Alteromonadales; Alteromonadaceae; Dasania; uncultured bacterium
1450	0	0	0	0	0	0	0	0	0	0	0	0	0	0	1	0	0	0	0	0	Bacteria; Proteobacteria; Gammaproteobacteria; Oceanospirillales; Oceanospirillaceae; Pseudospirillum; uncultured gamma proteobacterium
1451	0	0	0	0	0	0	0	0	1	0	0	0	0	0	0	0	0	0	0	0	Bacteria; Bacteroidetes; Flavobacteriia; Flavobacteriales; NS9 marine group; uncultured Cytophagaceae bacterium
1452	0	0	0	0	0	0	0	0	0	0	0	0	0	0	0	0	0	1	0	0	Bacteria; Proteobacteria; Alphaproteobacteria; Rhodobacterales; Rhodobacteraceae; uncultured; uncultured bacterium
1453	0	0	0	0	0	0	0	0	0	0	0	0	0	0	1	0	0	0	0	0	Bacteria; Proteobacteria; Gammaproteobacteria; Oceanospirillales; SS1-B-06-26; uncultured bacterium
1454	0	0	0	0	0	0	0	0	1	0	0	0	0	0	0	0	0	0	0	0	Bacteria; Proteobacteria; Gammaproteobacteria; Oceanospirillales; Oceanospirillaceae; Balneatrix; uncultured bacterium
1455	0	0	0	0	0	0	0	0	0	0	0	0	0	0	0	1	0	0	0	0	Bacteria; Proteobacteria; Gammaproteobacteria; Oceanospirillales; Oceanospirillaceae; Pseudospirillum; uncultured marine bacterium
1456	0	0	0	0	0	0	0	0	0	0	0	1	0	0	0	1	0	0	0	0	Bacteria; Proteobacteria; Gammaproteobacteria; Oceanospirillales; Oceanospirillaceae; Pseudospirillum; uncultured gamma proteobacterium
1457	1	0	0	0	0	0	0	0	0	0	0	0	0	0	0	0	0	0	0	0	Bacteria; Proteobacteria; Gammaproteobacteria; Oceanospirillales; SAR86 clade; uncultured bacterium
1458	0	0	0	0	0	0	0	0	0	0	0	0	1	0	0	0	0	0	0	0	Bacteria; Proteobacteria; Gammaproteobacteria; Alteromonadales; Alteromonadaceae; uncultured; uncultured gamma proteobacterium
1459	0	0	0	0	0	0	0	0	0	0	0	1	0	0	0	0	0	0	0	0	Bacteria; Proteobacteria; Betaproteobacteria; Methylophilales; Methylophilaceae; OM43 clade; uncultured Methylophilaceae bacterium
1460	0	0	0	0	1	2	0	0	0	0	0	0	0	0	0	0	1	0	0	0	Bacteria; Bacteroidetes; Flavobacteriia; Flavobacteriales; Flavobacteriaceae; Polaribacter; uncultured bacterium ARCTIC49_D_07
1461	1	0	0	1	0	1	0	0	0	0	0	0	0	1	0	1	0	0	0	3	Bacteria; Proteobacteria; Alphaproteobacteria; Rhodobacterales; Rhodobacteraceae; Rhodovulum; uncultured bacterium
1462	0	0	0	0	0	0	0	0	0	0	0	0	0	0	0	1	0	0	0	0	Bacteria; Proteobacteria; Gammaproteobacteria; Alteromonadales; Alteromonadaceae; SAR92 clade; uncultured marine bacterium
1463	0	0	0	0	0	0	0	0	0	0	0	0	0	0	0	1	0	0	0	0	Bacteria; Bacteroidetes; Flavobacteriia; Flavobacteriales; Flavobacteriaceae; Formosa; uncultured Bacteroidetes bacterium
1464	0	0	0	0	0	0	0	0	0	0	1	1	0	0	1	0	1	0	0	1	Bacteria; Proteobacteria; Alphaproteobacteria; Rhodobacterales; Rhodobacteraceae; DC5-80-3 lineage
1465	0	0	0	0	0	0	0	1	0	0	0	0	0	0	1	1	1	0	0	0	Bacteria; Proteobacteria; Gammaproteobacteria; Oceanospirillales; OM182 clade; uncultured bacterium
1466	0	0	0	0	0	0	0	0	0	0	0	0	0	0	0	0	0	0	0	1	Bacteria; Proteobacteria; Betaproteobacteria; Burkholderiales; Comamonadaceae; Variovorax; uncultured bacterium
1467	0	1	0	0	0	0	0	0	0	0	0	0	0	0	0	0	0	0	0	1	Bacteria; Proteobacteria; Gammaproteobacteria; Oceanospirillales; Oceanospirillaceae; Pseudospirillum; uncultured marine bacterium
1468	0	0	1	0	0	0	0	0	0	0	0	0	0	0	0	0	0	0	0	0	Bacteria; Proteobacteria; Alphaproteobacteria; SAR11 clade; Surface 1; uncultured bacterium
1469	0	0	0	0	0	0	0	0	0	0	0	0	2	0	0	1	0	0	0	0	Bacteria; Proteobacteria; Gammaproteobacteria; Alteromonadales; Alteromonadaceae; SAR92 clade; uncultured marine bacterium
1470	0	0	0	0	0	0	0	0	0	0	0	1	0	0	0	0	0	0	0	0	Bacteria; Proteobacteria; Gammaproteobacteria; Alteromonadales; Alteromonadaceae; Glaciecola; Arctic sea ice bacterium ARK10128
1471	0	0	0	0	0	1	0	0	0	0	0	0	0	0	0	0	1	2	0	0	Bacteria; Proteobacteria; Gammaproteobacteria; Alteromonadales; Alteromonadaceae; SAR92 clade; uncultured bacterium
1472	4	4	5	1	4	19	3	0	1	1	0	0	1	0	1	7	1	2	0	3	Bacteria; Bacteroidetes; Flavobacteriia; Flavobacteriales; Flavobacteriaceae; Polaribacter; uncultured bacterium ARCTIC49_D_07
1473	0	0	0	0	0	0	0	0	0	0	0	1	0	0	0	0	0	0	0	0	Bacteria; Proteobacteria; Alphaproteobacteria; Rhodobacterales; Rhodobacteraceae; DC5-80-3 lineage
1474	0	0	0	0	0	0	0	0	0	0	0	0	0	0	0	0	0	0	0	1	Bacteria; Proteobacteria; Gammaproteobacteria; Alteromonadales; Alteromonadaceae; BD1-7 clade; uncultured bacterium
1475	0	0	0	0	0	0	0	0	0	0	1	0	0	0	0	0	0	0	0	0	Bacteria; Bacteroidetes; Flavobacteriia; Flavobacteriales; Flavobacteriaceae; NS4 marine group; uncultured bacterium
1476	0	0	0	0	1	0	0	0	0	0	0	0	0	0	0	0	0	0	0	0	Bacteria; Proteobacteria; Alphaproteobacteria; Rhodobacterales; Rhodobacteraceae; Lentibacter; uncultured bacterium
1477	0	0	0	0	0	0	0	0	0	0	0	0	0	0	0	0	0	3	0	0	Bacteria; Proteobacteria; Alphaproteobacteria; Rhodobacterales; Rhodobacteraceae; uncultured; uncultured alpha proteobacterium
1478	0	0	2	0	0	0	0	0	0	0	0	0	0	0	0	0	0	0	0	0	Bacteria; Bacteroidetes; Flavobacteriia; Flavobacteriales; Flavobacteriaceae; Formosa; uncultured marine bacterium
1479	0	0	1	0	0	0	0	0	0	0	0	0	0	0	0	0	0	1	0	0	Bacteria; Proteobacteria; Alphaproteobacteria; Rhodobacterales; Rhodobacteraceae; Roseobacter clade NAC11-7 lineage; uncultured alpha proteobacterium
1480	0	0	0	0	0	0	0	0	0	0	0	0	0	0	0	0	0	0	0	1	Bacteria; Proteobacteria; Gammaproteobacteria; Oceanospirillales; Oceanospirillaceae; Pseudospirillum; uncultured gamma proteobacterium
1481	0	0	0	0	0	0	0	0	0	0	0	0	1	0	0	0	0	0	0	0	Bacteria; Proteobacteria; Gammaproteobacteria; Alteromonadales; Colwelliaceae; Colwellia; uncultured bacterium
1482	0	3	0	0	0	4	1	0	2	0	0	0	0	0	2	3	0	1	1	1	Bacteria; Proteobacteria; Alphaproteobacteria; Rhodobacterales; Rhodobacteraceae; uncultured; uncultured bacterium
1483	0	0	0	0	1	0	0	0	0	0	0	0	0	0	2	0	0	0	0	0	Bacteria; Proteobacteria; Gammaproteobacteria; Alteromonadales; Alteromonadaceae; Halioglobus; marine gamma proteobacterium HTCC2246
1484	0	0	0	0	0	0	0	0	0	0	1	0	1	0	0	0	0	0	0	0	Bacteria; Proteobacteria; Alphaproteobacteria; Rhodobacterales; Rhodobacteraceae; Roseobacter clade NAC11-7 lineage; uncultured marine bacterium
1485	0	0	0	0	0	0	0	0	0	0	0	0	0	0	0	0	0	0	0	1	Bacteria; Bacteroidetes; Flavobacteriia; Flavobacteriales; Flavobacteriaceae; Polaribacter; uncultured bacterium
1486	0	0	0	0	0	0	0	1	0	0	0	0	0	0	0	1	0	1	0	2	Bacteria; Bacteroidetes; Flavobacteriia; Flavobacteriales; Flavobacteriaceae; Polaribacter; uncultured Bacteroidetes bacterium
1487	0	0	0	0	0	0	0	0	0	0	0	0	1	0	0	0	0	1	0	0	Bacteria; Proteobacteria; Alphaproteobacteria; Rhodobacterales; Rhodobacteraceae; DC5-80-3 lineage
1488	0	0	0	0	0	0	0	0	0	0	0	0	0	0	0	0	0	0	0	1	Bacteria; Proteobacteria; Alphaproteobacteria; Rhodobacterales; Rhodobacteraceae; uncultured; uncultured bacterium
1489	0	0	0	0	0	0	0	0	0	0	0	1	1	0	0	0	0	0	0	0	Bacteria; Proteobacteria; Alphaproteobacteria; Rhodobacterales; Rhodobacteraceae; Lentibacter; uncultured marine bacterium
1490	0	0	0	0	0	0	0	0	0	0	0	0	1	0	0	0	0	0	0	0	Bacteria; Proteobacteria; Alphaproteobacteria; Rhodobacterales; Rhodobacteraceae; Thalassococcus; uncultured bacterium
1491	0	0	1	0	0	0	0	0	0	0	0	0	0	0	0	0	0	0	0	0	Bacteria; Bacteroidetes; Flavobacteriia; Flavobacteriales; Cryomorphaceae; Owenweeksia; uncultured marine bacterium
1492	0	0	0	0	0	0	0	0	0	0	0	0	0	0	0	0	0	0	1	0	Bacteria; Proteobacteria; Gammaproteobacteria; Oceanospirillales; SAR86 clade; uncultured marine bacterium
1493	4	0	5	6	0	0	1	0	0	0	3	10	3	0	2	4	0	0	0	1	Bacteria; Bacteroidetes; Flavobacteriia; Flavobacteriales; Flavobacteriaceae; NS2b marine group; uncultured Bacteroidetes bacterium
1494	0	0	0	1	0	0	0	0	0	0	0	0	0	0	0	0	0	0	0	0	Bacteria; Proteobacteria; Gammaproteobacteria; Oceanospirillales; SAR86 clade; uncultured marine bacterium
1495	0	0	0	0	0	1	0	0	0	0	0	0	0	0	0	0	0	0	0	0	Bacteria; Proteobacteria; JTB23; uncultured gamma proteobacterium
1496	0	0	0	0	0	0	0	0	0	0	1	0	0	0	0	0	0	0	0	0	Bacteria; Proteobacteria; Betaproteobacteria; Methylophilales; Methylophilaceae; OM43 clade; uncultured marine bacterium
1497	0	0	0	0	0	0	0	0	0	0	1	0	0	0	0	0	0	0	0	0	Bacteria; Proteobacteria; Alphaproteobacteria; DB1-14; uncultured alpha proteobacterium
1498	0	0	0	0	0	0	0	0	0	0	0	0	0	0	0	1	0	0	0	0	Bacteria; Bacteroidetes; Flavobacteriia; Flavobacteriales; Flavobacteriaceae; Polaribacter; Polaribacter sp. IMCC17010
1499	0	0	0	0	0	1	0	0	0	0	0	0	0	0	0	0	0	0	0	0	Bacteria; Proteobacteria; Gammaproteobacteria; Alteromonadales; Alteromonadaceae; SAR92 clade; uncultured bacterium
1500	0	0	0	0	0	0	0	0	0	0	0	0	0	0	0	0	0	2	0	0	Bacteria; Bacteroidetes; Flavobacteriia; Flavobacteriales; Cryomorphaceae; Owenweeksia; uncultured marine bacterium
1501	0	0	0	0	0	0	0	0	1	0	0	0	0	0	0	0	0	0	0	0	Bacteria; Bacteroidetes; Flavobacteriia; Flavobacteriales; Cryomorphaceae; Owenweeksia; marine metagenome
1502	0	0	0	0	0	0	0	0	0	0	0	0	0	0	0	1	0	0	0	0	Bacteria; Proteobacteria; Gammaproteobacteria; Gammaproteobacteria Incertae Sedis; Unknown Family; Arenicella; uncultured bacterium
1503	0	0	0	0	0	0	0	0	0	0	0	0	0	0	0	1	0	0	0	0	Bacteria; Proteobacteria; Gammaproteobacteria; Oceanospirillales; Oceanospirillaceae; Pseudospirillum; uncultured bacterium
1504	3	0	0	0	0	0	0	0	0	0	1	2	0	0	0	0	0	0	0	0	Bacteria; Proteobacteria; Gammaproteobacteria; Oceanospirillales; SAR86 clade; uncultured bacterium
1505	0	1	1	0	0	0	0	0	0	0	3	0	0	0	0	1	0	0	0	0	Bacteria; Proteobacteria; Betaproteobacteria; Methylophilales; Methylophilaceae; OM43 clade; Methylophilales bacterium HTCC2181
1506	0	1	0	0	0	0	0	0	0	0	0	1	0	1	0	0	0	0	0	0	Bacteria; Proteobacteria; Gammaproteobacteria; Thiotrichales; Piscirickettsiaceae; uncultured; uncultured Piscirickettsiaceae bacterium
1507	0	0	0	0	0	0	0	0	0	0	0	1	0	0	0	0	0	0	0	0	Bacteria; Proteobacteria; Betaproteobacteria; Burkholderiales; Comamonadaceae; BAL58 marine group; uncultured marine bacterium
1508	0	0	0	0	0	0	0	0	0	0	0	1	0	0	0	0	0	0	0	0	Bacteria; Bacteroidetes; Cytophagia; Cytophagales; Flammeovirgaceae; Reichenbachiella; uncultured Cytophaga sp.
1509	0	0	0	0	0	0	0	0	0	0	0	0	0	0	0	1	0	0	0	0	Bacteria; Bacteroidetes; Flavobacteriia; Flavobacteriales; Flavobacteriaceae; Polaribacter; uncultured Polaribacter sp.
1510	0	0	0	0	0	0	0	0	0	0	0	1	0	0	0	0	0	0	0	0	Bacteria; Proteobacteria; Gammaproteobacteria; Pseudomonadales; Pseudomonadaceae; Pseudomonas; uncultured marine bacterium
1511	0	0	0	0	0	0	0	0	0	0	0	0	0	0	1	0	0	0	0	0	Bacteria; Proteobacteria; Gammaproteobacteria; Alteromonadales; Alteromonadaceae; OM60(NOR5) clade; uncultured marine bacterium
1512	0	0	0	0	0	0	0	0	0	0	0	1	0	0	0	0	0	0	0	0	Bacteria; Proteobacteria; Betaproteobacteria; Methylophilales; Methylophilaceae; OM43 clade; uncultured Methylophilaceae bacterium
1514	0	0	0	0	0	0	0	0	0	0	0	0	0	0	0	0	0	0	0	1	Bacteria; Proteobacteria; Gammaproteobacteria; Oceanospirillales; Oceanospirillaceae; Pseudospirillum; uncultured marine bacterium
1515	0	1	0	0	0	0	0	0	0	0	0	0	0	0	1	4	3	1	0	2	Bacteria; Verrucomicrobia; Opitutae; Puniceicoccales; Puniceicoccaceae; marine group; uncultured bacterium
1516	0	0	0	0	0	0	0	0	0	0	0	1	0	0	0	0	0	0	0	0	Bacteria; Proteobacteria; Gammaproteobacteria; Alteromonadales; Alteromonadaceae; Luminiphilus; uncultured marine bacterium
1517	0	0	0	0	0	0	0	0	0	0	0	0	0	0	0	0	1	0	0	0	Bacteria; Proteobacteria; Alphaproteobacteria; Rhodobacterales; Rhodobacteraceae; Lentibacter; uncultured alpha proteobacterium
1518	0	1	0	0	0	0	2	0	1	0	0	0	0	0	1	1	0	0	0	0	Bacteria; Proteobacteria; Alphaproteobacteria; DB1-14; uncultured bacterium
1519	0	0	0	0	0	0	0	0	0	0	0	0	0	0	0	0	0	0	0	1	Bacteria; Proteobacteria; Gammaproteobacteria; Oceanospirillales; OM182 clade; uncultured gamma proteobacterium
1520	0	0	0	0	0	0	0	0	0	0	0	0	1	0	0	0	0	0	0	0	Bacteria; Proteobacteria; Alphaproteobacteria; Rhodobacterales; Rhodobacteraceae; Lentibacter; uncultured alpha proteobacterium
1521	0	0	0	0	0	0	0	0	0	0	1	0	0	0	0	0	0	0	0	0	Bacteria; Proteobacteria; Alphaproteobacteria; Rhodobacterales; Rhodobacteraceae; uncultured; uncultured marine bacterium
1522	0	0	0	0	0	0	0	0	0	0	0	0	0	0	0	0	1	0	0	0	Bacteria; Proteobacteria; Alphaproteobacteria; Rhodobacterales; Rhodobacteraceae; uncultured; uncultured bacterium
1523	0	0	0	0	0	0	0	0	1	0	0	0	0	0	0	0	0	0	0	0	Bacteria; Bacteroidetes; Flavobacteriia; Flavobacteriales; Cryomorphaceae; Owenweeksia; uncultured Polaribacter sp.
1525	0	0	0	0	0	0	0	0	0	0	1	0	0	0	0	0	0	0	0	0	Bacteria; Proteobacteria; Gammaproteobacteria; Sva0071; uncultured marine bacterium
1526	0	0	0	0	0	0	0	0	0	0	0	0	0	0	0	0	1	0	0	0	Bacteria; Proteobacteria; Alphaproteobacteria; Rhodospirillales; Rhodospirillaceae; Defluviicoccus; uncultured alpha proteobacterium
1527	0	0	0	0	0	1	0	0	1	0	0	0	0	0	3	5	1	2	0	0	Bacteria; Proteobacteria; Gammaproteobacteria; Alteromonadales; Alteromonadaceae; SAR92 clade; uncultured marine bacterium
1528	0	0	0	23	1	0	1	0	4	1	0	0	0	7	0	0	1	1	0	1	Bacteria; Proteobacteria; Alphaproteobacteria; Rhodobacterales; Rhodobacteraceae; Octadecabacter; uncultured bacterium
1529	0	0	0	0	1	0	0	0	0	0	0	0	0	0	0	0	0	0	0	0	Bacteria; Proteobacteria; Alphaproteobacteria; SAR11 clade; uncultured marine bacterium
1530	0	0	0	0	0	0	0	0	0	0	0	0	0	0	1	0	0	0	0	0	Bacteria; Candidate division SR1; uncultured organism
1531	0	0	0	0	0	0	0	0	0	0	0	0	0	0	1	0	0	0	0	0	Bacteria; Proteobacteria; Deltaproteobacteria; Desulfuromonadales; Desulfuromonadaceae; Desulfuromusa; uncultured bacterium
1532	0	0	0	0	0	0	0	0	0	0	0	0	1	0	0	0	0	0	0	0	Bacteria; Proteobacteria; Gammaproteobacteria; Oceanospirillales; SAR86 clade; uncultured marine bacterium
1533	0	1	0	0	2	0	1	0	0	0	0	0	0	0	0	1	0	0	0	0	Bacteria; Proteobacteria; Alphaproteobacteria; Rhodobacterales; Rhodobacteraceae; DC5-80-3 lineage
1534	0	0	0	0	0	0	0	0	0	0	0	0	0	0	0	0	0	2	0	0	Bacteria; Bacteroidetes; Flavobacteriia; Flavobacteriales; Cryomorphaceae; NS10 marine group; uncultured Bacteroidetes bacterium
1535	0	0	0	0	0	0	0	0	0	0	0	0	0	0	0	0	0	0	0	1	Bacteria; Proteobacteria; Betaproteobacteria; Methylophilales; Methylophilaceae; OM43 clade; uncultured bacterium
1536	0	0	0	0	0	0	0	0	0	0	0	0	0	0	0	1	0	0	0	0	Bacteria; Proteobacteria; Betaproteobacteria; Burkholderiales; Comamonadaceae; Acidovorax; uncultured Comamonadaceae bacterium
1537	0	0	0	0	0	0	0	0	0	0	0	0	0	0	0	0	0	0	0	1	Bacteria; Bacteroidetes; Flavobacteriia; Flavobacteriales; Flavobacteriaceae; Sufflavibacter; uncultured marine bacterium
1538	0	1	0	0	0	0	0	0	0	0	0	1	0	0	0	1	0	0	0	0	Bacteria; Proteobacteria; Gammaproteobacteria; Alteromonadales; Alteromonadaceae; SAR92 clade; Gammaproteobacteria bacterium MOLA455
1540	1	2	15	21	6	4	10	2	5	0	1	45	29	11	19	43	4	1	4	7	Bacteria; Proteobacteria; Alphaproteobacteria; Rhodospirillales; Rhodospirillaceae; uncultured; uncultured bacterium
1541	0	0	0	0	0	0	0	0	0	0	0	0	0	0	1	0	0	0	0	0	Bacteria; Proteobacteria; Gammaproteobacteria; Alteromonadales; Alteromonadaceae; Haliea; uncultured bacterium
1542	0	0	0	0	1	0	0	0	0	0	0	0	0	0	3	0	0	0	0	0	Bacteria; Bacteroidetes; Flavobacteriia; Flavobacteriales; Flavobacteriaceae; NS4 marine group; uncultured bacterium
1543	0	0	0	0	0	0	0	0	0	0	1	0	0	0	0	0	0	0	0	0	Bacteria; Proteobacteria; Gammaproteobacteria; Thiotrichales; H2-104-2; uncultured bacterium
1544	0	0	0	0	0	0	0	0	0	0	1	0	0	0	0	0	0	0	0	0	Bacteria; Proteobacteria; Betaproteobacteria; Methylophilales; Methylophilaceae; OM43 clade; uncultured bacterium
1545	0	0	0	0	1	1	0	0	0	0	0	0	0	0	0	0	0	0	0	0	Bacteria; Verrucomicrobia; Opitutae; Puniceicoccales; Puniceicoccaceae; Pelagicoccus; Verrucomicrobia bacterium H-MN48
1546	0	0	0	0	0	1	0	0	0	0	0	0	0	0	0	0	0	0	0	0	Bacteria; Proteobacteria; Gammaproteobacteria; Oceanospirillales; Oceanospirillaceae; Pseudospirillum; uncultured gamma proteobacterium
1547	0	0	0	0	0	0	0	0	0	0	0	0	0	0	0	0	2	0	0	0	Bacteria; Proteobacteria; Gammaproteobacteria; Alteromonadales; Alteromonadaceae; SAR92 clade; uncultured marine bacterium
1548	0	0	0	0	0	0	0	0	0	0	0	1	0	0	0	0	1	0	0	0	Bacteria; Proteobacteria; Gammaproteobacteria; Oceanospirillales; Oceanospirillaceae; Pseudospirillum; uncultured gamma proteobacterium
1549	0	0	1	0	0	0	1	0	0	0	0	0	0	0	0	0	0	0	0	1	Bacteria; Proteobacteria; Alphaproteobacteria; Rhodobacterales; Rhodobacteraceae; Roseobacter clade NAC11-7 lineage; uncultured marine bacterium
1550	0	0	1	0	0	0	0	0	0	0	0	0	0	0	0	0	0	0	0	0	Bacteria; Bacteroidetes; Flavobacteriia; Flavobacteriales; Flavobacteriaceae; uncultured; uncultured marine bacterium
1551	0	0	0	0	0	0	1	0	0	0	0	1	0	0	0	0	0	0	0	0	Bacteria; Tenericutes; Mollicutes; Entomoplasmatales; Entomoplasmatales Incertae Sedis; Candidatus Hepatoplasma; uncultured bacterium
1552	0	0	0	0	0	0	0	0	0	0	1	1	0	0	2	3	0	0	0	0	Bacteria; Proteobacteria; Gammaproteobacteria; Oceanospirillales; Alcanivoracaceae; Kangiella; uncultured bacterium
1553	0	0	0	0	0	0	0	0	0	0	1	0	0	0	0	0	0	0	0	0	Bacteria; Proteobacteria; Alphaproteobacteria; Rickettsiales; SAR116 clade; uncultured bacterium
1554	0	0	0	0	0	0	0	0	0	0	0	1	0	0	0	0	0	0	0	0	Bacteria; Proteobacteria; Gammaproteobacteria; Oceanospirillales; Oceanospirillaceae; Marinobacterium; uncultured marine bacterium
1555	0	0	0	0	0	0	0	0	0	0	0	1	0	0	0	0	0	0	0	0	Bacteria; Proteobacteria; Alphaproteobacteria; Rhodobacterales; Rhodobacteraceae; uncultured; uncultured bacterium
1556	65	151	243	261	58	49	41	26	120	6	16	101	41	33	23	53	3	33	45	24	Bacteria; Bacteroidetes; Flavobacteriia; Flavobacteriales; Flavobacteriaceae; NS5 marine group; uncultured Flavobacteriaceae bacterium
1557	0	1	0	0	1	0	1	0	0	0	0	0	0	0	0	1	1	2	0	0	Bacteria; Proteobacteria; Gammaproteobacteria; Alteromonadales; Alteromonadaceae; SAR92 clade; uncultured marine bacterium
1558	0	0	0	0	0	0	0	0	0	0	0	0	0	0	0	1	0	0	0	0	Bacteria; Bacteroidetes; Flavobacteriia; Flavobacteriales; Flavobacteriaceae; Polaribacter; uncultured Flavobacteriaceae bacterium
1559	0	0	0	0	0	0	1	0	0	0	0	0	0	0	0	0	0	0	0	0	Bacteria; Bacteroidetes; Flavobacteriia; Flavobacteriales; Flavobacteriaceae; uncultured; uncultured deep-sea bacterium
1560	0	1	0	0	1	0	0	0	0	0	0	1	0	1	0	0	0	1	1	0	Bacteria; Proteobacteria; Gammaproteobacteria; Oceanospirillales; Oceanospirillaceae; Balneatrix; uncultured bacterium
1561	0	0	0	0	0	0	0	0	0	0	0	1	0	0	0	0	0	0	0	0	Bacteria; Proteobacteria; Alphaproteobacteria; Rhodospirillales; Rhodospirillaceae; uncultured; uncultured bacterium
1562	0	0	0	0	0	0	0	0	0	0	0	0	0	0	0	0	0	1	0	0	Bacteria; Proteobacteria; Gammaproteobacteria; Oceanospirillales; Oceanospirillaceae; Pseudospirillum; uncultured sediment bacterium
1563	0	0	0	0	0	0	0	0	0	0	1	0	0	0	0	0	0	0	0	0	Bacteria; Bacteroidetes; Cytophagia; Cytophagales; Flammeovirgaceae; Luteivirga; uncultured organism
1564	1	0	0	0	0	0	0	0	0	0	0	0	0	0	0	0	0	0	0	0	Bacteria; Proteobacteria; Alphaproteobacteria; DB1-14; uncultured organism
1565	0	0	0	0	0	0	0	0	0	0	0	0	0	0	1	0	0	0	0	0	Bacteria; Proteobacteria; Gammaproteobacteria; Alteromonadales; Alteromonadaceae; SAR92 clade; uncultured bacterium
1566	1	0	0	0	0	1	0	0	0	0	0	0	0	0	1	0	0	1	0	1	Bacteria; Proteobacteria; Alphaproteobacteria; Rhodobacterales; Rhodobacteraceae; Roseobacter clade NAC11-7 lineage; uncultured alpha proteobacterium
1567	0	0	0	0	0	0	0	0	0	0	0	1	0	0	0	0	0	0	0	0	Bacteria; Proteobacteria; Gammaproteobacteria; Oceanospirillales; SAR86 clade; uncultured marine bacterium
1568	0	0	0	0	0	0	0	0	0	0	0	1	0	0	0	0	0	0	0	0	Bacteria; Proteobacteria; Deltaproteobacteria; SAR324 clade(Marine group B); uncultured bacterium
1569	0	1	0	0	2	0	0	1	0	0	2	0	0	0	1	0	0	1	0	1	Bacteria; Proteobacteria; Alphaproteobacteria; Rhodobacterales; Rhodobacteraceae; DC5-80-3 lineage
1570	4	1	2	0	0	0	0	0	0	0	0	0	0	0	0	0	0	0	0	0	Bacteria; Proteobacteria; Alphaproteobacteria; SAR11 clade; uncultured marine bacterium
1571	0	0	0	0	0	0	0	0	0	0	0	0	1	0	1	1	0	0	0	0	Bacteria; Proteobacteria; Gammaproteobacteria; Alteromonadales; Alteromonadaceae; SAR92 clade; uncultured bacterium
1572	0	0	0	0	0	0	0	0	0	0	1	0	0	0	0	0	0	0	0	0	Bacteria; Proteobacteria; Alphaproteobacteria; Rhodobacterales; Rhodobacteraceae; Defluviimonas; uncultured alpha proteobacterium
1573	0	0	0	0	0	0	0	0	1	0	0	0	0	0	0	0	0	0	0	0	Bacteria; Bacteroidetes; Flavobacteriia; Flavobacteriales; Cryomorphaceae; Owenweeksia; uncultured Bacteroidetes bacterium
1574	0	0	0	0	0	0	0	0	1	0	0	0	0	0	0	0	0	0	0	0	Bacteria; Proteobacteria; Alphaproteobacteria; Rhodobacterales; Rhodobacteraceae; uncultured; uncultured Rhodobacteraceae bacterium
1575	0	0	0	2	0	1	0	0	0	0	0	0	0	0	0	0	0	0	0	1	Bacteria; Proteobacteria; Gammaproteobacteria; Oceanospirillales; OM182 clade; uncultured gamma proteobacterium
1576	0	0	0	0	0	0	1	0	0	0	0	0	0	0	0	0	0	1	0	0	Bacteria; Proteobacteria; Alphaproteobacteria; Rhodobacterales; Rhodobacteraceae; DC5-80-3 lineage
1577	0	0	0	0	0	0	0	0	1	0	0	0	0	0	0	0	0	0	0	0	Bacteria; Verrucomicrobia; Verrucomicrobiae; Verrucomicrobiales; Rubritaleaceae; Rubritalea; uncultured bacterium
1578	0	0	0	0	0	0	0	0	0	0	0	1	0	0	0	0	0	0	0	0	Bacteria; Proteobacteria; Gammaproteobacteria; Oceanospirillales; Oceanospirillaceae; Pseudospirillum; uncultured marine bacterium
1579	0	0	0	0	0	0	0	0	0	0	0	0	0	0	0	0	0	0	0	1	Bacteria; Bacteroidetes; Flavobacteriia; Flavobacteriales; Flavobacteriaceae; Polaribacter; uncultured Bacteroidetes bacterium
1580	0	0	0	0	0	0	0	0	0	0	0	0	0	0	0	1	0	0	0	0	Bacteria; Proteobacteria; Gammaproteobacteria; Alteromonadales; Alteromonadaceae; OM60(NOR5) clade; uncultured marine bacterium
1581	0	0	0	0	0	0	0	0	0	0	0	1	0	0	0	0	0	0	0	0	Bacteria; Proteobacteria; Alphaproteobacteria; Rhodobacterales; Rhodobacteraceae; Roseobacter clade NAC11-7 lineage; uncultured alpha proteobacterium
1582	1	0	0	0	0	0	0	0	0	0	0	0	0	0	0	0	0	0	0	0	Bacteria; Proteobacteria; Gammaproteobacteria; Oceanospirillales; SAR86 clade; uncultured marine bacterium
1583	0	0	0	0	0	0	0	0	0	0	0	0	0	0	1	1	0	0	0	0	Bacteria; Proteobacteria; Alphaproteobacteria; Rickettsiales; SM2D12; uncultured bacterium
1584	1	0	0	0	0	0	0	0	0	0	0	0	0	0	0	0	0	0	0	0	Bacteria; Proteobacteria; Alphaproteobacteria; Rhodobacterales; Rhodobacteraceae; uncultured; uncultured bacterium
1585	0	0	0	0	0	0	0	0	0	0	0	0	0	0	1	0	0	0	0	0	Bacteria; Proteobacteria; Deltaproteobacteria; GR-WP33-30; uncultured bacterium
1586	0	0	0	0	0	0	0	0	0	0	0	0	0	0	1	0	0	0	0	0	Bacteria; Proteobacteria; Alphaproteobacteria; Rickettsiales; SM2D12; uncultured bacterium
1587	0	0	0	0	0	0	0	0	0	0	0	0	0	0	0	0	0	2	0	1	Bacteria; Proteobacteria; Alphaproteobacteria; Rhodobacterales; Rhodobacteraceae; uncultured; uncultured bacterium
1588	0	0	0	0	0	0	0	0	0	0	0	0	1	0	0	0	0	0	0	0	Bacteria; Proteobacteria; Deltaproteobacteria; Desulfobacterales; Desulfobacteraceae; Desulfofrigus; Desulfofrigus fragile
1589	0	0	0	0	0	0	0	0	0	0	0	0	1	0	0	0	0	0	0	0	Bacteria; Proteobacteria; Deltaproteobacteria; Desulfobacterales; Desulfobacteraceae; uncultured; uncultured bacterium
1590	0	1	0	0	0	0	0	0	0	0	0	0	0	0	0	0	0	0	0	0	Bacteria; Proteobacteria; Alphaproteobacteria; Rhodobacterales; Rhodobacteraceae; Roseobacter clade NAC11-7 lineage; uncultured bacterium
1591	0	0	0	0	0	0	0	0	0	0	0	0	0	0	0	3	0	0	0	0	Bacteria; Proteobacteria; Gammaproteobacteria; Oceanospirillales; SAR86 clade; uncultured marine bacterium
1592	0	0	0	0	0	0	0	0	0	0	0	0	0	0	2	0	0	0	1	1	Bacteria; Proteobacteria; Gammaproteobacteria; Oceanospirillales; Oceanospirillaceae; Pseudospirillum; uncultured gamma proteobacterium
1593	0	0	0	0	0	0	0	0	0	0	0	0	0	0	0	0	0	0	1	0	Bacteria; Bacteroidetes; Bacteroidia; Bacteroidales; Marinilabiaceae; Marinifilum; uncultured Bacteroidetes bacterium
1594	0	0	0	0	0	0	0	0	0	0	0	0	0	0	0	0	1	0	0	0	Bacteria; Proteobacteria; Gammaproteobacteria; Alteromonadales; Alteromonadaceae; SAR92 clade; uncultured bacterium
1595	0	0	0	1	2	2	0	0	0	0	1	0	0	0	1	0	0	0	0	0	Bacteria; Bacteroidetes; Cytophagia; Cytophagales; Flammeovirgaceae; Marinoscillum; uncultured marine bacterium
1596	0	0	0	0	0	0	0	0	0	0	1	0	0	0	0	0	0	0	0	0	Bacteria; Proteobacteria; Alphaproteobacteria; Rhodobacterales; Rhodobacteraceae; DC5-80-3 lineage
1597	0	0	1	0	0	0	0	0	0	0	0	0	0	0	0	0	0	0	0	0	Bacteria; Proteobacteria; Gammaproteobacteria; Oceanospirillales; SAR86 clade; uncultured marine bacterium
1598	0	0	0	0	0	0	0	0	0	0	0	1	0	0	0	0	0	0	0	0	Bacteria; Proteobacteria; Betaproteobacteria; Burkholderiales; Comamonadaceae; Acidovorax; uncultured Comamonadaceae bacterium
1599	0	0	0	0	0	0	0	0	0	0	0	0	0	0	0	0	0	0	0	1	Bacteria; Proteobacteria; Alphaproteobacteria; Rhodobacterales; Rhodobacteraceae; Roseobacter clade NAC11-7 lineage; uncultured alpha proteobacterium
1600	0	0	0	0	0	0	0	0	0	0	0	0	0	0	0	0	0	0	0	1	Bacteria; Proteobacteria; Alphaproteobacteria; Rhodobacterales; Rhodobacteraceae; uncultured; uncultured marine bacterium
1601	0	0	1	0	0	0	0	0	0	0	0	0	0	0	0	0	0	0	0	0	Bacteria; Proteobacteria; Alphaproteobacteria; Rhodobacterales; Rhodobacteraceae; Roseobacter clade NAC11-7 lineage; uncultured bacterium
1602	4	0	0	0	0	0	0	1	0	0	0	0	0	0	0	0	0	0	0	0	Bacteria; Proteobacteria; Alphaproteobacteria; Rhodobacterales; Rhodobacteraceae; Gemmobacter; uncultured bacterium
1603	1	0	0	0	0	0	0	0	0	0	0	0	0	0	0	0	0	0	0	0	Bacteria; Proteobacteria; Deltaproteobacteria; SAR324 clade(Marine group B); uncultured bacterium
1605	0	0	0	0	0	0	0	0	0	0	0	0	0	1	0	1	0	0	0	0	Bacteria; Proteobacteria; Alphaproteobacteria; Rhodobacterales; Rhodobacteraceae; DC5-80-3 lineage
1606	0	0	0	0	0	0	0	0	0	0	0	0	1	0	0	0	0	0	0	0	Bacteria; Proteobacteria; Gammaproteobacteria; Oceanospirillales; Oceanospirillaceae; Pseudospirillum; uncultured marine bacterium
1607	0	0	1	0	0	0	0	0	0	0	0	0	0	0	0	0	0	0	0	0	Bacteria; Proteobacteria; Gammaproteobacteria; Alteromonadales; Pseudoalteromonadaceae; uncultured; uncultured gamma proteobacterium
1608	0	0	0	0	0	0	0	0	0	0	0	0	0	0	0	0	0	0	0	1	Bacteria; Proteobacteria; Alphaproteobacteria; Rhodobacterales; Rhodobacteraceae; Roseobacter clade NAC11-7 lineage; uncultured alpha proteobacterium
1609	0	0	0	0	0	0	0	0	0	0	0	0	1	0	0	0	0	0	0	0	Bacteria; Proteobacteria; Gammaproteobacteria; Oceanospirillales; SAR86 clade; uncultured marine bacterium
1610	1	3	1	0	0	1	1	0	1	0	1	0	2	0	3	1	0	0	0	0	Bacteria; Proteobacteria; Gammaproteobacteria; Alteromonadales; Alteromonadaceae; SAR92 clade; uncultured bacterium
1611	2	0	1	2	8	3	0	4	5	1	3	0	0	0	1	2	0	1	0	2	Bacteria; Bacteroidetes; Cytophagia; Cytophagales; Flammeovirgaceae; uncultured; uncultured bacterium
1612	0	0	0	0	0	0	0	0	0	0	0	0	0	0	1	0	0	0	0	0	Bacteria; Proteobacteria; Gammaproteobacteria; Alteromonadales; Alteromonadaceae; Simiduia; gamma proteobacterium Y001
1613	0	0	0	0	0	1	0	0	0	0	0	0	0	0	0	0	0	0	0	0	Bacteria; Verrucomicrobia; Opitutae; Puniceicoccales; Puniceicoccaceae; Lentimonas; uncultured Verrucomicrobia bacterium
1614	0	0	0	0	0	1	0	0	0	0	0	0	0	0	0	0	0	0	0	0	Bacteria; Verrucomicrobia; Opitutae; Puniceicoccales; Puniceicoccaceae; Lentimonas; uncultured Verrucomicrobia bacterium
1615	0	0	0	0	0	0	0	0	0	0	0	0	0	0	1	0	0	0	0	1	Bacteria; Proteobacteria; Gammaproteobacteria; Alteromonadales; Pseudoalteromonadaceae; Pseudoalteromonas; uncultured bacterium
1616	0	0	0	0	0	0	0	0	0	0	0	0	1	0	0	0	0	0	0	0	Bacteria; Proteobacteria; Gammaproteobacteria; Alteromonadales; Alteromonadaceae; SAR92 clade; uncultured bacterium
1617	1	0	0	0	0	0	0	0	1	0	0	0	0	0	0	0	0	0	0	0	Bacteria; Proteobacteria; Deltaproteobacteria; Bdellovibrionales; Bacteriovoracaceae; uncultured; Bacteriovorax sp. IP1
1618	0	3	3	0	0	0	0	0	0	0	0	0	0	0	0	0	0	0	0	0	Bacteria; Verrucomicrobia; Verrucomicrobiae; Verrucomicrobiales; Rubritaleaceae; Rubritalea; Rubritalea sp. shu-10-MA45-1
1619	0	0	0	0	0	0	0	0	0	0	1	0	0	0	0	0	0	0	0	0	Bacteria; Bacteroidetes; Cytophagia; Cytophagales; Flammeovirgaceae; Fulvivirga; uncultured bacterium
1620	4	1	0	0	1	1	0	2	0	0	0	0	1	0	0	0	0	0	0	0	Bacteria; Proteobacteria; Alphaproteobacteria; Rhodobacterales; Rhodobacteraceae; Roseobacter clade NAC11-7 lineage; uncultured marine bacterium
1621	0	0	0	0	0	0	0	0	0	0	0	1	0	1	0	0	0	0	0	0	Bacteria; Proteobacteria; Alphaproteobacteria; Rhodobacterales; Rhodobacteraceae; uncultured; uncultured bacterium
1622	0	0	0	0	0	0	0	0	0	0	0	0	1	0	0	0	0	0	0	0	Bacteria; Proteobacteria; Gammaproteobacteria; Alteromonadales; Alteromonadaceae; SAR92 clade; uncultured marine bacterium
1623	0	0	0	0	0	0	0	0	0	0	0	0	0	1	0	0	0	0	0	0	Bacteria; Bacteroidetes; Flavobacteriia; Flavobacteriales; Cryomorphaceae; Owenweeksia; uncultured bacterium
1624	0	1	2	1	0	0	0	0	0	0	0	2	19	0	0	3	0	1	0	0	Bacteria; Fibrobacteres; Fibrobacteria; Fibrobacterales; Fibrobacteraceae; uncultured; uncultured Fibrobacteres bacterium
1625	0	0	0	0	0	0	0	0	0	0	0	0	0	0	0	1	0	0	0	0	Bacteria; Bacteroidetes; Flavobacteriia; Flavobacteriales; Flavobacteriaceae; Polaribacter; uncultured Flavobacteriaceae bacterium
1626	0	0	0	0	0	0	0	0	0	0	0	0	0	0	0	0	0	0	0	1	Bacteria; Proteobacteria; Gammaproteobacteria; Alteromonadales; Alteromonadaceae; Luminiphilus; uncultured marine bacterium
1627	0	0	0	0	0	0	0	0	0	0	1	0	0	0	0	0	0	0	0	1	Bacteria; Proteobacteria; Gammaproteobacteria; Oceanospirillales; Oceanospirillaceae; Pseudospirillum; uncultured marine bacterium
1628	0	0	0	0	0	0	0	0	0	0	0	0	0	0	0	0	0	0	0	1	Bacteria; Bacteroidetes; Flavobacteriia; Flavobacteriales; Cryomorphaceae; Owenweeksia; uncultured bacterium
1629	3	1	5	1	4	0	0	0	3	1	2	0	1	1	0	1	0	0	1	1	Bacteria; Bacteroidetes; Flavobacteriia; Flavobacteriales; Flavobacteriaceae; NS5 marine group; uncultured Flavobacteriia bacterium
1630	0	1	1	0	0	0	0	0	0	0	0	0	0	0	0	0	0	0	0	0	Bacteria; Verrucomicrobia; Verrucomicrobiae; Verrucomicrobiales; Rubritaleaceae; Rubritalea; Rubritalea sp. shu-10-MA45-1
1631	0	0	0	0	0	0	0	0	0	0	0	0	0	0	1	0	0	0	0	0	Bacteria; Bacteroidetes; Flavobacteriia; Flavobacteriales; Flavobacteriaceae; Sufflavibacter; uncultured bacterium
1632	0	6	2	0	0	0	0	0	0	0	0	1	0	0	0	0	0	0	0	0	Bacteria; Verrucomicrobia; Verrucomicrobiae; Verrucomicrobiales; Rubritaleaceae; Rubritalea; Rubritalea sp. shu-10-MA45-1
1633	0	1	0	0	1	1	0	0	0	0	1	1	1	0	3	0	0	1	0	3	Bacteria; Proteobacteria; Alphaproteobacteria; Rhodobacterales; Rhodobacteraceae; Lentibacter; uncultured alpha proteobacterium
1634	0	0	0	0	0	0	1	0	0	0	0	0	0	0	0	0	0	0	0	0	Bacteria; Proteobacteria; Gammaproteobacteria; Oceanospirillales; OM182 clade; uncultured gamma proteobacterium
1635	0	0	2	0	0	0	0	2	1	0	0	0	0	0	0	2	0	1	2	2	Bacteria; Proteobacteria; Gammaproteobacteria; Alteromonadales; Alteromonadaceae; SAR92 clade; gamma proteobacterium HTCC2207
1636	0	0	0	0	0	0	0	0	0	0	0	1	0	0	0	0	0	0	0	0	Bacteria; Bacteroidetes; Flavobacteriia; Flavobacteriales; Flavobacteriaceae; Sufflavibacter; uncultured bacterium
1637	0	0	0	0	0	0	0	0	0	0	0	0	0	0	0	1	0	1	0	0	Bacteria; Bacteroidetes; Flavobacteriia; Flavobacteriales; Flavobacteriaceae; uncultured; sponge bacterium Zo6
1638	2	0	0	0	0	0	0	0	0	0	0	0	0	0	0	0	0	0	0	0	Bacteria; Bacteroidetes; Flavobacteriia; Flavobacteriales; Flavobacteriaceae; NS5 marine group; uncultured marine bacterium
1639	0	0	2	0	0	0	0	0	0	0	0	0	0	0	1	0	0	0	0	0	Bacteria; Proteobacteria; Alphaproteobacteria; Rhodobacterales; Rhodobacteraceae; Lentibacter; uncultured alpha proteobacterium
1640	0	0	0	0	0	0	0	0	0	0	0	0	0	0	0	1	0	0	0	0	Bacteria; Proteobacteria; Gammaproteobacteria; Oceanospirillales; SAR86 clade; uncultured bacterium
1641	0	0	0	0	0	0	0	0	0	0	0	1	0	0	0	0	0	0	0	0	Bacteria; Bacteroidetes; Flavobacteriia; Flavobacteriales; Flavobacteriaceae; NS4 marine group; uncultured marine bacterium
1642	0	0	0	0	0	0	0	0	0	0	0	0	1	0	0	0	0	0	0	0	Bacteria; Proteobacteria; Gammaproteobacteria; Pseudomonadales; Pseudomonadaceae; Pseudomonas; uncultured marine bacterium
1643	43	85	100	20	55	15	55	3	6	9	0	1	0	1	0	0	0	1	0	0	Bacteria; Proteobacteria; Alphaproteobacteria; SAR11 clade; Surface 1; uncultured marine bacterium
1644	0	0	0	0	0	0	0	0	0	0	0	0	0	1	0	0	0	0	0	0	Bacteria; Proteobacteria; Alphaproteobacteria; Rhodobacterales; Rhodobacteraceae; Planktotalea; uncultured bacterium
1645	0	0	0	0	2	0	0	0	0	0	0	0	0	0	0	0	0	0	0	0	Bacteria; Proteobacteria; Gammaproteobacteria; Alteromonadales; Alteromonadaceae; SAR92 clade; uncultured bacterium
1646	0	1	0	0	0	0	0	0	0	0	0	0	0	0	0	0	0	0	0	1	Bacteria; Bacteroidetes; Flavobacteriia; Flavobacteriales; Flavobacteriaceae; Polaribacter; uncultured bacterium
1647	0	0	0	0	0	0	0	0	0	0	0	0	0	0	0	1	0	0	0	0	Bacteria; Proteobacteria; Gammaproteobacteria; Oceanospirillales; Oceanospirillaceae; Pseudospirillum; uncultured gamma proteobacterium
1648	0	0	0	0	0	0	0	0	1	0	0	0	0	0	0	0	0	0	0	0	Bacteria; Bacteroidetes; Flavobacteriia; Flavobacteriales; Flavobacteriaceae; Polaribacter; uncultured Bacteroidetes bacterium
1649	0	0	0	0	0	0	0	0	0	0	0	0	0	0	0	0	0	0	2	0	Bacteria; Proteobacteria; Gammaproteobacteria; Gammaproteobacteria Incertae Sedis; Unknown Family; Arenicella; uncultured proteobacterium
1650	0	0	0	0	1	0	0	0	0	0	0	0	0	0	0	0	0	0	0	0	Bacteria; Proteobacteria; Gammaproteobacteria; Oceanospirillales; Oceanospirillaceae; Pseudospirillum; uncultured Marinomonas sp.
1651	0	0	0	0	0	0	0	0	0	0	0	0	0	0	1	0	0	0	0	0	Bacteria; Proteobacteria; Gammaproteobacteria; Oceanospirillales; Oceanospirillaceae; Balneatrix; uncultured gamma proteobacterium
1652	0	0	0	0	0	0	0	0	0	0	0	0	0	0	0	1	0	0	0	0	Bacteria; Proteobacteria; Gammaproteobacteria; Oceanospirillales; OM182 clade; uncultured marine bacterium
1653	0	0	0	0	0	0	0	0	0	0	0	0	0	0	0	0	0	0	0	1	Bacteria; Proteobacteria; Gammaproteobacteria; Oceanospirillales; Oceanospirillaceae; Pseudospirillum; uncultured marine bacterium
1654	0	0	0	0	0	0	0	0	0	0	0	0	1	0	0	0	0	0	0	0	Bacteria; Proteobacteria; Deltaproteobacteria; Desulfobacterales; Desulfobulbaceae; MSBL7; uncultured delta proteobacterium
1655	0	0	0	0	0	0	0	0	0	0	0	1	0	0	0	0	0	0	0	0	Bacteria; Proteobacteria; Gammaproteobacteria; Alteromonadales; Alteromonadaceae; Luminiphilus; uncultured marine bacterium
1656	0	0	0	0	0	0	0	0	0	0	0	0	0	0	0	0	0	1	0	0	Bacteria; Proteobacteria; Alphaproteobacteria; Rhodobacterales; Rhodobacteraceae; DC5-80-3 lineage
1657	1	0	0	0	0	0	0	0	0	0	12	8	2	1	0	0	0	0	0	0	Bacteria; Proteobacteria; Betaproteobacteria; Hydrogenophilales; Hydrogenophilaceae; Thiobacillus; uncultured bacterium
1658	0	0	0	0	0	0	0	0	0	0	0	0	0	0	0	1	0	0	0	0	Bacteria; Bacteroidetes; Flavobacteriia; Flavobacteriales; Flavobacteriaceae; Sufflavibacter; uncultured marine bacterium
1659	0	0	0	1	0	0	0	0	0	0	0	0	0	0	0	0	0	0	0	0	Bacteria; Bacteroidetes; Sphingobacteriia; Sphingobacteriales; Chitinophagaceae; Hydrotalea; uncultured bacterium
1660	0	0	0	0	0	0	0	0	0	0	0	0	0	0	0	0	0	1	0	0	Bacteria; Proteobacteria; Gammaproteobacteria; Oceanospirillales; Oceanospirillaceae; Pseudospirillum; uncultured marine bacterium
1661	0	0	0	0	0	0	0	0	0	0	0	1	0	0	0	0	0	0	0	0	Bacteria; Proteobacteria; Gammaproteobacteria; Alteromonadales; Alteromonadaceae; OM60(NOR5) clade; uncultured marine bacterium
1662	0	0	0	0	0	0	0	0	0	0	1	0	0	0	0	0	0	0	0	0	Bacteria; Proteobacteria; Gammaproteobacteria; Oceanospirillales; Oleiphilaceae; Oleiphilus; uncultured gamma proteobacterium
1663	0	0	0	0	0	0	0	0	0	0	0	0	0	0	1	0	0	0	0	0	Bacteria; Proteobacteria; Gammaproteobacteria; Oceanospirillales; Oceanospirillaceae; Balneatrix; uncultured marine bacterium
1664	1	1	1	0	0	1	1	3	2	0	1	2	0	0	1	4	3	0	1	0	Bacteria; Bacteroidetes; Flavobacteriia; Flavobacteriales; Flavobacteriaceae; Polaribacter; uncultured Bacteroidetes bacterium
1665	37	78	107	43	99	147	58	27	45	14	5	36	14	4	28	146	4	31	10	26	Bacteria; Bacteroidetes; Flavobacteriia; Flavobacteriales; Flavobacteriaceae; Formosa; uncultured bacterium
1666	0	0	0	0	0	0	0	1	0	0	0	0	0	0	0	0	0	0	0	0	Bacteria; Bacteroidetes; Flavobacteriia; Flavobacteriales; Flavobacteriaceae; uncultured; uncultured bacterium
1667	0	2	0	0	0	0	0	0	0	0	0	0	0	0	0	0	0	0	0	0	Bacteria; Proteobacteria; Gammaproteobacteria; Oceanospirillales; Oceanospirillaceae; Balneatrix; uncultured bacterium
1668	0	0	0	0	0	0	0	0	0	0	0	0	0	0	0	0	0	1	0	0	Bacteria; Proteobacteria; Alphaproteobacteria; Rhodobacterales; Rhodobacteraceae; Marivita; uncultured bacterium
1669	0	1	0	0	0	0	0	0	0	0	0	0	0	0	0	0	0	0	0	0	Bacteria; Proteobacteria; Alphaproteobacteria; SAR11 clade; Surface 1; uncultured marine bacterium
1670	0	0	1	0	0	0	0	0	0	0	0	0	0	0	3	1	0	1	0	1	Bacteria; Verrucomicrobia; Opitutae; Puniceicoccales; Puniceicoccaceae; marine group; uncultured bacterium
1671	0	0	0	1	0	0	0	0	0	0	0	0	0	0	0	0	0	0	0	0	Bacteria; Proteobacteria; Betaproteobacteria; Burkholderiales; Comamonadaceae; BAL58 marine group; uncultured bacterium
1672	1	0	1	0	0	0	1	0	0	0	0	1	0	0	0	0	1	0	0	0	Bacteria; Proteobacteria; Alphaproteobacteria; Rhodobacterales; Rhodobacteraceae; Roseobacter clade NAC11-7 lineage; uncultured bacterium
1673	0	0	0	0	0	0	0	0	0	0	0	1	0	0	0	0	0	0	0	0	Bacteria; Bacteroidetes; Flavobacteriia; Flavobacteriales; Flavobacteriaceae; Polaribacter; uncultured Bacteroidetes bacterium
1674	0	0	0	0	0	0	0	1	0	0	0	0	0	0	0	0	0	0	1	0	Bacteria; Proteobacteria; Alphaproteobacteria; Rhodobacterales; Rhodobacteraceae; Loktanella; uncultured alpha proteobacterium
1675	0	0	0	0	0	0	0	0	0	0	0	0	0	0	0	0	0	3	0	0	Bacteria; Proteobacteria; Gammaproteobacteria; Oceanospirillales; Oceanospirillaceae; Pseudospirillum; uncultured marine bacterium
1676	0	0	0	0	0	0	0	0	0	0	0	0	0	0	0	0	0	1	0	0	Bacteria; Bacteroidetes; Flavobacteriia; Flavobacteriales; Flavobacteriaceae; Polaribacter; uncultured Bacteroidetes bacterium
1677	0	0	0	0	4	0	0	4	3	0	1	0	0	0	1	0	1	0	0	0	Bacteria; Bacteroidetes; Cytophagia; Order III; Unknown Family; Balneola; uncultured Bacteroidetes bacterium
1678	0	0	0	0	0	0	0	0	0	0	2	0	0	0	0	0	0	0	0	0	Bacteria; Proteobacteria; Betaproteobacteria; Burkholderiales; Burkholderiaceae; Ralstonia; uncultured bacterium
1679	0	0	0	0	0	0	0	0	0	0	0	0	0	0	0	1	0	0	0	0	Bacteria; Proteobacteria; Gammaproteobacteria; Oceanospirillales; Oceanospirillaceae; Pseudospirillum; uncultured bacterium
1680	0	0	0	0	0	0	0	1	0	0	0	0	0	0	0	4	1	0	0	0	Bacteria; Proteobacteria; Gammaproteobacteria; Alteromonadales; Alteromonadaceae; SAR92 clade; uncultured bacterium
1681	0	0	0	0	1	0	0	0	0	0	0	0	0	0	0	0	0	0	0	0	Bacteria; Proteobacteria; Gammaproteobacteria; Xanthomonadales; JTB255 marine benthic group; uncultured bacterium
1682	0	0	0	0	0	0	0	0	0	0	0	0	0	0	0	1	0	0	0	0	Bacteria; Proteobacteria; Gammaproteobacteria; Alteromonadales; Alteromonadaceae; uncultured marine bacterium
1683	0	0	0	0	0	0	0	0	0	0	0	0	0	0	0	0	0	0	0	1	Bacteria; Verrucomicrobia; Opitutae; Puniceicoccales; Puniceicoccaceae; Lentimonas; uncultured bacterium
1684	0	0	0	0	0	0	0	0	0	0	0	0	1	0	0	0	0	0	0	0	Bacteria; Proteobacteria; Alphaproteobacteria; Rhodobacterales; Rhodobacteraceae; Sulfitobacter; uncultured bacterium
1685	0	0	0	0	0	0	0	0	0	0	0	1	0	0	0	0	0	0	0	0	Bacteria; Proteobacteria; Alphaproteobacteria; Rhodobacterales; Rhodobacteraceae; Rhodovulum; uncultured bacterium
1686	0	0	0	0	0	0	0	0	0	0	0	0	0	0	0	1	0	0	0	0	Bacteria; Bacteroidetes; Flavobacteriia; Flavobacteriales; Flavobacteriaceae; Winogradskyella; uncultured Bacteroidetes bacterium
1687	0	1	0	0	0	0	0	0	0	0	0	0	0	0	0	0	0	0	0	0	Bacteria; BD1-5; uncultured bacterium
1688	0	0	0	0	0	0	0	0	0	1	0	0	0	0	0	4	0	0	0	0	Bacteria; Bacteroidetes; Flavobacteriia; Flavobacteriales; Flavobacteriaceae; Sufflavibacter; uncultured bacterium
1689	0	0	0	0	0	0	0	0	0	0	0	0	0	0	0	1	0	0	0	0	Bacteria; Proteobacteria; Alphaproteobacteria; Rhodobacterales; Rhodobacteraceae; DC5-80-3 lineage
1690	0	0	0	0	0	0	0	0	0	0	0	1	0	0	0	5	0	0	0	0	Bacteria; Bacteroidetes; Flavobacteriia; Flavobacteriales; Flavobacteriaceae; Polaribacter; uncultured bacterium
1691	0	0	0	0	0	0	0	0	0	0	0	0	0	0	1	0	0	0	0	0	Bacteria; Bacteroidetes; Flavobacteriia; Flavobacteriales; Flavobacteriaceae; NS5 marine group; uncultured marine bacterium
1692	0	0	0	0	0	0	0	0	1	0	0	0	0	0	0	0	0	0	0	0	Bacteria; Bacteroidetes; Flavobacteriia; Flavobacteriales; Flavobacteriaceae; NS5 marine group; uncultured Flavobacteriia bacterium
1693	0	0	0	0	0	0	0	0	0	0	0	0	0	0	0	0	0	0	0	1	Bacteria; Proteobacteria; Gammaproteobacteria; Oceanospirillales; Oceanospirillaceae; Pseudospirillum; uncultured gamma proteobacterium
1694	0	0	0	0	0	0	0	0	0	0	0	0	0	0	0	0	0	0	1	0	Bacteria; Proteobacteria; Alphaproteobacteria; OCS116 clade; uncultured PS1 clade bacterium
1695	0	0	0	0	0	0	0	0	0	0	2	0	0	0	0	0	0	1	0	0	Bacteria; Bacteroidetes; Cytophagia; Cytophagales; Flammeovirgaceae; Marinoscillum; uncultured Flammeovirgaceae bacterium
1696	0	0	0	0	0	0	0	0	0	0	0	0	1	0	0	0	0	0	0	0	Bacteria; Proteobacteria; Alphaproteobacteria; Rhodobacterales; Rhodobacteraceae; Lentibacter; uncultured marine bacterium
1697	0	0	0	0	0	0	0	0	2	0	0	0	0	0	0	0	0	0	0	0	Bacteria; Bacteroidetes; Flavobacteriia; Flavobacteriales; Flavobacteriaceae; Sufflavibacter; uncultured marine bacterium
1698	0	0	0	0	0	1	0	0	0	0	0	0	2	0	0	0	0	1	0	0	Bacteria; Proteobacteria; Alphaproteobacteria; Rhodobacterales; Rhodobacteraceae; Roseobacter clade NAC11-7 lineage; uncultured marine bacterium
1699	0	0	0	0	0	0	0	0	0	0	1	0	0	0	0	0	0	0	0	0	Bacteria; Proteobacteria; Gammaproteobacteria; Alteromonadales; Alteromonadaceae; Marinobacter; uncultured Marinobacter sp.
1700	0	0	0	0	0	0	0	0	0	0	0	0	0	0	0	0	0	0	0	1	Bacteria; Proteobacteria; Alphaproteobacteria; Rhodobacterales; Rhodobacteraceae; Roseobacter clade NAC11-7 lineage; uncultured bacterium
1701	0	0	0	0	0	0	0	0	0	0	0	0	0	0	0	0	0	0	1	0	Bacteria; Bacteroidetes; Flavobacteriia; Flavobacteriales; Flavobacteriaceae; NS5 marine group; uncultured Flavobacteriaceae bacterium
1702	0	0	0	0	0	0	0	0	0	0	1	0	0	0	0	0	0	0	0	0	Bacteria; Proteobacteria; Gammaproteobacteria; Oceanospirillales; Oceanospirillaceae; Neptunomonas; uncultured gamma proteobacterium
1703	0	0	0	0	0	0	0	0	0	0	1	0	0	0	0	0	0	0	0	0	Bacteria; Proteobacteria; Gammaproteobacteria; Oceanospirillales; Oceanospirillaceae; Pseudospirillum; uncultured bacterium
1704	0	0	0	0	0	0	0	0	0	0	0	0	0	0	0	0	0	1	0	0	Bacteria; Proteobacteria; Gammaproteobacteria; Alteromonadales; Alteromonadaceae; SAR92 clade; uncultured SAR92 cluster bacterium
1705	0	0	0	0	0	0	0	0	0	0	1	0	0	0	0	0	0	0	0	0	Bacteria; Proteobacteria; Gammaproteobacteria; Xanthomonadales; uncultured; uncultured bacterium
1706	0	0	0	0	0	0	0	0	0	0	0	0	0	0	0	0	0	0	1	0	Bacteria; Bacteroidetes; Flavobacteriia; Flavobacteriales; Flavobacteriaceae; Mesoflavibacter; marine bacterium SCRIPPS_413
1707	0	1	0	0	0	0	0	0	0	0	0	1	0	0	0	1	0	0	0	0	Bacteria; Proteobacteria; Alphaproteobacteria; Rhodobacterales; Rhodobacteraceae; Lentibacter; uncultured alpha proteobacterium
1708	0	1	0	0	0	0	2	0	1	0	2	0	0	0	1	0	0	1	0	0	Bacteria; Proteobacteria; Alphaproteobacteria; Rhodobacterales; Rhodobacteraceae; Roseobacter clade NAC11-7 lineage; uncultured Rhodobacteraceae bacterium
1709	7	24	25	1	11	12	11	2	14	5	2	6	0	0	2	14	2	2	2	2	Bacteria; Bacteroidetes; Flavobacteriia; Flavobacteriales; NS9 marine group; uncultured bacterium
1710	0	0	0	0	0	0	0	0	0	0	1	0	0	0	0	0	0	0	0	0	Bacteria; Proteobacteria; Alphaproteobacteria; Rhodobacterales; Rhodobacteraceae; Roseobacter clade NAC11-7 lineage; uncultured Rhodobacteraceae bacterium
1711	0	0	0	0	0	0	0	0	0	0	1	0	0	0	0	0	0	0	0	0	Bacteria; Proteobacteria; Alphaproteobacteria; Rhodobacterales; Rhodobacteraceae; Roseobacter clade NAC11-7 lineage; uncultured marine bacterium
1712	2	1	6	1	3	0	3	0	0	0	0	0	0	0	0	0	0	0	0	0	Bacteria; Proteobacteria; Alphaproteobacteria; SAR11 clade; Surface 1; uncultured bacterium
1713	0	0	0	0	0	0	0	0	0	0	0	0	0	0	0	0	0	1	0	0	Bacteria; Bacteroidetes; Flavobacteriia; Flavobacteriales; Flavobacteriaceae; Sufflavibacter; uncultured marine bacterium
1714	0	0	0	0	0	0	0	0	0	0	1	0	0	0	0	1	0	0	0	0	Bacteria; Proteobacteria; Alphaproteobacteria; Rickettsiales; EF100-94H03; uncultured bacterium
1715	0	0	0	0	0	0	1	0	0	0	0	0	0	0	0	0	0	0	0	0	Bacteria; Proteobacteria; Betaproteobacteria; Burkholderiales; Alcaligenaceae; Achromobacter; uncultured gamma proteobacterium
1716	0	0	0	0	0	0	1	0	0	0	0	0	0	0	0	0	0	0	0	0	Bacteria; Proteobacteria; Alphaproteobacteria; Rhodobacterales; Rhodobacteraceae; Roseobacter clade NAC11-7 lineage; uncultured Rhodobacteraceae bacterium
1717	0	0	0	0	0	0	0	0	3	0	0	0	0	0	0	0	0	0	0	0	Bacteria; Proteobacteria; Gammaproteobacteria; Oceanospirillales; Oceanospirillaceae; Pseudospirillum; uncultured marine bacterium
1718	0	0	0	0	0	0	0	0	0	0	0	1	0	0	0	0	0	0	0	0	Bacteria; Proteobacteria; Gammaproteobacteria; KI89A clade; uncultured marine bacterium
1719	0	0	0	0	0	0	0	0	0	0	0	1	0	0	0	0	0	0	0	0	Bacteria; Proteobacteria; Gammaproteobacteria; Oceanospirillales; Oceanospirillaceae; Pseudospirillum; uncultured marine bacterium
1720	0	0	0	0	0	0	0	0	0	0	0	0	0	0	0	2	0	0	0	0	Bacteria; Proteobacteria; Alphaproteobacteria; Rhodobacterales; Rhodobacteraceae; uncultured; uncultured bacterium
1721	0	0	0	0	0	0	0	0	0	0	1	0	0	0	0	0	0	0	0	0	Bacteria; Proteobacteria; Alphaproteobacteria; Rhodobacterales; Rhodobacteraceae; Lentibacter; uncultured alpha proteobacterium
1722	0	0	0	0	0	1	0	0	0	0	0	0	0	0	0	0	0	0	0	0	Bacteria; Proteobacteria; Gammaproteobacteria; Alteromonadales; Alteromonadaceae; SAR92 clade; uncultured bacterium
1723	0	0	0	0	0	0	0	0	0	0	0	0	0	0	0	0	0	1	0	0	Bacteria; Proteobacteria; Gammaproteobacteria; Alteromonadales; Alteromonadaceae; SAR92 clade; uncultured bacterium
1724	0	0	0	0	0	0	0	0	0	0	0	0	0	0	0	0	1	0	0	0	Bacteria; Proteobacteria; Gammaproteobacteria; Alteromonadales; Alteromonadaceae; OM60(NOR5) clade; uncultured marine bacterium
1725	0	0	0	0	0	0	0	0	0	0	0	1	0	0	0	0	0	0	0	0	Bacteria; Proteobacteria; Gammaproteobacteria; Gammaproteobacteria Incertae Sedis; Unknown Family; Arenicella; uncultured bacterium
1726	0	1	1	1	0	1	0	0	0	0	0	0	1	0	2	3	1	1	0	0	Bacteria; Bacteroidetes; Flavobacteriia; Flavobacteriales; NS9 marine group; uncultured Bacteroidetes bacterium
1727	0	0	0	0	0	0	0	0	0	0	0	0	0	0	0	2	2	0	0	1	Bacteria; Proteobacteria; Gammaproteobacteria; Alteromonadales; Alteromonadaceae; SAR92 clade; uncultured bacterium
1728	0	0	0	0	0	0	0	0	0	0	0	0	0	0	0	0	0	0	1	0	Bacteria; Proteobacteria; Gammaproteobacteria; Alteromonadales; Alteromonadaceae; SAR92 clade; uncultured bacterium
1729	0	0	0	0	1	0	0	0	0	0	0	0	0	0	0	0	0	0	0	0	Bacteria; Bacteroidetes; Sphingobacteriia; Sphingobacteriales; Saprospiraceae; Aureispira; uncultured bacterium
1730	1	0	1	0	1	1	0	0	1	0	1	1	0	0	1	2	1	1	0	1	Bacteria; Proteobacteria; Gammaproteobacteria; Oceanospirillales; Oceanospirillaceae; Pseudospirillum; uncultured marine bacterium
1731	0	0	0	0	0	0	0	0	0	0	0	0	0	0	0	0	0	1	0	0	Bacteria; Proteobacteria; Alphaproteobacteria; Rhodobacterales; Rhodobacteraceae; Rhodovulum; uncultured bacterium
1732	0	0	0	0	0	0	0	0	1	0	0	0	0	0	0	0	0	0	0	0	Bacteria; Proteobacteria; Deltaproteobacteria; Myxococcales; Sandaracinaceae; Sandaracinus; uncultured delta proteobacterium
1733	0	0	0	0	0	0	0	0	0	0	0	0	0	1	0	0	0	0	0	0	Bacteria; Proteobacteria; Betaproteobacteria; Burkholderiales; Comamonadaceae; uncultured; uncultured marine bacterium
1734	0	0	0	0	1	0	1	0	0	0	0	0	0	0	0	0	0	0	0	0	Bacteria; Proteobacteria; Alphaproteobacteria; Rhodobacterales; Rhodobacteraceae; uncultured; uncultured bacterium
1735	0	2	0	0	0	0	0	0	0	0	0	0	0	0	0	0	0	0	0	0	Bacteria; Verrucomicrobia; Verrucomicrobiae; Verrucomicrobiales; Verrucomicrobiaceae; Persicirhabdus; uncultured bacterium
1736	1	0	0	0	0	0	0	0	0	0	0	0	0	0	0	0	0	0	0	0	Bacteria; Bacteroidetes; Cytophagia; Cytophagales; Cytophagaceae; uncultured; uncultured bacterium
1737	1	0	0	0	1	1	0	0	0	1	0	0	0	0	0	0	0	0	0	0	Bacteria; Bacteroidetes; Cytophagia; Cytophagales; Flammeovirgaceae; uncultured; uncultured Sphingobacteriales bacterium
1738	0	0	0	0	0	0	0	0	0	0	0	0	0	0	0	0	0	1	0	0	Bacteria; Bacteroidetes; Flavobacteriia; Flavobacteriales; Flavobacteriaceae; Sufflavibacter; uncultured marine bacterium
1739	0	0	0	0	0	0	0	0	0	0	0	0	0	0	0	1	0	0	0	0	Bacteria; Firmicutes; Clostridia; Clostridiales; Family XII; Fusibacter; uncultured bacterium
1740	0	0	0	0	0	0	0	0	0	0	0	0	0	0	0	0	0	1	0	0	Bacteria; Proteobacteria; Gammaproteobacteria; Oceanospirillales; Oceanospirillaceae; Pseudospirillum; uncultured marine bacterium
1741	0	0	0	0	0	0	0	0	1	0	0	0	0	0	0	0	0	0	0	0	Bacteria; Bacteroidetes; Flavobacteriia; Flavobacteriales; Flavobacteriaceae; Polaribacter; uncultured bacterium
1742	0	0	0	0	0	0	0	0	0	0	0	1	0	0	0	0	0	0	0	0	Bacteria; Bacteroidetes; Cytophagia; Cytophagales; Flammeovirgaceae; Marinoscillum; uncultured Bacteroidetes bacterium
1743	3	2	2	0	6	1	0	0	0	0	25	2	2	0	2	5	0	0	1	0	Bacteria; Proteobacteria; Gammaproteobacteria; Oceanospirillales; Oceanospirillaceae; Pseudospirillum; uncultured marine bacterium
1744	0	0	0	0	0	0	0	0	0	0	0	0	0	0	0	1	0	0	0	0	Bacteria; Proteobacteria; Gammaproteobacteria; Oceanospirillales; Oceanospirillaceae; Balneatrix; uncultured bacterium
1745	0	0	1	0	0	0	0	1	2	1	0	0	0	0	0	0	0	0	0	0	Bacteria; Bacteroidetes; Flavobacteriia; Flavobacteriales; Flavobacteriaceae; NS5 marine group; uncultured bacterium
1746	6	4	13	1	8	14	2	16	3	0	0	0	13	0	0	0	1	2	0	2	Bacteria; Proteobacteria; Alphaproteobacteria; Rhodobacterales; Rhodobacteraceae; Sulfitobacter; uncultured bacterium
1747	0	0	4	0	0	0	0	0	0	0	0	1	0	0	0	1	0	0	0	0	Bacteria; Proteobacteria; Gammaproteobacteria; Alteromonadales; Alteromonadaceae; Porticoccus; uncultured bacterium
1748	0	0	0	0	0	0	0	0	0	0	0	0	0	0	0	0	0	0	4	0	Bacteria; Bacteroidetes; Flavobacteriia; Flavobacteriales; Flavobacteriaceae; Polaribacter; uncultured bacterium
1749	0	0	0	0	1	0	0	1	0	0	2	0	0	0	0	1	0	0	0	0	Bacteria; Fibrobacteres; Fibrobacteria; Fibrobacteria Incertae Sedis; Unknown Family; possible genus 03; uncultured bacterium
1750	0	0	0	0	0	0	0	0	0	0	0	0	0	0	0	0	1	0	0	0	Bacteria; Proteobacteria; Alphaproteobacteria; Rhodobacterales; Rhodobacteraceae; Defluviimonas; uncultured alpha proteobacterium
1751	0	0	0	0	0	0	0	0	0	0	0	0	0	0	0	1	0	0	0	0	Bacteria; Bacteroidetes; Flavobacteriia; Flavobacteriales; Flavobacteriaceae; Polaribacter; Flavobacterium sp. SCGC AAA160-P02
1752	0	0	0	0	0	0	0	0	1	0	0	0	0	0	0	0	0	0	0	0	Bacteria; Proteobacteria; Alphaproteobacteria; Rickettsiales; Rickettsiales Incertae Sedis; Candidatus Lariskella; uncultured bacterium
1753	0	0	0	0	0	0	0	0	0	0	0	0	0	1	0	0	0	2	0	0	Bacteria; Proteobacteria; Alphaproteobacteria; Rhodobacterales; Rhodobacteraceae; uncultured; uncultured bacterium
1754	2	0	0	0	2	1	0	3	1	0	0	0	4	0	0	0	0	0	0	1	Bacteria; Proteobacteria; Alphaproteobacteria; Rhodobacterales; Rhodobacteraceae; Roseobacter clade NAC11-7 lineage; uncultured bacterium
1755	0	0	0	0	0	0	0	0	0	0	1	0	0	0	0	0	0	0	0	0	Bacteria; Proteobacteria; Gammaproteobacteria; Oceanospirillales; SAR86 clade; uncultured marine bacterium
1756	0	0	0	0	0	0	0	0	0	0	0	0	0	0	0	0	0	1	0	0	Bacteria; Proteobacteria; Gammaproteobacteria; Alteromonadales; Alteromonadaceae; SAR92 clade; uncultured bacterium
1757	0	0	0	0	0	0	0	0	0	0	0	0	0	0	0	0	0	1	0	0	Bacteria; Proteobacteria; Gammaproteobacteria; Oceanospirillales; Oceanospirillaceae; Balneatrix; uncultured marine bacterium
1758	0	0	0	0	0	0	0	0	0	0	0	0	0	0	0	0	0	1	0	0	Bacteria; Proteobacteria; Gammaproteobacteria; Oceanospirillales; Oceanospirillaceae; Pseudospirillum; uncultured marine bacterium
1759	0	0	1	0	0	0	0	0	0	0	0	0	0	0	0	0	0	0	0	0	Bacteria; Proteobacteria; Alphaproteobacteria; Rhodobacterales; Rhodobacteraceae; DC5-80-3 lineage
1760	0	0	0	0	0	0	0	0	0	0	0	0	0	0	0	0	0	0	0	1	Bacteria; Proteobacteria; Gammaproteobacteria; Oceanospirillales; Oceanospirillaceae; Balneatrix; uncultured bacterium
1761	0	0	0	0	0	0	0	0	0	0	0	0	1	0	0	0	0	0	0	0	Bacteria; Proteobacteria; Gammaproteobacteria; Oceanospirillales; SAR86 clade; uncultured marine bacterium
1762	0	1	0	0	1	2	2	0	0	0	0	0	0	0	0	4	0	1	0	0	Bacteria; Bacteroidetes; Flavobacteriia; Flavobacteriales; Cryomorphaceae; Owenweeksia; uncultured Bacteroidetes bacterium
1763	0	0	0	0	0	0	0	0	0	0	0	0	0	0	1	0	0	0	0	0	Bacteria; Proteobacteria; Gammaproteobacteria; Alteromonadales; Alteromonadaceae; SAR92 clade; uncultured bacterium
1764	0	0	0	0	0	0	0	0	0	0	0	0	0	0	0	0	0	1	0	0	Bacteria; Proteobacteria; Gammaproteobacteria; Oceanospirillales; Oceanospirillaceae; Pseudospirillum; uncultured gamma proteobacterium
1765	0	0	0	0	0	0	0	0	0	0	0	1	0	0	0	0	0	0	0	0	Bacteria; Proteobacteria; Alphaproteobacteria; Rhodobacterales; Rhodobacteraceae; Roseobacter clade NAC11-7 lineage; uncultured marine bacterium
1766	0	0	0	0	0	0	0	0	0	0	0	0	0	0	0	0	0	1	0	0	Bacteria; Proteobacteria; Alphaproteobacteria; Rhodobacterales; Rhodobacteraceae; DC5-80-3 lineage
1767	0	0	0	0	0	0	0	0	0	0	0	0	0	0	0	0	1	0	0	0	Bacteria; Proteobacteria; Betaproteobacteria; Methylophilales; Methylophilaceae; OM43 clade; uncultured marine bacterium
1768	0	0	0	0	0	0	0	0	0	0	0	0	0	0	1	0	0	0	0	0	Bacteria; Bacteroidetes; Flavobacteriia; Flavobacteriales; Flavobacteriaceae; Ulvibacter; uncultured bacterium
1769	0	1	2	0	0	0	0	0	0	0	1	1	1	0	0	0	0	0	0	1	Bacteria; Proteobacteria; Gammaproteobacteria; Alteromonadales; Alteromonadaceae; SAR92 clade; uncultured bacterium
1770	1	1	0	0	0	0	0	0	0	0	1	0	0	0	0	0	0	0	1	1	Bacteria; Proteobacteria; Alphaproteobacteria; Sphingomonadales; Sphingomonadaceae; Sphingobium; uncultured Sphingomonadales bacterium
1771	0	1	0	0	2	2	2	0	0	0	0	0	0	0	0	0	0	0	0	0	Bacteria; Proteobacteria; Deltaproteobacteria; Bdellovibrionales; Bacteriovoracaceae; uncultured; uncultured bacterium
1772	0	1	1	0	1	0	0	0	0	0	0	0	0	0	0	0	0	0	0	0	Bacteria; Proteobacteria; Alphaproteobacteria; Rhodobacterales; Rhodobacteraceae; uncultured; uncultured alpha proteobacterium
1773	0	0	0	0	0	0	0	0	0	0	0	0	0	0	0	2	0	0	0	0	Bacteria; Bacteroidetes; Flavobacteriia; Flavobacteriales; Flavobacteriaceae; Tenacibaculum; Tenacibaculum sp. MaPt2
1774	0	0	0	0	0	0	0	0	0	0	0	0	0	0	0	0	1	0	0	0	Bacteria; Proteobacteria; Alphaproteobacteria; Rhodobacterales; Rhodobacteraceae; uncultured; uncultured Rhodobacteraceae bacterium
1775	0	0	0	0	0	0	0	0	0	1	0	0	0	0	0	0	0	0	0	0	Bacteria; Bacteroidetes; Flavobacteriia; Flavobacteriales; NS9 marine group; uncultured bacterium
1776	0	0	0	0	0	1	0	0	0	0	0	1	0	0	3	0	1	1	0	2	Bacteria; Proteobacteria; Gammaproteobacteria; Oceanospirillales; Oceanospirillaceae; Pseudospirillum; uncultured gamma proteobacterium
1777	0	0	0	0	0	1	0	0	0	0	0	0	0	0	0	0	0	0	0	0	Bacteria; Proteobacteria; Gammaproteobacteria; Oceanospirillales; Oceanospirillaceae; Pseudospirillum; uncultured gamma proteobacterium
1778	0	0	0	0	0	0	0	0	0	0	0	0	0	1	0	0	0	0	0	0	Bacteria; Bacteroidetes; Flavobacteriia; Flavobacteriales; Cryomorphaceae; Owenweeksia; uncultured bacterium
1779	0	6	12	33	1	0	0	3	2	0	0	0	7	4	0	0	0	1	0	0	Bacteria; Proteobacteria; Alphaproteobacteria; Rhodobacterales; Rhodobacteraceae; uncultured; uncultured bacterium
1780	0	0	0	0	0	0	0	0	0	0	0	0	0	0	0	0	0	1	0	0	Bacteria; Proteobacteria; Alphaproteobacteria; Rhodobacterales; Rhodobacteraceae; Thalassobius; uncultured bacterium
1781	0	0	0	0	0	0	0	0	0	0	1	0	0	0	0	0	0	0	0	0	Bacteria; Proteobacteria; Gammaproteobacteria; Alteromonadales; Alteromonadaceae; Luminiphilus; uncultured marine bacterium
1782	0	0	0	0	0	0	0	0	0	0	0	0	0	0	0	0	0	1	0	0	Bacteria; Proteobacteria; Gammaproteobacteria; Oceanospirillales; Oceanospirillaceae; Pseudospirillum; uncultured marine bacterium
1783	0	0	0	0	0	0	0	0	0	0	1	0	0	0	0	0	0	0	0	0	Bacteria; Proteobacteria; Elev-16S-509; uncultured alpha proteobacterium
1784	144	22	5	1	12	6	4	1	13	3	22	6	0	0	2	2	0	0	1	2	Bacteria; Bacteroidetes; Flavobacteriia; Flavobacteriales; Flavobacteriaceae; NS3a marine group; uncultured Bacteroidetes bacterium
1785	0	0	0	0	0	0	0	0	0	0	0	0	0	1	0	0	0	1	0	0	Bacteria; Proteobacteria; Alphaproteobacteria; Rhodobacterales; Rhodobacteraceae; DC5-80-3 lineage
1786	2	2	0	0	1	2	1	0	1	0	1	2	4	0	1	1	0	0	0	0	Bacteria; Proteobacteria; Alphaproteobacteria; Rhodobacterales; Rhodobacteraceae; Roseobacter clade NAC11-7 lineage; uncultured marine bacterium
1787	0	0	0	0	0	0	0	0	0	0	0	0	0	0	0	0	0	0	0	1	Bacteria; Proteobacteria; Alphaproteobacteria; Rhodobacterales; Rhodobacteraceae; Roseobacter clade NAC11-7 lineage; uncultured marine bacterium
1788	0	0	0	0	0	0	0	0	0	0	0	0	0	0	0	0	0	0	0	3	Bacteria; Bacteroidetes; Flavobacteriia; Flavobacteriales; Flavobacteriaceae; Sufflavibacter; uncultured bacterium
1789	0	0	0	0	0	0	0	0	0	0	0	0	0	0	0	1	0	0	0	0	Bacteria; Proteobacteria; Gammaproteobacteria; Oceanospirillales; Oceanospirillaceae; Marinobacterium; uncultured marine bacterium
1790	0	0	0	0	0	0	0	0	0	0	0	0	0	0	1	1	0	0	0	0	Bacteria; Proteobacteria; Betaproteobacteria; Burkholderiales; Comamonadaceae; Acidovorax; uncultured Comamonadaceae bacterium
1791	0	0	0	0	0	0	0	0	0	0	0	0	0	0	0	0	1	0	0	0	Bacteria; Proteobacteria; Gammaproteobacteria; Oceanospirillales; Oceanospirillaceae; Pseudospirillum; uncultured marine bacterium
1792	0	1	0	1	0	0	0	0	0	0	0	0	0	0	0	2	0	0	0	0	Bacteria; Bacteroidetes; Flavobacteriia; Flavobacteriales; Flavobacteriaceae; NS5 marine group; uncultured Flavobacteriaceae bacterium
1793	0	0	0	0	0	0	0	0	0	0	0	0	1	0	0	0	0	0	0	0	Bacteria; Bacteroidetes; Cytophagia; Cytophagales; Flammeovirgaceae; Reichenbachiella; uncultured bacterium
1794	0	0	1	0	0	0	0	0	0	0	0	1	3	0	0	0	0	0	0	0	Bacteria; Proteobacteria; Gammaproteobacteria; Alteromonadales; Pseudoalteromonadaceae; uncultured; uncultured gamma proteobacterium
1795	0	0	0	0	0	0	0	0	1	0	0	0	2	0	0	0	0	0	0	0	Bacteria; Proteobacteria; Alphaproteobacteria; Rhodobacterales; Rhodobacteraceae; Roseobacter clade NAC11-7 lineage; uncultured Roseobacter sp.
1796	0	0	0	0	0	0	0	0	0	0	0	0	1	0	0	0	0	0	0	0	Bacteria; Proteobacteria; Alphaproteobacteria; Rhodobacterales; Rhodobacteraceae; Roseobacter clade NAC11-7 lineage; uncultured Rhodobacteraceae bacterium
1797	1	0	0	0	1	1	0	0	0	0	1	6	4	0	5	2	3	1	0	3	Bacteria; Proteobacteria; Gammaproteobacteria; Oceanospirillales; Oceanospirillaceae; Pseudospirillum; uncultured gamma proteobacterium
1798	0	0	0	0	0	0	0	0	0	0	0	0	0	0	1	0	0	0	0	0	Bacteria; Proteobacteria; Alphaproteobacteria; Rickettsiales; T9d; uncultured alpha proteobacterium
1799	0	0	0	0	0	0	0	0	0	0	0	0	0	0	0	0	0	0	0	1	Bacteria; Proteobacteria; Gammaproteobacteria; Alteromonadales; Alteromonadaceae; BD1-7 clade; uncultured organism
1800	5	0	0	0	0	0	0	0	0	0	1	1	0	0	0	0	0	0	0	0	Bacteria; Proteobacteria; Gammaproteobacteria; Oceanospirillales; SAR86 clade; uncultured marine bacterium
1801	0	0	0	0	0	0	0	0	0	0	0	0	0	0	1	1	0	1	1	1	Bacteria; Proteobacteria; Gammaproteobacteria; Alteromonadales; Alteromonadaceae; Luminiphilus; uncultured marine bacterium
1802	0	1	0	0	0	0	0	0	0	0	0	0	0	0	0	0	0	1	0	0	Bacteria; Bacteroidetes; Flavobacteriia; Flavobacteriales; Flavobacteriaceae; NS5 marine group; uncultured Flavobacteriaceae bacterium
1803	0	0	0	0	0	0	0	0	0	0	0	0	0	0	1	0	0	1	0	0	Bacteria; Proteobacteria; Gammaproteobacteria; Oceanospirillales; Oceanospirillaceae; Balneatrix; uncultured marine bacterium
1804	0	0	0	0	0	0	0	0	0	0	0	0	0	0	0	0	0	0	1	0	Bacteria; Bacteroidetes; Flavobacteriia; Flavobacteriales; Flavobacteriaceae; Polaribacter; uncultured Bacteroidetes bacterium
1805	0	0	0	0	0	0	0	0	0	0	0	0	0	0	0	2	0	0	0	0	Bacteria; Bacteroidetes; Flavobacteriia; Flavobacteriales; Cryomorphaceae; Owenweeksia; uncultured Flavobacterium sp.
1806	0	0	0	0	0	0	0	0	0	0	0	0	2	0	0	0	0	0	0	0	Bacteria; Proteobacteria; Gammaproteobacteria; Oceanospirillales; Oceanospirillaceae; Pseudospirillum; uncultured marine bacterium
1807	0	0	0	0	0	0	0	0	0	0	0	0	1	0	0	0	0	0	0	0	Bacteria; Proteobacteria; Gammaproteobacteria; Alteromonadales; Alteromonadaceae; uncultured; uncultured bacterium
1808	0	0	0	0	0	0	0	0	0	0	0	0	1	0	0	0	0	0	0	0	Bacteria; Proteobacteria; Gammaproteobacteria; Oceanospirillales; Oceanospirillaceae; Balneatrix; uncultured marine bacterium
1809	11	1	3	0	0	0	0	0	0	0	1	2	1	0	0	0	0	0	0	0	Bacteria; Proteobacteria; Gammaproteobacteria; Oceanospirillales; SAR86 clade; uncultured bacterium
1810	0	0	1	0	0	0	0	0	0	0	0	0	0	0	0	0	0	0	0	0	Bacteria; Proteobacteria; Alphaproteobacteria; Rhodobacterales; Rhodobacteraceae; Roseobacter clade NAC11-7 lineage; uncultured marine bacterium
1811	0	0	0	0	0	0	0	0	0	0	0	0	0	0	0	0	0	2	4	0	Bacteria; Proteobacteria; Gammaproteobacteria; Alteromonadales; Alteromonadaceae; SAR92 clade; gamma proteobacterium HTCC2207
1812	0	0	0	0	0	0	0	0	0	0	0	0	0	0	0	0	0	1	0	0	Bacteria; Proteobacteria; Gammaproteobacteria; Alteromonadales; Alteromonadaceae; BD1-7 clade; uncultured bacterium
1813	0	0	0	0	0	0	0	0	0	0	1	0	0	0	0	0	0	0	0	0	Bacteria; Proteobacteria; Gammaproteobacteria; Alteromonadales; Alteromonadaceae; SAR92 clade; uncultured marine bacterium
1814	0	0	0	0	0	0	0	0	0	0	0	0	0	0	0	0	1	0	0	0	Bacteria; Proteobacteria; Gammaproteobacteria; Oceanospirillales; SAR86 clade; uncultured marine bacterium
1815	1	1	1	0	0	0	0	0	0	0	0	0	0	0	0	0	0	0	0	0	Bacteria; Proteobacteria; Alphaproteobacteria; SAR11 clade; Surface 2; uncultured bacterium
1816	0	0	1	0	0	0	0	0	0	0	0	0	0	0	0	0	0	0	0	0	Bacteria; Proteobacteria; Gammaproteobacteria; Oceanospirillales; SAR86 clade; uncultured marine bacterium
1817	0	0	0	0	0	0	0	0	0	0	0	1	0	0	0	0	0	0	0	0	Bacteria; Proteobacteria; Betaproteobacteria; Burkholderiales; Comamonadaceae; uncultured; uncultured beta proteobacterium
1818	0	0	0	0	1	0	0	0	0	0	0	0	0	0	1	0	0	0	0	0	Bacteria; Proteobacteria; Deltaproteobacteria; Desulfuromonadales; GR-WP33-58; uncultured delta proteobacterium
1819	0	0	0	0	0	0	0	0	0	0	0	0	0	0	0	1	0	0	0	0	Bacteria; Proteobacteria; Gammaproteobacteria; Oceanospirillales; OM182 clade; uncultured bacterium
1820	5	14	9	3	36	51	9	0	7	7	27	13	17	0	36	39	2	1	2	7	Bacteria; Verrucomicrobia; Opitutae; Puniceicoccales; Puniceicoccaceae; Lentimonas; uncultured bacterium
1821	0	0	0	0	0	0	0	0	0	0	0	0	0	0	0	1	0	0	0	0	Bacteria; Proteobacteria; Gammaproteobacteria; Alteromonadales; Alteromonadaceae; SAR92 clade; uncultured bacterium
1822	0	0	0	2	0	0	0	0	0	0	0	0	0	0	0	0	0	0	0	0	Bacteria; Proteobacteria; Alphaproteobacteria; Rhodobacterales; Rhodobacteraceae; Roseobacter clade NAC11-7 lineage; uncultured marine bacterium
1823	0	0	0	0	0	0	0	0	0	0	0	0	1	0	0	0	0	0	0	0	Bacteria; Proteobacteria; Gammaproteobacteria; Alteromonadales; Alteromonadaceae; uncultured; uncultured bacterium
1824	0	0	0	0	0	0	0	0	0	0	0	1	0	0	0	0	0	0	0	0	Bacteria; Proteobacteria; Alphaproteobacteria; Rhodobacterales; Rhodobacteraceae; uncultured; uncultured bacterium
1825	0	0	0	0	0	0	0	0	0	0	0	0	0	0	0	1	0	0	0	0	Bacteria; Bacteroidetes; Cytophagia; Cytophagales; Flammeovirgaceae; Reichenbachiella; uncultured Cytophaga sp.
1826	0	0	0	0	0	1	0	0	0	0	0	0	0	0	0	0	0	0	0	0	Bacteria; Proteobacteria; Alphaproteobacteria; Rickettsiales; SAR116 clade; uncultured SAR116 cluster alpha proteobacterium
1827	0	0	0	0	0	0	0	0	0	0	0	0	0	0	0	1	0	0	0	0	Bacteria; Bacteroidetes; Flavobacteriia; Flavobacteriales; Flavobacteriaceae; Flaviramulus; Algibacter sp. GY6
1828	0	0	0	0	0	0	0	0	0	0	0	2	0	0	0	0	0	0	0	0	Bacteria; Proteobacteria; Betaproteobacteria; Burkholderiales; Comamonadaceae; BAL58 marine group; uncultured bacterium
1830	0	0	0	0	0	0	0	0	0	0	1	0	0	0	2	0	0	0	1	0	Bacteria; Bacteroidetes; Cytophagia; Cytophagales; Flammeovirgaceae; Reichenbachiella; Reichenbachiella agariperforans
1831	0	0	0	0	0	0	0	0	0	0	2	0	0	0	0	0	0	0	0	0	Bacteria; BD1-5; uncultured organism
1832	0	0	0	0	0	0	0	0	0	0	0	1	0	0	1	0	0	0	0	0	Bacteria; Bacteroidetes; Flavobacteriia; Flavobacteriales; Flavobacteriaceae; Polaribacter; uncultured Bacteroidetes bacterium
1833	0	0	0	0	0	0	0	0	0	0	0	0	0	0	1	0	0	0	0	0	Bacteria; Proteobacteria; Gammaproteobacteria; Alteromonadales; Alteromonadaceae; SAR92 clade; uncultured bacterium
1834	0	4	1	0	0	2	2	0	1	0	0	0	1	0	1	1	0	0	0	1	Bacteria; Bacteroidetes; Flavobacteriia; Flavobacteriales; Flavobacteriaceae; Polaribacter; uncultured bacterium
1835	0	0	0	0	0	0	0	0	0	0	0	0	0	0	0	1	0	0	0	0	Bacteria; Actinobacteria; Acidimicrobiia; Acidimicrobiales; uncultured; uncultured actinobacterium
1836	0	0	0	0	0	0	0	0	0	0	0	0	0	0	0	1	0	0	0	0	Bacteria; Proteobacteria; Gammaproteobacteria; Alteromonadales; Alteromonadaceae; Halioglobus; uncultured gamma proteobacterium
1837	2	22	10	9	26	47	17	26	22	8	2	47	8	2	40	42	16	30	21	34	Bacteria; Proteobacteria; Gammaproteobacteria; Alteromonadales; Alteromonadaceae; SAR92 clade; uncultured marine bacterium
1838	0	0	0	0	0	0	0	0	0	0	0	0	0	0	0	0	1	0	0	1	Bacteria; Bacteroidetes; Flavobacteriia; Flavobacteriales; Flavobacteriaceae; Polaribacter; uncultured bacterium
1839	0	0	0	0	0	0	0	0	0	0	0	0	0	0	0	0	0	0	0	1	Bacteria; Bacteroidetes; Flavobacteriia; Flavobacteriales; Flavobacteriaceae; Polaribacter; Polaribacter sp. PG-5
1840	0	0	0	0	0	0	0	0	0	0	0	0	1	0	0	0	0	0	0	0	Bacteria; Proteobacteria; Alphaproteobacteria; Rhodobacterales; Rhodobacteraceae; Roseobacter clade NAC11-7 lineage; uncultured marine bacterium
1841	0	0	0	0	0	0	0	0	0	0	0	0	0	0	0	0	0	1	0	0	Bacteria; Actinobacteria; Acidimicrobiia; Acidimicrobiales; Acidimicrobiaceae; uncultured; Ilumatobacter nonamiensis YM16-303
1843	0	0	0	0	0	0	0	0	0	0	0	0	0	0	0	0	0	1	0	0	Bacteria; Proteobacteria; Gammaproteobacteria; Oceanospirillales; Oceanospirillaceae; Pseudospirillum; uncultured marine bacterium
1844	0	0	0	0	0	0	0	0	0	0	0	0	0	0	1	0	0	0	0	0	Bacteria; Proteobacteria; Alphaproteobacteria; Rhodobacterales; Rhodobacteraceae; Roseobacter clade NAC11-7 lineage; uncultured bacterium
1845	0	2	0	0	0	0	0	0	0	0	0	0	0	0	0	0	0	0	0	0	Bacteria; Proteobacteria; Alphaproteobacteria; Rhodobacterales; Rhodobacteraceae; Lentibacter; uncultured marine bacterium
1846	0	0	0	0	0	0	0	0	0	0	0	0	0	0	0	0	0	0	1	0	Bacteria; Proteobacteria; Gammaproteobacteria; Oceanospirillales; SS1-B-06-26; uncultured gamma proteobacterium
1847	0	0	0	0	1	0	0	0	0	0	0	0	0	0	0	0	0	0	0	0	Bacteria; Proteobacteria; Alphaproteobacteria; Rhodobacterales; Rhodobacteraceae; Roseobacter clade NAC11-7 lineage; uncultured marine bacterium
1848	0	0	0	0	0	0	0	0	1	0	0	0	0	0	0	0	0	0	0	0	Bacteria; Bacteroidetes; Flavobacteriia; Flavobacteriales; Cryomorphaceae; Owenweeksia; uncultured marine bacterium
1849	0	0	0	0	0	0	0	0	0	0	0	0	0	0	0	1	0	0	0	0	Bacteria; Bacteroidetes; Flavobacteriia; Flavobacteriales; Flavobacteriaceae; Sufflavibacter; uncultured bacterium
1850	0	0	0	0	0	1	0	0	0	0	0	1	0	0	0	0	0	0	0	0	Bacteria; Proteobacteria; Alphaproteobacteria; Caulobacterales; Hyphomonadaceae; Algimonas; Algimonas ampicilliniresistens
1851	0	0	0	0	0	1	0	0	0	0	0	0	0	0	0	0	0	0	0	0	Bacteria; Proteobacteria; Gammaproteobacteria; Alteromonadales; Alteromonadaceae; uncultured; uncultured deep-sea bacterium
1852	0	1	0	0	0	0	0	0	0	0	0	0	0	0	0	0	0	0	1	0	Bacteria; Bacteroidetes; Flavobacteriia; Flavobacteriales; Cryomorphaceae; Owenweeksia; uncultured marine bacterium
1853	0	0	0	0	0	0	0	0	0	0	0	0	0	0	0	0	0	0	1	0	Bacteria; Bacteroidetes; Flavobacteriia; Flavobacteriales; Cryomorphaceae; Owenweeksia; uncultured marine bacterium
1854	0	0	0	0	0	0	0	0	0	0	0	0	0	0	0	1	0	0	0	0	Bacteria; Proteobacteria; Gammaproteobacteria; Alteromonadales; Alteromonadaceae; Luminiphilus; uncultured marine bacterium
1855	0	0	0	0	0	0	0	0	0	0	0	0	0	0	1	0	0	0	0	0	Bacteria; Bacteroidetes; Sphingobacteriia; Sphingobacteriales; Chitinophagaceae; uncultured; uncultured Bacteroidetes bacterium
1856	0	0	0	0	0	0	0	0	0	0	0	0	0	0	0	1	0	0	0	0	Bacteria; Proteobacteria; Gammaproteobacteria; Alteromonadales; Alteromonadaceae; SAR92 clade; uncultured bacterium
1857	0	0	0	0	0	0	0	0	0	0	0	0	0	0	1	0	0	0	0	0	Bacteria; Bacteroidetes; Cytophagia; Cytophagales; Flammeovirgaceae; Marinoscillum; uncultured bacterium
1858	0	0	0	0	0	0	0	0	0	0	0	0	0	0	1	0	0	0	0	0	Bacteria; Proteobacteria; Gammaproteobacteria; Oceanospirillales; Oceanospirillaceae; Pseudospirillum; uncultured marine bacterium
1859	0	0	0	0	0	0	0	2	0	0	0	0	0	0	0	0	0	0	0	1	Bacteria; Proteobacteria; Alphaproteobacteria; Rhodobacterales; Rhodobacteraceae; Roseobacter clade NAC11-7 lineage; uncultured bacterium
1860	0	0	0	0	0	0	0	1	0	0	0	0	1	0	0	0	0	0	0	0	Bacteria; Proteobacteria; Alphaproteobacteria; Rhodobacterales; Rhodobacteraceae; Roseobacter clade NAC11-7 lineage; uncultured alpha proteobacterium
1861	0	0	0	0	0	0	0	0	0	0	0	0	0	0	0	1	0	0	0	0	Bacteria; Proteobacteria; Deltaproteobacteria; Myxococcales; Nannocystaceae; Enhygromyxa; Enhygromyxa salina
1862	0	0	0	0	0	0	0	0	0	0	0	0	0	0	0	1	0	0	0	0	Bacteria; Proteobacteria; Gammaproteobacteria; Oceanospirillales; Oceanospirillaceae; Pseudospirillum; uncultured marine bacterium
1863	0	0	0	0	0	0	0	1	0	0	0	0	0	0	0	0	0	0	0	0	Bacteria; Proteobacteria; Alphaproteobacteria; Rhodobacterales; Rhodobacteraceae; Roseobacter clade NAC11-7 lineage; uncultured marine bacterium
1864	0	0	0	0	0	0	0	0	0	0	0	0	0	0	0	0	0	0	0	1	Bacteria; Proteobacteria; Gammaproteobacteria; Oceanospirillales; Oceanospirillaceae; Marinobacterium; uncultured marine bacterium
1865	0	0	0	0	0	0	0	0	0	0	0	1	0	0	0	0	0	0	0	0	Bacteria; Proteobacteria; Alphaproteobacteria; Rhodobacterales; Rhodobacteraceae; Roseobacter clade NAC11-7 lineage; uncultured marine bacterium
1866	0	0	1	2	0	0	0	1	0	0	0	3	3	0	1	0	0	0	0	0	Bacteria; Proteobacteria; Alphaproteobacteria; Rhodobacterales; Rhodobacteraceae; Lentibacter; uncultured alpha proteobacterium
1867	0	0	1	0	0	0	0	0	0	0	1	1	1	0	0	0	0	0	0	0	Bacteria; Proteobacteria; Alphaproteobacteria; Rhodobacterales; Rhodobacteraceae; Roseobacter clade NAC11-7 lineage; uncultured bacterium
1868	0	0	0	0	0	0	0	0	0	0	0	1	0	0	0	0	0	0	0	0	Bacteria; Proteobacteria; Gammaproteobacteria; Alteromonadales; Alteromonadaceae; OM60(NOR5) clade; uncultured marine bacterium
1869	0	0	0	0	0	0	0	0	0	0	0	0	0	0	0	0	0	0	0	1	Bacteria; Proteobacteria; Alphaproteobacteria; Rhodobacterales; Rhodobacteraceae; uncultured; uncultured bacterium
1870	0	0	0	0	0	0	0	1	0	0	0	0	0	0	0	2	0	1	0	0	Bacteria; Bacteroidetes; Flavobacteriia; Flavobacteriales; Flavobacteriaceae; Polaribacter; uncultured Bacteroidetes bacterium
1872	0	0	1	0	0	0	0	0	0	0	0	2	0	0	0	2	1	0	0	0	Bacteria; Proteobacteria; Gammaproteobacteria; Oceanospirillales; Oceanospirillaceae; Marinobacterium; uncultured marine bacterium
1873	0	0	0	0	0	2	0	0	1	1	0	0	1	0	1	0	0	0	0	0	Bacteria; Verrucomicrobia; Opitutae; Puniceicoccales; Puniceicoccaceae; Lentimonas; uncultured Verrucomicrobia bacterium
1875	0	0	0	0	0	0	0	0	1	0	0	0	0	0	1	1	0	0	0	0	Bacteria; Proteobacteria; Gammaproteobacteria; Oceanospirillales; Oceanospirillaceae; Balneatrix; uncultured marine bacterium
1876	0	0	0	0	0	0	0	0	0	0	0	0	0	0	0	0	0	1	0	0	Bacteria; Proteobacteria; Gammaproteobacteria; Alteromonadales; Alteromonadaceae; SAR92 clade; uncultured marine bacterium
1877	0	0	0	0	1	0	0	0	0	0	0	0	0	0	0	0	0	1	0	0	Bacteria; Proteobacteria; Alphaproteobacteria; Rhodobacterales; Rhodobacteraceae; Lentibacter; uncultured alpha proteobacterium
1878	0	0	0	0	1	0	0	1	0	0	0	1	0	0	0	1	0	0	0	0	Bacteria; Bacteroidetes; Flavobacteriia; Flavobacteriales; Flavobacteriaceae; Polaribacter; uncultured Bacteroidetes bacterium
1879	0	0	0	0	0	0	0	0	0	0	0	0	0	0	0	0	0	0	1	0	Bacteria; Proteobacteria; Gammaproteobacteria; Alteromonadales; Alteromonadaceae; SAR92 clade; uncultured gamma proteobacterium
1880	0	0	0	0	0	0	0	0	0	0	0	0	0	0	0	0	0	1	0	0	Bacteria; Proteobacteria; Alphaproteobacteria; Rhodobacterales; Rhodobacteraceae; Loktanella; uncultured alpha proteobacterium
1881	0	0	0	0	0	0	0	0	0	0	0	0	0	0	0	0	0	1	0	0	Bacteria; Proteobacteria; Gammaproteobacteria; Oceanospirillales; OM182 clade; uncultured gamma proteobacterium
1882	0	0	0	0	0	0	0	0	0	0	0	0	0	0	0	1	0	0	0	0	Bacteria; Proteobacteria; Alphaproteobacteria; Rhodobacterales; Rhodobacteraceae; Lentibacter; uncultured Nereida sp.
1883	0	0	0	1	0	0	0	0	0	0	0	0	0	0	0	0	0	0	0	0	Bacteria; Bacteroidetes; Flavobacteriia; Flavobacteriales; Flavobacteriaceae; NS5 marine group; uncultured Bacteroidetes/Chlorobi group bacterium
1884	0	0	0	0	0	1	0	0	0	0	0	0	0	0	0	0	0	0	0	0	Bacteria; Bacteroidetes; Flavobacteriia; Flavobacteriales; Flavobacteriaceae; Chryseobacterium; Chryseobacterium hagamense
1885	0	0	0	0	0	0	0	0	0	0	1	0	0	0	0	0	0	0	0	0	Bacteria; Proteobacteria; Alphaproteobacteria; Rickettsiales; SAR116 clade; uncultured bacterium
1886	0	0	0	0	0	0	0	0	0	0	0	0	0	0	0	1	0	0	0	0	Bacteria; Proteobacteria; Gammaproteobacteria; Alteromonadales; Alteromonadaceae; SAR92 clade; uncultured bacterium
1887	0	0	0	0	0	0	0	0	0	0	0	1	0	0	0	0	0	0	0	0	Bacteria; Proteobacteria; Alphaproteobacteria; Rhodobacterales; Rhodobacteraceae; uncultured; uncultured marine bacterium
1888	0	0	0	0	1	0	0	0	0	0	0	2	0	0	0	4	2	0	0	0	Bacteria; Proteobacteria; Gammaproteobacteria; Alteromonadales; Alteromonadaceae; SAR92 clade; uncultured bacterium
1889	0	0	0	0	0	0	0	0	0	0	0	0	0	0	1	1	0	0	0	0	Bacteria; Proteobacteria; Gammaproteobacteria; Oceanospirillales; Oceanospirillaceae; Pseudospirillum; uncultured marine bacterium
1890	0	0	0	0	0	0	0	0	0	0	0	1	0	0	0	0	0	0	0	0	Bacteria; Proteobacteria; Alphaproteobacteria; Rhodobacterales; Rhodobacteraceae; Defluviimonas; uncultured bacterium
1891	43	109	99	22	242	243	116	195	235	61	79	240	123	2	582	643	182	390	128	299	Bacteria; Proteobacteria; Gammaproteobacteria; Alteromonadales; Alteromonadaceae; SAR92 clade; uncultured bacterium
1892	0	0	0	0	0	0	0	0	0	0	0	0	0	0	0	0	0	0	0	2	Bacteria; Proteobacteria; Gammaproteobacteria; Oceanospirillales; Oceanospirillaceae; Pseudospirillum; uncultured gamma proteobacterium
1893	1	0	0	0	0	0	0	0	0	0	0	0	0	0	0	0	0	0	0	0	Bacteria; Bacteroidetes; Cytophagia; Cytophagales; Cytophagaceae; uncultured; uncultured bacterium
1894	0	0	0	0	0	0	0	0	0	0	0	0	0	0	0	2	0	0	0	0	Bacteria; Proteobacteria; Gammaproteobacteria; Oceanospirillales; Oceanospirillaceae; Pseudospirillum; uncultured marine bacterium
1895	0	0	0	0	0	0	0	0	0	0	0	0	0	1	0	0	0	0	0	0	Bacteria; Proteobacteria; Gammaproteobacteria; Oceanospirillales; Oceanospirillaceae; Pseudospirillum; uncultured marine bacterium
1896	0	0	1	0	0	0	0	0	0	0	0	0	0	0	0	1	0	0	0	0	Bacteria; Bacteroidetes; Cytophagia; Cytophagales; Flammeovirgaceae; Limibacter; uncultured bacterium
1897	0	0	0	0	0	0	0	0	0	0	0	0	0	0	0	3	0	0	0	0	Bacteria; TM6; uncultured bacterium
1898	0	0	0	0	0	0	0	0	0	0	0	0	0	0	0	0	0	0	1	0	Bacteria; Proteobacteria; Alphaproteobacteria; Rhodobacterales; Rhodobacteraceae; Roseobacter clade NAC11-7 lineage; uncultured alpha proteobacterium
1899	0	0	0	0	0	1	0	0	0	0	0	0	0	0	0	0	0	0	0	0	Bacteria; Actinobacteria; Actinobacteria; PeM15; uncultured bacterium
1900	0	0	1	0	0	0	0	0	0	0	0	0	0	0	0	0	0	0	0	0	Bacteria; Proteobacteria; Epsilonproteobacteria; Campylobacterales; Campylobacteraceae; Arcobacter; uncultured bacterium
1901	0	0	0	0	0	0	0	0	0	0	0	0	0	0	0	0	0	0	0	1	Bacteria; Proteobacteria; Gammaproteobacteria; Alteromonadales; Alteromonadaceae; SAR92 clade; uncultured bacterium
1902	0	0	0	1	0	0	0	0	1	1	0	0	0	0	0	0	1	0	0	0	Bacteria; Bacteroidetes; Flavobacteriia; Flavobacteriales; NS7 marine group; uncultured bacterium
1903	0	0	2	0	0	0	0	0	0	0	0	0	0	0	0	0	0	0	0	0	Bacteria; Proteobacteria; Epsilonproteobacteria; Campylobacterales; Campylobacteraceae; Arcobacter; uncultured bacterium
1904	0	0	0	0	0	0	0	0	0	0	0	0	0	0	0	0	0	0	2	0	Bacteria; Bacteroidetes; Flavobacteriia; Flavobacteriales; Flavobacteriaceae; Ulvibacter; uncultured bacterium
1905	0	0	0	0	1	0	0	0	0	0	0	0	0	0	0	0	0	0	0	0	Bacteria; Proteobacteria; Alphaproteobacteria; Rhodobacterales; Rhodobacteraceae; uncultured; uncultured alpha proteobacterium
1906	0	0	0	0	0	0	0	0	0	0	0	0	0	0	0	0	0	0	1	0	Bacteria; Planctomycetes; Pla4 lineage; uncultured organism
1907	0	0	0	0	0	0	0	0	1	0	0	0	0	0	0	0	0	0	1	1	Bacteria; Lentisphaerae; R76-B128; uncultured bacterium
1908	2	14	11	90	32	10	19	7	8	4	28	18	6	11	18	25	13	25	19	27	Bacteria; Proteobacteria; Alphaproteobacteria; Rhodobacterales; Rhodobacteraceae; Tateyamaria; uncultured marine bacterium
1909	0	0	0	0	0	0	0	0	0	0	0	0	0	0	0	0	0	0	1	0	Bacteria; Bacteroidetes; Flavobacteriia; Flavobacteriales; Flavobacteriaceae; Sufflavibacter; uncultured marine bacterium
1910	0	0	2	0	0	0	0	0	0	0	0	0	1	0	0	0	0	0	0	0	Bacteria; Proteobacteria; Alphaproteobacteria; Rhodobacterales; Rhodobacteraceae; Roseobacter clade NAC11-7 lineage; uncultured marine bacterium
1911	0	0	0	0	0	0	0	0	0	0	0	0	0	0	0	1	0	0	0	0	Bacteria; Proteobacteria; Alphaproteobacteria; Rhodobacterales; Rhodobacteraceae; DC5-80-3 lineage
1912	0	0	0	0	0	0	0	0	0	0	0	0	1	0	0	0	0	0	0	0	Bacteria; Proteobacteria; Alphaproteobacteria; Rhizobiales; Phyllobacteriaceae; Mesorhizobium; uncultured alpha proteobacterium
1913	0	0	0	0	0	0	0	0	0	0	0	1	0	0	0	0	0	0	0	0	Bacteria; Bacteroidetes; Flavobacteriia; Flavobacteriales; Flavobacteriaceae; Flavivirga; Psychroserpens sp. JC2681
1914	0	0	0	0	0	0	0	0	1	0	0	0	0	0	0	0	0	0	0	0	Bacteria; Proteobacteria; Gammaproteobacteria; Oceanospirillales; Oceanospirillaceae; Pseudospirillum; uncultured marine bacterium
1915	0	0	0	0	0	0	0	0	0	0	1	0	0	0	0	0	0	0	0	0	Bacteria; Proteobacteria; Gammaproteobacteria; Oceanospirillales; SAR86 clade; uncultured marine bacterium
1916	0	0	0	0	0	0	0	0	0	0	1	0	0	0	0	0	0	0	0	0	Bacteria; Proteobacteria; Alphaproteobacteria; Rhodospirillales; Rhodospirillaceae; Defluviicoccus; uncultured bacterium
1917	0	0	0	0	0	0	0	0	0	0	0	0	0	0	0	1	0	0	0	1	Bacteria; Proteobacteria; Gammaproteobacteria; Alteromonadales; Alteromonadaceae; SAR92 clade; uncultured gamma proteobacterium
1918	0	0	0	0	0	0	0	0	0	0	0	0	0	0	0	1	0	0	0	0	Bacteria; Bacteroidetes; Flavobacteriia; Flavobacteriales; Flavobacteriaceae; NS2b marine group; uncultured marine bacterium
1919	0	0	1	0	0	0	0	0	0	0	0	0	0	0	0	0	0	0	0	0	Bacteria; Proteobacteria; ARKICE-90; uncultured marine bacterium
1920	0	0	0	0	1	0	0	1	0	0	1	1	2	0	0	0	0	0	0	1	Bacteria; Bacteroidetes; Flavobacteriia; Flavobacteriales; Flavobacteriaceae; Sufflavibacter; uncultured marine bacterium
1921	0	2	2	1	1	2	0	0	0	0	0	1	0	0	2	2	0	0	0	1	Bacteria; Bacteroidetes; Flavobacteriia; Flavobacteriales; Flavobacteriaceae; Polaribacter; uncultured bacterium ARCTIC49_D_07
1922	0	0	4	1	0	0	0	0	0	0	0	0	0	0	0	0	0	0	0	0	Bacteria; Proteobacteria; Epsilonproteobacteria; Campylobacterales; Campylobacteraceae; Arcobacter; uncultured bacterium
1923	0	0	0	0	0	0	0	0	0	0	2	0	0	0	0	0	0	0	0	0	Bacteria; Proteobacteria; Deltaproteobacteria; Desulfobacterales; Desulfobacteraceae; Desulfococcus; uncultured delta proteobacterium
1924	0	0	0	0	0	0	0	0	0	0	2	0	0	0	0	0	0	0	0	0	Bacteria; Proteobacteria; Gammaproteobacteria; Oceanospirillales; SAR86 clade; uncultured marine bacterium
1926	0	0	0	0	0	0	0	0	0	0	1	0	0	0	0	0	0	0	0	0	Bacteria; Proteobacteria; Deltaproteobacteria; Desulfobacterales; Desulfobacteraceae; Sva0081 sediment group; uncultured bacterium
1927	0	1	0	0	0	0	0	0	2	0	0	0	0	0	0	0	0	1	0	0	Bacteria; Proteobacteria; Gammaproteobacteria; Oceanospirillales; OM182 clade; uncultured gamma proteobacterium
1928	0	0	3	0	0	0	0	0	0	0	0	0	0	0	0	0	0	0	0	0	Bacteria; Bacteroidetes; Flavobacteriia; Flavobacteriales; Cryomorphaceae; Owenweeksia; uncultured Polaribacter sp.
1929	1	0	0	0	0	0	0	0	0	0	0	0	0	0	1	0	0	0	0	0	Bacteria; Proteobacteria; Alphaproteobacteria; DB1-14; uncultured alpha proteobacterium
1930	0	1	1	8	3	1	0	0	1	0	0	0	0	1	1	1	1	0	0	0	Bacteria; Proteobacteria; Gammaproteobacteria; Oceanospirillales; OM182 clade; uncultured gamma proteobacterium
1931	0	1	0	0	0	0	0	0	0	0	0	0	0	0	0	0	0	0	0	0	Bacteria; Proteobacteria; Gammaproteobacteria; Oceanospirillales; Oceanospirillaceae; Balneatrix; uncultured marine bacterium
1932	0	0	0	0	0	0	0	0	0	0	0	0	0	0	1	0	0	0	0	0	Bacteria; Proteobacteria; Alphaproteobacteria; Rhodospirillales; Rhodospirillaceae; Defluviicoccus; uncultured alpha proteobacterium
1933	0	0	0	0	0	0	0	0	0	0	0	0	0	0	1	0	0	0	0	0	Bacteria; Proteobacteria; Gammaproteobacteria; Chromatiales; Ectothiorhodospiraceae; Acidiferrobacter; uncultured gamma proteobacterium
1934	0	0	0	0	0	0	0	0	0	0	0	0	0	0	0	0	1	0	0	0	Bacteria; Proteobacteria; Alphaproteobacteria; Rhodobacterales; Rhodobacteraceae; Lentibacter; uncultured marine bacterium
1935	0	0	0	0	2	0	0	0	0	0	0	0	0	0	0	0	0	0	0	0	Bacteria; Proteobacteria; Alphaproteobacteria; DB1-14; uncultured Rhizobiales bacterium
1936	1	8	9	3	7	1	6	0	0	0	0	0	0	0	0	0	0	0	0	0	Bacteria; Proteobacteria; Alphaproteobacteria; SAR11 clade; Surface 1; uncultured bacterium
1937	0	3	1	0	1	0	0	0	0	0	0	0	0	0	0	0	0	0	0	0	Bacteria; Verrucomicrobia; Verrucomicrobiae; Verrucomicrobiales; Rubritaleaceae; Rubritalea; Rubritalea sp. shu-10-MA45-1
1938	0	0	0	1	1	0	0	0	0	0	0	0	0	0	0	0	0	0	0	0	Bacteria; Proteobacteria; Alphaproteobacteria; SAR11 clade; Surface 1; uncultured bacterium
1939	2	5	0	0	1	0	0	7	2	0	3	11	5	0	0	0	1	1	2	3	Bacteria; Proteobacteria; SC3-20; uncultured bacterium
1940	0	0	0	0	0	0	0	0	0	0	0	0	0	0	0	0	0	1	0	0	Bacteria; Proteobacteria; Gammaproteobacteria; Alteromonadales; Alteromonadaceae; SAR92 clade; uncultured bacterium
1941	4	3	0	5	0	0	0	0	0	0	2	2	4	1	0	0	0	0	0	0	Bacteria; Proteobacteria; Gammaproteobacteria; Thiotrichales; Piscirickettsiaceae; uncultured; uncultured bacterium
1942	3	6	2	0	3	1	2	1	5	1	1	2	3	0	0	2	1	1	1	0	Bacteria; Proteobacteria; Alphaproteobacteria; Rhodobacterales; Rhodobacteraceae; Roseobacter clade NAC11-7 lineage; uncultured bacterium
1943	0	0	0	0	0	0	0	0	0	0	0	0	0	0	2	1	0	0	0	0	Bacteria; Proteobacteria; Deltaproteobacteria; Bdellovibrionales; Bacteriovoracaceae; Deferrisoma; uncultured delta proteobacterium
1944	0	0	0	0	0	0	0	0	0	0	0	0	0	1	0	0	0	0	0	0	Bacteria; Proteobacteria; Alphaproteobacteria; Rhodobacterales; Rhodobacteraceae; Octadecabacter; uncultured marine bacterium
1945	0	0	0	0	0	0	0	0	0	0	0	0	0	0	0	0	0	1	0	0	Bacteria; Proteobacteria; Gammaproteobacteria; Alteromonadales; Alteromonadaceae; SAR92 clade; uncultured gamma proteobacterium
1947	2	0	0	0	0	0	0	0	0	0	0	0	0	0	0	0	0	0	0	0	Bacteria; Bacteroidetes; BD2-2; uncultured bacterium
1948	0	0	0	0	0	0	0	0	0	0	0	0	0	0	0	0	0	1	0	0	Bacteria; Bacteroidetes; Flavobacteriia; Flavobacteriales; Cryomorphaceae; Owenweeksia; marine metagenome
1949	0	0	0	0	0	0	0	0	0	0	0	1	0	0	0	0	0	0	0	0	Bacteria; Proteobacteria; Alphaproteobacteria; Rhodobacterales; Rhodobacteraceae; DC5-80-3 lineage
1950	0	0	0	0	0	0	0	0	0	0	0	0	0	0	0	0	0	1	0	0	Bacteria; Bacteroidetes; Flavobacteriia; Flavobacteriales; Flavobacteriaceae; Sufflavibacter; uncultured marine bacterium
1951	0	0	0	0	0	0	0	1	0	0	0	0	0	0	0	0	0	0	0	0	Bacteria; Proteobacteria; Gammaproteobacteria; Oceanospirillales; Oceanospirillaceae; Balneatrix; uncultured gamma proteobacterium
1952	0	0	0	0	0	0	0	0	0	0	0	0	0	0	1	0	0	0	0	0	Bacteria; Proteobacteria; Alphaproteobacteria; Rhodobacterales; Rhodobacteraceae; DC5-80-3 lineage
1953	0	0	0	0	0	0	0	0	0	0	0	0	0	0	1	1	0	0	0	0	Bacteria; Verrucomicrobia; Opitutae; Puniceicoccales; Puniceicoccaceae; Lentimonas; uncultured Verrucomicrobia bacterium
1955	0	0	0	0	0	0	0	0	0	0	0	0	0	0	0	1	0	0	0	0	Bacteria; Proteobacteria; Gammaproteobacteria; Oceanospirillales; Oceanospirillaceae; Pseudospirillum; uncultured marine bacterium
1956	0	0	0	0	0	0	0	0	0	0	0	0	0	0	0	0	0	0	0	1	Bacteria; Proteobacteria; Gammaproteobacteria; Alteromonadales; Alteromonadaceae; SAR92 clade; uncultured marine bacterium
1957	0	0	0	0	0	0	0	0	0	1	0	0	0	0	0	0	0	0	0	0	Bacteria; Proteobacteria; Gammaproteobacteria; Oceanospirillales; SAR86 clade; uncultured marine bacterium
1958	0	0	0	0	0	0	2	0	0	0	0	0	0	0	0	0	0	0	0	0	Bacteria; Fusobacteria; Fusobacteriia; Fusobacteriales; Fusobacteriaceae; Propionigenium; uncultured Fusobacteria bacterium
1959	0	0	0	0	0	0	0	0	0	0	1	0	0	0	0	0	0	0	0	0	Bacteria; Proteobacteria; Alphaproteobacteria; Rickettsiales; SAR116 clade; uncultured marine bacterium
1960	1	0	0	0	0	0	0	0	0	0	0	0	0	0	0	0	0	0	0	0	Bacteria; Proteobacteria; Gammaproteobacteria; Pseudomonadales; Pseudomonadaceae; Pseudomonas; uncultured bacterium
1961	0	0	0	0	0	0	0	0	0	0	0	0	0	0	0	0	3	0	0	0	Bacteria; Bacteroidetes; Flavobacteriia; Flavobacteriales; Flavobacteriaceae; Polaribacter; Polaribacter sp. USW115
1962	0	0	0	1	0	0	0	0	0	0	0	0	0	0	0	0	0	0	0	0	Bacteria; Proteobacteria; Alphaproteobacteria; Rhodobacterales; Rhodobacteraceae; DC5-80-3 lineage
1963	0	0	0	0	0	0	0	0	0	0	0	0	0	0	0	1	0	0	0	0	Bacteria; Proteobacteria; Gammaproteobacteria; Oceanospirillales; OM182 clade; uncultured marine bacterium
1964	0	0	0	0	0	0	0	0	0	0	0	0	0	0	0	0	0	1	0	0	Bacteria; Proteobacteria; Gammaproteobacteria; Alteromonadales; Alteromonadaceae; SAR92 clade; uncultured bacterium
1965	0	0	0	0	0	0	0	0	1	0	0	0	0	0	0	0	0	0	0	0	Bacteria; Proteobacteria; Gammaproteobacteria; Oceanospirillales; Hahellaceae; Endozoicomonas; intranuclear bacterium of Bathymodiolus spp.
1967	0	0	0	0	0	0	0	0	0	0	0	0	0	0	0	0	0	1	0	0	Bacteria; Proteobacteria; Gammaproteobacteria; Oceanospirillales; Oceanospirillaceae; Pseudospirillum; uncultured marine bacterium
1968	0	0	0	0	0	0	0	0	0	0	0	0	0	0	0	0	0	1	0	0	Bacteria; Bacteroidetes; Cytophagia; Cytophagales; Flammeovirgaceae; Reichenbachiella; uncultured bacterium
1969	0	0	0	0	0	0	0	0	0	0	0	1	0	0	0	0	0	0	0	0	Bacteria; Proteobacteria; Betaproteobacteria; Burkholderiales; Comamonadaceae; Acidovorax; uncultured Comamonadaceae bacterium
1970	0	0	0	0	0	0	0	0	0	0	0	0	0	0	0	0	0	0	0	1	Bacteria; Proteobacteria; Gammaproteobacteria; Alteromonadales; Alteromonadaceae; SAR92 clade; uncultured marine bacterium
1971	0	0	0	0	0	0	0	0	0	0	0	0	0	0	0	0	0	1	0	0	Bacteria; Proteobacteria; Gammaproteobacteria; Alteromonadales; Alteromonadaceae; Luminiphilus; uncultured marine bacterium
1972	1	0	0	0	0	0	0	0	0	0	0	0	0	0	0	0	0	0	0	0	Bacteria; Proteobacteria; Gammaproteobacteria; Oceanospirillales; SAR86 clade; uncultured marine bacterium
1973	0	2	0	0	0	0	0	0	0	0	0	0	0	0	0	0	0	0	0	0	Bacteria; Proteobacteria; Alphaproteobacteria; Rhodobacterales; Rhodobacteraceae; DC5-80-3 lineage
1974	0	0	0	0	0	0	0	0	0	0	0	0	0	0	0	1	0	0	0	0	Bacteria; Proteobacteria; Alphaproteobacteria; Rhodobacterales; Rhodobacteraceae; Rhodovulum; uncultured bacterium
1975	0	0	0	0	0	1	0	0	0	0	0	0	0	0	0	0	0	0	0	0	Bacteria; Proteobacteria; Gammaproteobacteria; Thiotrichales; Francisellaceae; Francisella; uncultured gamma proteobacterium
1976	0	0	0	0	0	0	0	0	0	0	0	0	0	0	0	0	0	0	1	0	Bacteria; Bacteroidetes; Flavobacteriia; Flavobacteriales; Cryomorphaceae; Owenweeksia; uncultured marine bacterium
1977	0	0	0	0	0	0	0	0	0	0	0	1	0	0	0	0	0	0	0	0	Bacteria; Proteobacteria; Alphaproteobacteria; Rhodobacterales; Rhodobacteraceae; uncultured; uncultured bacterium
1978	0	19	9	2	0	1	1	0	0	0	0	0	0	0	0	0	0	0	0	0	Bacteria; Verrucomicrobia; Verrucomicrobiae; Verrucomicrobiales; Rubritaleaceae; Rubritalea; Rubritalea sp. shu-10-MA45-1
1979	0	0	0	0	1	0	1	0	0	0	0	0	0	0	0	1	0	0	0	0	Bacteria; Proteobacteria; ARKICE-90; uncultured marine bacterium
1980	0	0	0	0	0	0	0	0	0	0	0	0	0	0	0	0	0	1	0	0	Bacteria; Bacteroidetes; Flavobacteriia; Flavobacteriales; Flavobacteriaceae; uncultured; uncultured bacterium
1981	1	17	14	30	12	28	17	1	2	1	0	17	7	7	23	69	35	0	1	12	Bacteria; Bacteroidetes; Flavobacteriia; Flavobacteriales; Cryomorphaceae; Owenweeksia; uncultured bacterium
1982	0	0	0	0	0	0	0	0	0	0	0	0	0	0	0	1	0	0	0	0	Bacteria; Proteobacteria; Gammaproteobacteria; Gammaproteobacteria Incertae Sedis; Unknown Family; Arenicella; uncultured bacterium
1983	0	0	0	0	0	0	0	0	0	0	0	0	0	0	0	0	1	0	0	0	Bacteria; Proteobacteria; Gammaproteobacteria; Alteromonadales; Alteromonadaceae; SAR92 clade; uncultured marine bacterium
1984	0	0	0	0	0	0	1	0	0	0	0	0	0	0	0	0	0	0	0	0	Bacteria; Bacteroidetes; Flavobacteriia; Flavobacteriales; Flavobacteriaceae; Formosa; uncultured bacterium
1985	0	0	0	0	0	1	0	0	0	0	0	0	0	0	0	0	0	0	0	0	Bacteria; Proteobacteria; Gammaproteobacteria; Alteromonadales; Alteromonadaceae; Luminiphilus; uncultured marine bacterium
1986	0	0	0	0	0	0	0	0	0	0	1	0	0	0	0	0	0	0	0	0	Bacteria; Proteobacteria; Gammaproteobacteria; Oceanospirillales; SAR86 clade; uncultured marine bacterium
1987	0	0	0	0	0	0	0	0	0	0	1	0	0	0	0	0	0	0	0	0	Bacteria; Proteobacteria; Alphaproteobacteria; Rhodobacterales; Rhodobacteraceae; uncultured; uncultured bacterium
1988	0	0	0	0	0	0	0	0	0	0	0	0	0	0	0	0	0	0	1	0	Bacteria; Proteobacteria; Gammaproteobacteria; Alteromonadales; Alteromonadaceae; SAR92 clade; uncultured bacterium
1989	0	0	0	0	0	0	0	0	0	0	0	0	0	0	0	0	1	0	0	0	Bacteria; Bacteroidetes; Cytophagia; Cytophagales; Flammeovirgaceae; Fulvivirga; uncultured deep-sea bacterium
1990	0	0	0	0	0	0	0	0	0	0	0	0	0	0	0	0	0	0	1	0	Bacteria; Proteobacteria; Gammaproteobacteria; Alteromonadales; Alteromonadaceae; SAR92 clade; uncultured bacterium
1991	0	0	0	0	0	0	1	1	0	0	0	1	0	0	2	2	1	0	1	0	Bacteria; Proteobacteria; Gammaproteobacteria; Alteromonadales; Alteromonadaceae; SAR92 clade; uncultured marine bacterium
1992	0	0	0	0	0	0	0	0	0	0	0	0	0	0	1	0	0	0	0	0	Bacteria; Proteobacteria; Gammaproteobacteria; Oceanospirillales; SAR86 clade; uncultured marine bacterium
1993	0	0	0	0	0	0	0	0	0	0	0	0	0	0	0	0	0	1	0	0	Bacteria; Bacteroidetes; Flavobacteriia; Flavobacteriales; Cryomorphaceae; Owenweeksia; marine metagenome
1994	0	0	0	0	0	0	0	0	0	0	1	0	0	0	0	0	0	0	0	0	Bacteria; Proteobacteria; SPOTSOCT00m83; uncultured bacterium
1995	0	0	0	0	0	0	0	0	0	0	0	0	0	0	1	0	0	0	0	0	Bacteria; Proteobacteria; Gammaproteobacteria; Oceanospirillales; SAR86 clade; uncultured marine bacterium
1996	0	0	0	0	0	0	0	0	0	0	0	1	0	0	0	0	0	0	0	0	Bacteria; Proteobacteria; Gammaproteobacteria; Alteromonadales; Alteromonadaceae; SAR92 clade; uncultured marine bacterium
1997	0	0	0	0	0	0	0	0	0	0	0	0	0	0	0	0	0	0	1	0	Bacteria; Proteobacteria; Gammaproteobacteria; Alteromonadales; Alteromonadaceae; SAR92 clade; uncultured bacterium
1998	0	0	0	0	0	0	0	0	0	0	0	2	0	0	0	0	0	0	0	0	Bacteria; Proteobacteria; Gammaproteobacteria; Alteromonadales; Alteromonadaceae; Luminiphilus; uncultured marine bacterium
1999	0	0	1	0	0	0	0	0	0	0	0	0	0	0	0	0	0	0	0	0	Bacteria; Bacteroidetes; Flavobacteriia; Flavobacteriales; Flavobacteriaceae; NS4 marine group; uncultured marine bacterium
2000	0	0	0	0	0	0	0	0	0	0	0	0	0	0	0	0	2	0	0	1	Bacteria; Proteobacteria; Betaproteobacteria; Burkholderiales; Comamonadaceae; Acidovorax; uncultured Comamonadaceae bacterium
2001	0	0	0	0	0	0	0	0	1	0	0	0	0	0	0	0	0	0	0	0	Bacteria; Proteobacteria; Alphaproteobacteria; Rhodobacterales; Rhodobacteraceae; Roseobacter clade NAC11-7 lineage; uncultured Rhodobacteraceae bacterium
2002	0	0	0	0	0	1	0	0	0	0	0	0	0	0	0	0	0	0	0	0	Bacteria; Bacteroidetes; Flavobacteriia; Flavobacteriales; Flavobacteriaceae; Polaribacter; uncultured bacterium
2003	0	0	0	0	0	0	0	0	0	0	0	0	0	0	1	2	0	0	0	0	Bacteria; Bacteroidetes; Flavobacteriia; Flavobacteriales; Flavobacteriaceae; Polaribacter; uncultured bacterium
2004	0	0	0	0	0	0	0	0	0	0	0	1	0	0	0	0	0	0	0	0	Bacteria; Bacteroidetes; Flavobacteriia; Flavobacteriales; Flavobacteriaceae; Tenacibaculum; uncultured bacterium
2005	0	0	0	0	0	0	0	0	0	0	0	1	0	0	0	0	0	0	0	0	Bacteria; Proteobacteria; Alphaproteobacteria; Rhodobacterales; Rhodobacteraceae; Roseobacter clade NAC11-7 lineage; uncultured alpha proteobacterium
2006	0	0	0	0	0	0	0	0	0	0	0	0	0	0	0	0	0	0	0	1	Bacteria; Proteobacteria; Alphaproteobacteria; Rhodobacterales; Rhodobacteraceae; Roseobacter clade NAC11-7 lineage; uncultured marine bacterium
2007	0	0	0	0	0	0	0	0	0	0	0	0	0	0	0	0	0	0	0	1	Bacteria; Proteobacteria; Gammaproteobacteria; Alteromonadales; Alteromonadaceae; uncultured; uncultured gamma proteobacterium
2008	0	0	0	0	0	0	0	0	0	0	0	0	0	0	0	0	1	0	0	0	Bacteria; Proteobacteria; Gammaproteobacteria; Oceanospirillales; Oceanospirillaceae; Balneatrix; uncultured marine bacterium
2009	0	0	0	0	0	1	0	0	0	0	0	0	0	0	1	0	0	0	0	0	Bacteria; Proteobacteria; Gammaproteobacteria; Alteromonadales; Alteromonadaceae; SAR92 clade; uncultured marine bacterium
2010	2	0	0	0	0	0	0	0	0	0	1	0	0	0	0	0	0	0	0	0	Bacteria; Proteobacteria; Gammaproteobacteria; Oceanospirillales; SAR86 clade; uncultured marine bacterium
2011	0	0	0	0	0	0	0	0	1	0	0	0	0	0	0	0	0	0	0	0	Bacteria; Proteobacteria; Gammaproteobacteria; Alteromonadales; Alteromonadaceae; SAR92 clade; uncultured gamma proteobacterium
2012	0	0	0	0	1	0	0	0	0	0	0	0	0	0	3	3	0	0	0	0	Bacteria; Bacteroidetes; Flavobacteriia; Flavobacteriales; NS9 marine group; uncultured Bacteroidetes bacterium
2014	1	0	0	0	0	0	0	0	0	0	0	0	0	0	0	0	0	0	0	0	Bacteria; Proteobacteria; Gammaproteobacteria; Oceanospirillales; SAR86 clade; uncultured bacterium
2015	0	0	0	0	1	0	0	0	0	0	0	0	0	0	0	0	0	0	0	0	Bacteria; Proteobacteria; Gammaproteobacteria; Thiotrichales; Piscirickettsiaceae; uncultured; uncultured bacterium
2016	17	2	1	0	0	0	0	0	0	0	3	2	1	0	0	0	1	0	0	0	Bacteria; Proteobacteria; Gammaproteobacteria; Oceanospirillales; SAR86 clade; uncultured bacterium
2017	0	0	0	0	1	0	0	0	0	0	0	0	0	0	0	0	0	0	0	0	Bacteria; Proteobacteria; Gammaproteobacteria; Alteromonadales; Alteromonadaceae; SAR92 clade; uncultured bacterium
2018	0	0	0	0	0	0	0	0	0	0	0	0	1	0	0	0	0	0	0	0	Bacteria; Proteobacteria; Proteobacteria Incertae Sedis; Unknown Order; Unknown Family; Candidatus Thiobios; uncultured bacterium
2019	0	0	0	0	1	0	0	0	0	0	0	0	0	0	0	0	0	0	0	0	Bacteria; Cyanobacteria; ML635J-21; uncultured bacterium
2020	0	0	0	0	6	0	0	0	0	0	0	0	0	0	1	2	0	0	0	1	Bacteria; Proteobacteria; Gammaproteobacteria; Xanthomonadales; JTB255 marine benthic group; uncultured sediment bacterium
2021	4	93	96	223	24	15	36	5	19	10	4	54	18	28	11	34	3	6	4	13	Bacteria; Bacteroidetes; Flavobacteriia; Flavobacteriales; Flavobacteriaceae; uncultured; uncultured marine bacterium
2022	0	0	0	0	0	1	0	0	1	0	0	0	0	0	2	0	0	0	1	0	Bacteria; Proteobacteria; Gammaproteobacteria; Alteromonadales; Alteromonadaceae; Haliea; uncultured gamma proteobacterium
2023	0	0	0	0	0	0	0	0	0	0	0	0	0	0	0	0	0	1	0	0	Bacteria; Bacteroidetes; Flavobacteriia; Flavobacteriales; Flavobacteriaceae; Sufflavibacter; uncultured marine bacterium
2024	0	0	0	0	0	0	0	0	0	0	0	1	0	0	0	0	0	0	0	0	Bacteria; Proteobacteria; Gammaproteobacteria; Oceanospirillales; Oceanospirillaceae; Pseudospirillum; uncultured marine bacterium
2025	0	0	0	0	0	1	0	0	0	0	0	0	0	0	0	0	0	0	0	0	Bacteria; Proteobacteria; Gammaproteobacteria; Alteromonadales; Alteromonadaceae; OM60(NOR5) clade; uncultured bacterium
2026	0	0	0	0	1	0	0	0	0	0	0	0	1	0	0	0	0	0	0	0	Bacteria; Bacteroidetes; Flavobacteriia; Flavobacteriales; Flavobacteriaceae; uncultured; uncultured marine bacterium
2027	0	0	0	0	0	0	0	0	0	0	0	0	0	0	0	1	0	0	0	0	Bacteria; Proteobacteria; Alphaproteobacteria; Rhodobacterales; Rhodobacteraceae; Roseobacter clade NAC11-7 lineage; uncultured marine bacterium
2028	0	0	0	0	0	0	0	0	0	0	0	0	0	0	0	0	1	0	0	0	Bacteria; Proteobacteria; Gammaproteobacteria; Oceanospirillales; Oceanospirillaceae; Marinobacterium; uncultured marine bacterium
2029	2	0	4	0	1	0	2	0	1	0	5	7	0	0	0	0	0	0	0	0	Bacteria; Proteobacteria; Betaproteobacteria; Methylophilales; Methylophilaceae; OM43 clade; Methylophilales bacterium HTCC2181
2030	0	0	0	0	0	0	0	0	0	0	0	0	0	0	1	0	0	0	0	0	Bacteria; Verrucomicrobia; Opitutae; Puniceicoccales; Puniceicoccaceae; Lentimonas; uncultured bacterium
2031	0	0	0	0	0	0	0	0	0	0	0	0	0	0	1	0	1	0	0	0	Bacteria; Proteobacteria; Alphaproteobacteria; Rhodobacterales; Rhodobacteraceae; DC5-80-3 lineage
2032	0	0	1	2	0	0	0	0	0	0	0	0	0	0	0	0	0	0	0	0	Bacteria; Bacteroidetes; Flavobacteriia; Flavobacteriales; Flavobacteriaceae; NS5 marine group; uncultured bacterium
2033	0	0	0	0	0	0	0	0	0	0	0	0	0	0	0	0	2	0	0	0	Bacteria; Proteobacteria; Gammaproteobacteria; Oceanospirillales; Oceanospirillaceae; Pseudospirillum; uncultured gamma proteobacterium
2034	0	0	0	0	0	0	0	0	0	0	0	0	0	0	0	1	0	0	0	0	Bacteria; Bacteroidetes; Cytophagia; Cytophagales; Flammeovirgaceae; Marinoscillum; uncultured Flammeovirgaceae bacterium
2035	0	0	0	0	0	0	0	0	0	0	0	0	1	0	0	0	0	0	0	0	Bacteria; Bacteroidetes; Flavobacteriia; Flavobacteriales; Flavobacteriaceae; Sufflavibacter; uncultured bacterium
2036	0	0	0	0	0	0	0	0	0	0	1	0	0	0	0	0	0	0	0	0	Bacteria; Proteobacteria; Gammaproteobacteria; Oceanospirillales; Oceanospirillaceae; Pseudospirillum; uncultured gamma proteobacterium
2037	0	0	0	0	0	0	0	0	0	0	1	0	0	0	1	1	0	0	0	0	Bacteria; Proteobacteria; Alphaproteobacteria; Rhodospirillales; Rhodospirillaceae; uncultured; uncultured bacterium
2038	0	0	0	0	0	0	0	0	0	0	0	0	0	0	0	0	0	0	0	1	Bacteria; Bacteroidetes; Flavobacteriia; Flavobacteriales; Cryomorphaceae; Owenweeksia; uncultured Polaribacter sp.
2039	0	0	0	0	0	0	0	0	0	0	0	0	0	0	0	1	0	0	0	0	Bacteria; Bacteroidetes; Flavobacteriia; Flavobacteriales; Flavobacteriaceae; Polaribacter; Flavobacterium sp. SCGC AAA160-P02
2040	0	0	0	0	0	0	0	0	1	0	0	0	0	0	0	0	0	0	0	0	Bacteria; Bacteroidetes; Flavobacteriia; Flavobacteriales; Flavobacteriaceae; NS5 marine group; uncultured bacterium
2041	0	0	0	0	0	0	0	0	0	0	0	0	0	0	1	0	0	0	0	0	Bacteria; Proteobacteria; Gammaproteobacteria; Alteromonadales; Alteromonadaceae; SAR92 clade; uncultured bacterium
2042	0	0	0	0	0	0	0	0	0	0	0	0	0	0	1	0	0	0	0	0	Bacteria; Proteobacteria; Gammaproteobacteria; Oceanospirillales; Oceanospirillaceae; Pseudospirillum; uncultured marine bacterium
2043	0	0	0	0	0	0	0	0	0	0	0	1	2	0	1	0	0	0	0	0	Bacteria; Proteobacteria; Gammaproteobacteria; Alteromonadales; Alteromonadaceae; SAR92 clade; uncultured marine bacterium
2044	26	90	76	93	90	88	82	88	141	37	34	98	51	12	69	72	33	71	30	102	Bacteria; Proteobacteria; Gammaproteobacteria; Oceanospirillales; Oceanospirillaceae; Balneatrix; uncultured bacterium
2045	0	0	0	0	0	0	1	0	0	0	0	0	0	0	0	0	0	0	0	0	Bacteria; Proteobacteria; Gammaproteobacteria; Oceanospirillales; Oceanospirillaceae; Balneatrix; uncultured bacterium
2046	2	1	1	0	0	0	0	0	0	0	0	0	0	0	1	1	0	0	0	0	Bacteria; Proteobacteria; Alphaproteobacteria; Rhodobacterales; Rhodobacteraceae; Rhodovulum; uncultured bacterium
2047	0	0	0	0	0	0	0	0	0	0	0	0	0	0	0	0	0	0	1	0	Bacteria; Bacteroidetes; Flavobacteriia; Flavobacteriales; Flavobacteriaceae; NS5 marine group; uncultured Flavobacteriaceae bacterium
[truncated: 819 more rows]
