# Supplementary material for: The green impact: bacterioplankton response toward a phytoplankton spring bloom in the southern North Sea assessed by comparative metagenomic and metatranscriptomic approaches
Source: Front Microbiol. 2015 Aug 11;6:805. doi: 10.3389/fmicb.2015.00805 (PMC4531512; doi:10.3389/fmicb.2015.00805)
Supplement: Supplementary file 3 [file Table3.XLS]

## Sheet: Table 7a
Table S3 Normalized gene table for Planktomarina temperata RCA23. Data was initially normalized by multiplying the number of hits per ORF and sample with the lowest sequence number of the ten mRNA data sets divided by the number of reads in the mRNA data set of the sample. In addition, each value was multiplied with the sample-specific RNA/DNA ratio of the RCA cluster calculated from the relative…
Gene ID	1	3a	3b	4	5	6	9	10	13	15	Assigned function
RCA23_c00010	0.907839	0.234788	0.138143	0.278397	0.793116	0.834239	10.6089	4.2478	9.00149	0	chromosomal_replication_initiatior_protein_DnaA
RCA23_c00020	2.11829	0.997847	1.70376	2.29678	5.55181	5.50598	8.55073	5.02454	8.4217	0.966527	DNA_polymerase_III_beta_subunit_DnaN
RCA23_c00030	0.121045	0.176091	0.0460476	0	0.528744	0	4.92251	3.10696	6.15167	0	DNA_replication_and_repair_protein_RecF
RCA23_c00040	0.0907839	0	0.0460476	0.0695993	0.132186	0	3.7131	2.28167	5.60136	0	Putative_threonine_efflux_protein
RCA23_c00050	2.87482	1.52612	2.8089	1.60078	6.34493	1.83533	18.3321	10.2918	18.9758	1.36925	DNA_gyrase_subunit_B
RCA23_c00060	0.302613	0.176091	0.0920951	0.139199	0	0.166848	6.49262	3.73806	7.92052	0.0805439	FAD_dependent_oxidoreductase
RCA23_c00070	0.69601	0.234788	0.138143	0.278397	0.396558	0.333696	4.77398	2.83996	4.80538	0.161088	Predicted_sulfurtransferase
RCA23_c00080	0.847317	0	0.230238	0.278397	0.925302	0.333696	3.67066	1.86903	4.18628	0.241632	pyrazinamidase/nicotinamidase_PncA
RCA23_c00090	0.756533	0.117394	0.18419	0.278397	1.05749	0.500543	9.9511	4.00507	9.30612	0.161088	nicotinate_phosphoribosyltransferase_PncB
RCA23_c00100	0.0302613	0.117394	0.0920951	0.208798	0.132186	0	5.36808	3.05842	5.89617	0	aminoglycoside_phosphotransferase
RCA23_c00110	0.0302613	0.117394	0.322333	0.0695993	0.66093	0.500543	4.15867	3.22833	5.91583	0.0805439	putative_aminotransferase_class_III
RCA23_c00120	0.0302613	0.117394	0.0460476	0.0695993	0.132186	0	2.56734	1.23793	3.97009	0.0805439	putative_peptide_chain_release_factor
RCA23_c00130	0.121045	0	0	0	0	0.333696	3.54336	1.77194	4.61867	0	conserved_hypothetical_integral_membrane_protein
RCA23_c00140	0.0302613	0.0586969	0.0460476	0	0.132186	0	5.32564	2.69432	6.02392	0	penicillin-insensitive_murein_endopeptidase_MepA
RCA23_c00150	0.0907839	0	0	0.0695993	0.264372	0.166848	10.821	4.58762	9.94488	0.0805439	putative_MFS-type_transporter
RCA23_c00160	0.121045	0	0.0920951	0.0695993	0.132186	0	2.27029	1.21366	2.35847	0	Predicted_thioesterase
RCA23_c00170	0.423658	0.352181	0.322333	0.487195	1.18967	1.00109	2.37638	1.57775	2.58449	0.241632	Predicted_integral_membrane_protein
RCA23_c00180	0.423658	0.234788	0.0460476	0.278397	0.132186	0.166848	9.69649	5.89837	11.8611	0.0805439	ATP-dependent_DNA_helicase_RecQ
RCA23_c00190	1.96698	0.586969	0.552571	0.695993	2.24716	0.667391	4.03136	2.96132	4.47126	0.322176	Uncharacterized_protein_conserved_in_bacteria
RCA23_c00200	0.24209	0.0586969	0.0920951	0.0695993	0.264372	0.333696	3.37361	1.57775	3.33134	0.161088	isopentenyl-diphosphate_delta-isomerase_(EC_
RCA23_c00210	2.66299	1.937	2.16424	1.67038	7.13804	6.34022	9.33579	5.41291	7.84191	0.644351	5-aminolevulinate_synthase_HemA
RCA23_c00220	0.24209	0.117394	0.0460476	0.208798	1.32186	0.500543	3.03413	0.946652	3.10532	0	cytochrome_c2
RCA23_c00230	0.332874	0.410878	0.230238	0.278397	1.18967	0.834239	4.83764	2.83996	5.30655	0.161088	acetyl-CoA_acetyltransferase_PhaA
RCA23_c00240	0.121045	0.0586969	0.0920951	0.0695993	0.132186	0.166848	12.7943	7.62177	16.8729	0	DNA_polymerase_III_2_alpha_subunit_DnaE
RCA23_c00250	0.0605226	0	0	0	0	0	2.3976	1.11656	3.12497	0	transcription_antitermination_protein_NusG
RCA23_c00260	0.302613	0	0.0460476	0	0.132186	0	5.45295	2.96132	4.76607	0	putative_lytic_murein_transglycosylase
RCA23_c00270	0.605226	0.117394	0.322333	0.208798	0.925302	0.500543	11.8607	5.97119	13.1681	0.402719	putative_ribonuclease_R
RCA23_c00280	0.45392	0.176091	0.322333	0.626394	1.58623	1.00109	4.28598	2.47586	3.27238	0.241632	Uncharacterized_protein_conserved_in_bacteria
RCA23_c00290	1.14993	0.528272	1.15119	0.487195	1.8506	2.00217	5.94096	3.59242	5.96496	0.805439	chorismate_synthase_(EC_4.2.3.5)
RCA23_c00300	0.423658	0.117394	0.0920951	0.0695993	0	0.500543	1.71863	0.267005	1.43473	0	hypothetical_protein
RCA23_c00310	0.181568	0.117394	0.0460476	0.139199	0.264372	0	5.68634	2.83996	6.62337	0.0805439	thiamine-binding_periplasmic_protein_ThiB
RCA23_c00320	0.0605226	0.0586969	0	0.0695993	0	0.166848	6.17435	4.27207	10.5541	0	thiamine_transport_system_permease_protein_ThiP
RCA23_c00330	0.0302613	0.117394	0.0920951	0.139199	0	0	3.22509	1.84476	5.07071	0	thiamine_import_ATP-binding_protein_ThiQ
RCA23_c00340	3.84319	1.23263	1.61166	1.04399	4.75869	4.00435	6.51383	3.15551	4.35334	2.49686	cytochrome_c1
RCA23_c00350	5.65886	2.93484	4.92709	1.67038	9.91395	7.00761	15.298	7.5004	9.87609	3.78556	cytochrome_b
RCA23_c00360	5.26547	2.23048	3.03914	1.04399	7.66679	3.00326	4.81642	3.15551	3.29203	3.38284	ubiquinol-cytochrome_c_reductase_iron-sulfur_
RCA23_c00370	0.211829	0.176091	0.0460476	0.278397	1.18967	0.500543	2.12177	1.45639	3.2822	0.161088	Glutathione_S-transferase
RCA23_c00380	0.393397	0.0586969	0.276285	0.347996	1.05749	0.667391	3.8404	2.03894	5.37534	0.0805439	inositol_2-dehydrogenase_IdhA
RCA23_c00390	0.332874	0.176091	0.230238	0.347996	0.264372	0.500543	6.02583	4.15071	7.8026	0.161088	protein_PmbA
RCA23_c00400	0.0605226	0	0	0.0695993	0	0	4.98616	2.67005	6.00427	0.0805439	putative_inositol_monophosphatase
RCA23_c00410	0.181568	0	0	0.139199	0.264372	0.166848	5.83487	4.32062	7.17367	0	putative_3-deoxy-D-manno-octulosonic-acid_
RCA23_c00420	0.181568	0.0586969	0	0.0695993	0.132186	0	4.32841	2.93705	5.67998	0.0805439	lipid-A-disaccharide_kinase_(EC_2.7.1.130)
RCA23_c00430	0.484181	0.234788	0.276285	0.347996	1.32186	0.667391	5.26199	2.79141	5.60136	0.402719	Protein-disulfide_isomerase
RCA23_c00440	0.484181	0.293484	0.598618	0.278397	1.18967	1.00109	3.07657	2.08749	4.87417	0.966527	Uncharacterized_protein_conserved_in_bacteria
RCA23_c00450	0.181568	0	0	0.0695993	0.132186	0	3.75553	2.37877	4.31403	0	A/G-specific_DNA-adenine_glycosylase_(EC_
RCA23_c00460	0.0907839	0.0586969	0	0.0695993	0	0	10.2694	5.60709	9.60093	0	alkane_1-monooxygenase_(EC_1.14.15.3)
RCA23_c00470	0.151307	0.234788	0.0460476	0	0	0	7.65959	3.90798	8.28412	0.241632	modification_methylase_CcrM
RCA23_c00480	0.24209	0.117394	0.18419	0.139199	0.132186	0.166848	6.81088	2.91278	5.69963	0.322176	RNase_HII_(EC_3.1.26.4)
RCA23_c00490	0.151307	0	0.138143	0.278397	0.528744	0	4.41328	2.69432	4.73659	0	putative_exodeoxyribonuclease_III
RCA23_c00500	1.30124	0.645666	0.690713	0.97439	1.8506	2.16902	4.51937	3.59242	5.63084	0.563807	thioredoxin
RCA23_c00510	1.51307	0.704363	0.782809	1.04399	1.71842	2.16902	4.28598	2.20886	3.78338	0.724895	putative_ATP-dependent_protease_La_(LON)
RCA23_c00520	0.45392	0.117394	0.138143	0.347996	0.132186	0.166848	1.65498	0.728194	1.26768	0	Uncharacterized_conserved_protein
RCA23_c00530	1.3315	0.821756	0.460476	0.835191	1.98279	1.50163	5.26199	3.08269	6.8199	0.402719	putative_2-octaprenyl-6-methoxyphenol_
RCA23_c00540	0.302613	0.234788	0.138143	0.208798	1.32186	0.333696	4.01015	3.81088	8.74599	0	glutamyl-tRNA(Gln)_amidotransferase_subunit_A
RCA23_c00550	1.02888	0.528272	0.414428	0.278397	0.925302	0.333696	7.7869	4.10216	7.70433	0.0805439	LL-diaminopimelate_aminotransferase_DapL
RCA23_c00560	1.96698	1.17394	0.460476	0.556794	2.24716	1.00109	18.2472	10.0491	18.9267	0.724895	putative_DNA_transclocase_FtsK
RCA23_c00570	0.151307	0.0586969	0.0920951	0.139199	0.132186	0.166848	2.90682	1.65057	3.37064	0.0805439	putative_outer_membrane_lipoprotein_carrier_
RCA23_c00580	0.363136	0.0586969	0.230238	0.278397	0.66093	0.333696	3.77675	1.50493	2.95791	0	Uncharacterized_protein_conserved_in_bacteria
RCA23_c00590	0.756533	0.176091	0.18419	0.278397	0.396558	0.500543	2.7583	1.38357	2.55501	0.161088	hemimethylated_DNA-binding_protein,_YccV_like
RCA23_c00600	0.423658	0.293484	0.230238	0.347996	1.05749	1.00109	5.62269	3.47106	6.99679	0.161088	putative_gamma-glutamyltransferase_ywrD
RCA23_c00610	0.544704	0.117394	0.138143	0	0.528744	0	5.02859	2.47586	6.20081	0.0805439	acetyl-CoA_acetyltransferase_ThlA
RCA23_c00620	0.211829	0.117394	0.138143	0	0.396558	0.333696	4.92251	2.2574	4.61867	0	GAF_domain-containing_protein
RCA23_c00630	0.121045	0.0586969	0.0920951	0.278397	0.264372	0	4.90129	2.67005	5.76842	0.0805439	transcriptional_regulator,_XRE_family_with_cupin_
RCA23_c00640	0.0605226	0	0	0	0	0	3.56457	1.65057	4.37299	0	Putative_threonine_efflux_protein
RCA23_c00650	0.0302613	0.0586969	0	0.0695993	0	0	2.69465	1.40784	3.94061	0	LysE-type_translocator
RCA23_c00660	0.272352	0.234788	0.138143	0.347996	1.05749	0.166848	15.6374	8.59269	14.5537	0.0805439	dimethylglycine_dehydrogenase
RCA23_c00670	0.121045	0	0.138143	0.0695993	0.264372	0.166848	4.05258	2.45159	4.9233	0.0805439	homocysteine_S-methyltransferase_(EC_2.1.1.10)
RCA23_c00680	0.0302613	0	0.0460476	0	0	0	2.80074	1.2622	2.72207	0	pyridoxamine_5'-phosphate_oxidase-like_protein,_
RCA23_c00690	0.24209	0.0586969	0.230238	0.278397	0.264372	0.333696	15.8072	8.64124	16.3226	0.0805439	sarcosine_dehydrogenase
RCA23_c00700	0	0	0.0460476	0	0	0	1.90959	1.21366	2.34864	0	Sel1_repeat
RCA23_c00710	0.0605226	0	0	0	0	0	3.75553	2.64577	4.90365	0	putative_agmatine_deiminase_AguA
RCA23_c00720	0	0.0586969	0	0.0695993	0	0	4.71033	1.91758	4.75624	0	Cl-_channel,_voltage-gated_family_protein
RCA23_c00730	0.0302613	0.117394	0.18419	0.208798	0	0.166848	4.71033	1.91758	4.17645	0	Cl-_channel,_voltage-gated_family_protein
RCA23_c00740	0.0907839	0	0	0	0.132186	0.333696	0.848708	0.38837	0.668233	0	tRNA-Lys
RCA23_c00750	1.78542	0.293484	0.0920951	0.139199	0.528744	1.33478	4.13745	2.52441	5.46379	0.161088	diaminopimelate_epimerase_(EC_5.1.1.7)
RCA23_c00760	0.786794	0.0586969	0.0920951	0.139199	0.396558	0.834239	5.32564	3.39824	6.65285	0.0805439	(dimethylallyl)adenosine_tRNA_
RCA23_c00770	0.121045	0	0	0.139199	0.132186	0.166848	2.71587	1.77194	3.91113	0.0805439	Glutathione_S-transferase
RCA23_c00780	0.605226	0.234788	0.276285	0.487195	0.528744	1.33478	5.41051	2.47586	5.34586	0.483263	transcriptional_regulator,_LacI_family
RCA23_c00790	4.6905	1.11524	2.48657	4.31516	4.62651	1.50163	2.16421	1.79621	1.51335	0.563807	hypothetical_protein
RCA23_c00800	0.121045	0.117394	0.0920951	0	0	0.166848	2.60978	0.703921	1.95556	0	Uncharacterized_conserved_protein
RCA23_c00810	0.211829	0.117394	0.18419	0.139199	0.264372	0.166848	4.4345	1.2622	2.81051	0.0805439	Fructose-2,6-bisphosphatase
RCA23_c00820	0.121045	0.0586969	0.0460476	0.347996	0.132186	0	3.58579	0.898106	2.29951	0	Sel1_repeat
RCA23_c00830	0.0605226	0.0586969	0.0460476	0.139199	0.132186	0.166848	1.99446	0.364097	1.88677	0	Lactoylglutathione_lyase_and_related_lyases
RCA23_c00840	0.0605226	0.0586969	0.0460476	0.139199	0.132186	0	2.01568	0.412643	1.85729	0	putative_phage_integrase
RCA23_c00850	0	0	0	0.0695993	0	0	0.127306	0.0485463	0.0687887	0	hypothetical_protein
RCA23_c00860	0	0	0	0.0695993	0	0	0.806273	0.436916	0.864772	0	hypothetical_protein
RCA23_c00870	0	0	0	0	0	0	0.0212177	0.0242731	0	0	putative_endonuclease
RCA23_c00880	1.02888	0.93915	0.276285	0.0695993	0.132186	2.16902	2.33395	0.84956	2.44691	0.241632	DNA_integration/recombination/invertion_protein
RCA23_c00890	0.211829	0.176091	0.0920951	0.139199	0.132186	0.500543	1.57011	0.485463	1.2382	0.161088	hypothetical_protein
RCA23_c00900	0	0	0	0	0	0	0	0.0242731	0	0	hypothetical_protein,_peptidoglycan_binding-like
RCA23_c00910	0	0	0.0920951	0.0695993	0	0	0.27583	0.121366	0.373424	0	hypothetical_protein
RCA23_c00920	0.0302613	0	0.0920951	0	0	0	1.33672	0.194185	1.022	0	putative_phage_integrase
RCA23_c00930	0.0605226	0.117394	0	0.0695993	0.132186	0	0.297048	0.169912	0.373424	0	tRNA-Arg
RCA23_c00940	0.272352	0.0586969	0.0460476	0	0.132186	0.166848	2.69465	1.09229	2.27003	0.0805439	putative_HTH-type_transcriptional_repressor,_
RCA23_c00950	1.8762	1.11524	1.33538	1.25279	2.51153	2.50272	3.75553	2.01467	2.14228	0.241632	ATP_synthase_protein_I
RCA23_c00960	3.84319	1.52612	1.33538	1.60078	4.49432	4.83859	4.11623	2.33022	2.8793	1.04707	ATP_synthase_F0_subcomplex_A_subunit
RCA23_c00970	9.7744	1.64351	1.33538	1.80958	7.79897	4.83859	3.62823	2.96132	1.85729	2.73849	ATP_synthase_F0_subcomplex_C_subunit
RCA23_c01000	0.574965	0.0586969	0.0920951	0.556794	0.396558	0.500543	3.69188	1.84476	4.02905	0	transcriptional_regulator,_GntR_family
RCA23_c01010	0.363136	0.410878	0.506523	0.347996	0.793116	0.834239	2.24908	1.55348	2.52553	0.161088	inner_membrane_lipoprotein_YiaD
RCA23_c01020	0.363136	0.234788	0.322333	0.208798	0.132186	0.166848	3.18266	1.94185	3.85217	0.161088	DNA-(apurinic_or_apyrimidinic_site)_lyase_(EC_
RCA23_c01030	0.69601	0.234788	0.230238	0.347996	0.66093	0.333696	8.16881	3.66524	8.02862	0.0805439	putative_pfkB_family_carbohydrate_kinase
RCA23_c01040	0.24209	0.176091	0	0	0.264372	0	4.75276	2.20886	4.43196	0	Sulfotransferase_family
RCA23_c01050	0.121045	0	0	0	0	0	6.19557	2.08749	4.46144	0	glycosyl_transferase_family_14
RCA23_c01060	0.0907839	0.0586969	0.0460476	0	0.132186	0	6.04704	2.16031	4.79555	0.161088	hypothetical_protein
RCA23_c01070	0.181568	0	0.138143	0.139199	0.528744	0.333696	2.92804	1.2622	3.03653	0.322176	HIT-like_protein
RCA23_c01080	0.363136	0.410878	0.506523	0.278397	1.18967	1.00109	7.80811	3.44679	6.33838	0.161088	ABC_transporter_ATP_binding_protein
RCA23_c01090	0.302613	0.117394	0.230238	0.765592	0.66093	0.667391	2.65221	1.2622	1.77868	0.0805439	Uncharacterized_protein_conserved_in_bacteria
RCA23_c01100	0.272352	0.117394	0.0460476	0.208798	0.264372	0.166848	3.77675	1.74767	2.92843	0	hypothetical_protein
RCA23_c01110	0.574965	0.410878	0.414428	0.347996	1.58623	0.500543	15.8496	9.63644	16.244	0.241632	DNA_polymerase_I_(EC_2.7.7.7)
RCA23_c01120	0.24209	0.117394	0.0920951	0.139199	0.396558	0.166848	3.52214	2.74286	5.36552	0.161088	cystathionine_gamma-synthase_MetB
RCA23_c01130	0.0907839	0.117394	0	0.139199	0	0.166848	2.31273	1.8933	4.3042	0	ribosomal_large_subunit_pseudouridine_synthase_
RCA23_c01140	0.363136	0.117394	0.230238	0	0.396558	0	3.119	1.43212	4.7759	0	Uncharacterized_protein_conserved_in_bacteria
RCA23_c01150	0.332874	0.117394	0.276285	0.0695993	0.528744	0.500543	2.67343	1.86903	3.51805	0	ATPase,_MoxR_type
RCA23_c01160	0.0907839	0.0586969	0	0	0	0	3.18266	2.08749	3.54753	0	Uncharacterized_conserved_protein_(some_members_
RCA23_c01170	0.181568	0	0.0920951	0.208798	0	0.333696	8.48708	5.34009	13.8069	0.0805439	N-terminal_double-transmembrane_domain
RCA23_c01180	0.181568	0.0586969	0.0920951	0.0695993	0.264372	0	7.74446	4.95172	12.4114	0.0805439	Uncharacterized_membrane_protein
RCA23_c01190	2.51169	0.586969	0.414428	0.417596	0.925302	0.500543	9.46309	5.53428	12.6866	0.402719	glycolate_oxidase_subunit_GlcD
RCA23_c01200	1.60385	0.352181	0.18419	0.208798	1.05749	0.500543	7.17158	4.53908	8.17602	0.402719	glycolate_oxidase_subunit_GlcE
RCA23_c01210	1.18019	0.293484	0.230238	0.208798	0.925302	0.834239	7.57472	4.83035	7.60606	0.161088	glycolate_oxidase_iron-sulfur_subunit_GlcF
RCA23_c01220	0.332874	0	0.0920951	0.0695993	0.66093	0.333696	3.94649	2.52441	6.76094	0.0805439	V8-like_Glu-specific_endopeptidase
RCA23_c01230	0	0	0	0.0695993	0	0	0.572878	0.145639	0.255501	0	putative_chitinase
RCA23_c01240	8.86656	3.22833	9.3937	5.01115	18.6382	22.0239	10.821	9.58789	5.29673	4.51046	small_heat_shock_protein_IbpA
RCA23_c01250	0.786794	0.410878	0.368381	0.278397	1.58623	1.16793	6.4714	4.19925	8.19568	0.322176	succinate-semialdehyde_dehydrogenase_GabD
RCA23_c01260	0.0605226	0	0.0460476	0.347996	0	0.333696	2.7583	2.11176	3.74407	0	Esterase/lipase
RCA23_c01270	0.0302613	0	0.0460476	0.0695993	0	0	1.16697	1.09229	1.60179	0	hypothetical_protein
RCA23_c01280	0.0302613	0.117394	0.18419	0.0695993	0	0.333696	3.60701	2.79141	3.99957	0.0805439	putative_cyclopentanol_dehydrogenase_CpnA
RCA23_c01290	0.0605226	0.117394	0.0460476	0	0	0	1.4428	1.40784	1.94574	0.161088	hypothetical_protein
RCA23_c01300	1.63411	1.23263	0.552571	0.487195	2.7759	2.33587	3.98893	2.28167	3.30186	0.0805439	Protein_of_unknown_function_(DUF1523)
RCA23_c01310	0.786794	0.117394	0.414428	0.556794	0.264372	0.500543	8.2749	6.01974	11.075	0.161088	aldehyde_dehydrogenase
RCA23_c01320	0.211829	0.117394	0.18419	0.139199	0.396558	0.333696	4.11623	2.47586	4.09784	0.0805439	deoxyribose-phosphate_aldolase_DeoC
RCA23_c01330	0.756533	0.117394	0.276285	0.0695993	0.528744	1.16793	3.07657	1.72339	3.82268	0.161088	ribulose-phosphate_3-epimerase,_chromosomal
RCA23_c01340	0.181568	0	0.0460476	0.139199	0	0	7.80811	4.44198	11.4582	0	hemolysin-type_calcium-binding_region
RCA23_c01350	0.756533	0.352181	0.368381	0.278397	1.18967	0.834239	12.3699	8.05868	18.3076	0.161088	5-oxoprolinase_(ATP-hydrolyzing)
RCA23_c01360	0.211829	0.469575	0.368381	0.208798	0.66093	1.00109	5.83487	3.66524	6.00427	0.402719	aminotransferase_class-III
RCA23_c01370	0.181568	0.176091	0.18419	0	0.132186	0.667391	3.8404	1.8933	3.62615	0.161088	ureidoglycolate_hydrolase_AllA
RCA23_c01380	0.0605226	0.0586969	0	0	0	0.333696	3.7131	2.6215	5.69963	0	aldose_1-epimerase_(EC_5.1.3.3)
RCA23_c01390	0.151307	0	0	0.0695993	0.132186	0	6.08948	4.05361	7.06558	0.0805439	beta-galactosidase_BgaB
RCA23_c01400	0.0907839	0	0.0460476	0.208798	0	0.166848	3.01291	2.03894	3.80303	0.0805439	putative_gluconolactonase
RCA23_c01410	0.0302613	0.0586969	0	0.0695993	0	0.166848	1.93081	1.3593	2.75155	0	2-keto-3-deoxy-phosphogalactonate_aldolase_(EC_
RCA23_c01420	0.181568	0.176091	0	0	0	0.333696	2.60978	1.84476	3.95043	0	2-dehydro-3-deoxygalactonokinase_DgoK
RCA23_c01430	0	0.0586969	0.0460476	0.139199	0.132186	0.333696	2.69465	1.86903	2.65328	0	short_chain_dehydrogenase
RCA23_c01440	0.0907839	0.0586969	0.0460476	0.0695993	0.264372	0	6.64114	4.83035	8.37256	0	alpha-galactosidase_RafA
RCA23_c01450	0	0.117394	0.138143	0.0695993	0	0.166848	5.09225	2.47586	4.71694	0.161088	putative_ABC_transporter_inner_membrane_
RCA23_c01460	0.121045	0.0586969	0	0.139199	0	0	7.74446	2.71859	5.60136	0.0805439	putative_ABC_transporter_inner_membrane_
RCA23_c01470	0.302613	1.11524	0.18419	0.139199	0.264372	1.00109	6.78966	3.22833	5.11984	0.241632	carbohydrate_ABC_transporter_substrate-binding_
RCA23_c01480	0.0605226	0	0.0460476	0.0695993	0.264372	0	2.52491	1.21366	2.27003	0	transcriptional_regulator,_IclR_family
RCA23_c01490	0.121045	0	0.0460476	0	0.132186	0	3.81919	2.52441	4.62849	0	sugar_ABC_transporter_ATP-binding_protein
RCA23_c01500	0.151307	0.0586969	0.0460476	0.0695993	0.132186	0.166848	2.24908	1.69912	3.43943	0	Sulfite_exporter_TauE/SafE
RCA23_c01510	0.0907839	0.0586969	0	0.0695993	0.66093	0.166848	5.75	4.15071	6.75112	0	putative_transcriptional_regulator,_gntR_family
RCA23_c01520	1.27097	0.997847	0.644666	0.487195	1.45405	0.834239	7.23524	4.07789	6.71181	0.402719	taurine--pyruvate_aminotransferase_Tpa
RCA23_c01530	1.3315	1.70221	1.05909	1.18319	2.64372	3.8375	6.85332	3.98079	5.80773	0.724895	putative_taurine-binding_periplasmic_protein
RCA23_c01540	0.151307	0	0.0460476	0	0.264372	0.333696	7.32011	3.93225	5.59154	0.161088	taurine_transport_system_ATP-binding_protein_
RCA23_c01550	0.363136	0.176091	0.0920951	0.0695993	0.66093	0.333696	10.4391	5.55855	8.59858	0.161088	taurine_transport_system_permease_protein_TauC
RCA23_c01560	0.211829	0.117394	0.138143	0.208798	0.66093	0.500543	10.5452	6.01974	14.141	0.241632	dimethylglycine_dehydrogenase
RCA23_c01570	0.0907839	0	0	0.0695993	0.396558	0	5.17712	3.47106	8.07775	0	trimethylamine_methyltransferase_MttB
RCA23_c01580	1.24071	0.469575	0.322333	0.835191	1.18967	0.500543	8.6356	6.28674	11.5172	0.161088	3-hydroxyacyl-CoA_dehydrogenase_FadN
RCA23_c01590	0.393397	0.352181	0.368381	0.208798	1.58623	1.00109	3.75553	2.91278	3.74407	0.644351	Predicted_hydrolases_or_acyltransferases_
RCA23_c01600	0.635487	0.234788	0.322333	0.487195	2.64372	1.00109	6.74723	3.85943	9.0801	0.402719	O-acetylhomoserine_(thiol)-lyase_CysD
RCA23_c01610	0.0605226	0.0586969	0	0.0695993	0.132186	0.166848	10.524	5.07309	11.4779	0	putative_signaling_protein
RCA23_c01620	2.48143	2.28918	1.88795	1.18319	3.83339	4.1712	11.3515	5.34009	10.2986	2.33577	sulfoacetaldehyde_acetyltransferase_(EC_
RCA23_c01630	0.272352	0.234788	0.18419	0	0.925302	0.500543	3.62823	2.03894	4.51057	0.241632	phosphate_acetyltransferase_Pta
RCA23_c01640	0.786794	0.293484	0.414428	0.347996	1.71842	0.333696	9.90867	6.5052	12.9617	0.885983	DMSO_reductase_chain_A
RCA23_c01650	0.423658	0.0586969	0.0920951	0	0.396558	0.333696	2.88561	1.55348	4.0094	0.322176	alpha/beta_hydrolase
RCA23_c01660	0.121045	0.234788	0	0.139199	0.264372	0.166848	3.119	1.86903	4.45161	0.161088	DMSO_reductase_chain_B
RCA23_c01670	0.302613	0	0	0.347996	0.396558	0.500543	4.17989	2.91278	6.20081	0	DMSO_reductase_chain_C
RCA23_c01680	0.211829	0.0586969	0	0.139199	0	0	5.91974	3.81088	6.97714	0	sodium:alanine_symporter
RCA23_c01690	0.151307	0.117394	0	0.0695993	0	0.166848	2.31273	1.3593	3.20359	0	thymidine_kinase_(EC_2.7.1.21)
RCA23_c01700	0.574965	0.176091	0.0460476	0	0.396558	0.500543	4.45572	2.42731	5.78807	0.161088	NADPH-dependent_FMN_reductase
RCA23_c01710	2.66299	0.997847	1.88795	0.765592	6.6093	4.33804	16.274	9.66071	18.229	2.81904	carbamoyl-phosphate_synthase_large_chain_CarB
RCA23_c01720	0.0605226	0.0586969	0	0	0.132186	0	3.81919	1.23793	3.22324	0	HTH-type_transcriptional_regulator,_AsnC_family
RCA23_c01730	0.121045	0	0	0	0	0	3.50092	1.67485	3.59666	0	hypothetical_protein
RCA23_c01740	2.11829	1.05654	0.966999	0.695993	2.24716	1.66848	10.6301	5.70419	11.2617	0.563807	aspartyl-tRNA_synthase_AspS
RCA23_c01750	0.151307	0	0	0	0	0	1.76107	1.14084	2.21106	0.0805439	hypothetical_protein
RCA23_c01760	0.0302613	0	0.0460476	0	0	0	1.69742	0.679648	1.78851	0	putative_signal_transduction_response_regulator_
RCA23_c01770	0.332874	0.117394	0.230238	0	0.396558	0.166848	3.96771	1.9904	3.36082	0.241632	methylmalonyl-CoA_epimerase_(EC_5.1.99.1)
RCA23_c01780	0.514442	0.234788	0.230238	0.278397	1.8506	0.667391	2.84317	1.57775	2.6631	0.161088	Predicted_secreted_protein
RCA23_c01790	0.393397	0.352181	0.18419	0	0.66093	1.00109	4.39206	2.06322	3.98974	0.161088	Uncharacterized_protein_involved_in_cysteine_
RCA23_c01800	0.393397	0.410878	0.0460476	0.0695993	0.132186	0.834239	2.07933	1.14084	2.34864	0.241632	putative_nitroreductase
RCA23_c01810	0.0907839	0	0.138143	0.0695993	0.264372	0.166848	4.09502	2.96132	6.57423	0.0805439	histone_deacetylase-like_amidohydrolase_HdaH
RCA23_c01820	0.151307	0	0.0460476	0.0695993	0	0.166848	1.14576	0.728194	1.41508	0	hypothetical_protein
RCA23_c01830	0.272352	0.117394	0.0460476	0.0695993	0.264372	0.166848	2.18542	1.45639	3.09549	0.0805439	Peptidase_family_M48
RCA23_c01840	0	0	0	0	0	0	0.806273	0.582555	1.41508	0	Uncharacterized_protein_family_UPF0029
RCA23_c01850	0.363136	0.234788	0.0920951	0	0.132186	0	4.17989	3.30115	6.49562	0.0805439	SSU_ribosomal_protein_S12P_methylthiotransferase_
RCA23_c01860	0.605226	0.176091	0	0.208798	0.396558	0.166848	3.94649	2.86423	5.63084	0	hypothetical_protein,_transmembrane
RCA23_c01870	2.96561	0.528272	0.506523	1.94878	4.22995	1.16793	2.29151	1.74767	3.04636	0.322176	GcrA_cell_cycle_regulator
RCA23_c01880	0.45392	0.176091	0.230238	0.139199	0.66093	0.667391	6.30166	3.17978	6.53492	0.322176	ABC-2_type_transport_system_membrane_protein
RCA23_c01890	0.393397	0.352181	0.230238	0.208798	0.793116	0.834239	5.60147	3.66524	8.19568	0.0805439	acetylornithine_aminotransferase_ArgD
RCA23_c01900	0.272352	0.0586969	0.138143	0	0.396558	0.166848	3.88284	2.11176	5.21811	0.161088	ornithine_carbamoyltransferase_ArgF
RCA23_c01910	0.332874	0.117394	0.0920951	0	0.264372	0.333696	3.30996	2.16031	5.72911	0	hypothetical_protein
RCA23_c01920	0.121045	0.0586969	0.0460476	0.208798	0.396558	0.166848	4.66789	2.8885	7.21298	0.0805439	6-phosphogluconate_dehydrogenase_GntZ
RCA23_c01930	0.121045	0.0586969	0	0.0695993	0.132186	0	8.19003	5.26727	11.3894	0	ATP-dependent_RNA_helicase_HrpB
RCA23_c01940	0.393397	0.117394	0.0920951	0.0695993	0.396558	0.500543	3.01291	2.06322	4.68746	0.0805439	LAO/AO_transport_system_ATPase
RCA23_c01950	4.11554	0.704363	0.874904	1.53118	2.51153	1.16793	2.88561	1.79621	1.90643	0.241632	LSU_ribosomal_protein_L28P
RCA23_c01960	0.121045	0.0586969	0	0.0695993	0	0	4.11623	1.52921	3.22324	0	hypothetical_protein
RCA23_c01970	2.08803	0.352181	0.690713	0.97439	2.24716	1.83533	12.7518	6.40811	11.8218	0.885983	GTP-binding_protein_LepA
RCA23_c01980	0.423658	0.117394	0.0460476	0.139199	0.396558	0.166848	3.05535	1.65057	4.35334	0	Predicted_hydrolases_or_acyltransferases_
RCA23_c01990	0.302613	0.352181	0.230238	0.765592	0.528744	0.500543	3.33118	2.18458	4.81521	0.483263	putative_ring-cleaving_dioxygenase
RCA23_c02000	1.75516	1.05654	2.48657	0.904791	4.89088	7.3413	7.34132	4.02934	6.42683	1.12761	serine_hydroxymethyltransferase_GlyA
RCA23_c02010	0.484181	0.117394	0.368381	0.139199	0.66093	1.00109	4.60424	2.37877	4.884	0.0805439	putative_inorganic_polyphosphate/ATP-NAD_kinase_
RCA23_c02020	0.726271	0.293484	0.276285	0.417596	1.58623	0.500543	7.27767	4.73326	9.26682	0.402719	propionyl-CoA_synthetase_(EC_6.2.1.17)
RCA23_c02030	0.211829	0.117394	0.0920951	0.278397	0.264372	0.166848	4.45572	2.74286	6.69215	0	Uncharacterized_conserved_protein,_contains_
RCA23_c02040	0.211829	0.234788	0.0920951	0.208798	0.528744	0	1.8035	0.946652	2.60414	0	cytidine_deaminase_(EC_3.5.4.5)
RCA23_c02050	0.393397	0.117394	0.0920951	0.139199	0.132186	0.333696	3.92527	2.71859	6.55458	0.0805439	thymidine_phosphorylase_(EC_2.4.2.4)
RCA23_c02060	0.211829	0.117394	0	0.0695993	0	0	3.94649	3.17978	5.70946	0	phosphopentomutase_DeoB
RCA23_c02070	0.0907839	0.117394	0.0460476	0.139199	0.264372	0.333696	5.17712	3.47106	6.24994	0.161088	adenosine_deaminase_Add
RCA23_c02080	0.332874	0.176091	0.138143	0.417596	0.396558	0.667391	6.15313	2.28167	4.19611	0.0805439	uracil_phosphoribosyltransferase_(EC_2.4.2.9)
RCA23_c02090	0.0302613	0.0586969	0	0	0	0	4.05258	1.52921	2.6238	0	hypothetical_protein
RCA23_c02100	0.181568	0.117394	0.0920951	0.0695993	0.396558	0	11.9668	4.75754	8.77547	0.322176	3-deoxy-D-manno-octulosonic-acid_transferase_
RCA23_c02110	0.0605226	0.176091	0.0460476	0.139199	0.132186	0	15.1494	5.97119	10.8686	0	L-sorbose_1-dehydrogenase
RCA23_c02120	0.181568	0	0.0920951	0.208798	0.793116	0.166848	6.61992	2.28167	4.28455	0	putative_N-acylneuraminate_cytidylyltransferase
RCA23_c02130	2.60247	1.8196	1.47352	0.835191	3.56902	1.66848	10.5664	5.243	7.26212	1.2887	UDP-4-amino-4-deoxy-L-arabinose--oxoglutarate_
RCA23_c02140	0	0.117394	0	0	0.132186	0.166848	5.00738	1.74767	4.44178	0	Arylsulfatase_A_and_related_enzymes
RCA23_c02150	0	0	0.0920951	0	0	0	2.18542	0.752467	1.83764	0	Thymidylate_kinase
RCA23_c02160	0	0.234788	0.0460476	0.139199	0	0	2.58856	1.09229	1.96539	0	S-adenosyl-L-methionine-dependent_
RCA23_c02170	0.181568	0.117394	0	0.0695993	0.132186	0.500543	3.50092	2.08749	3.63597	0	hypothetical_protein
RCA23_c02180	0.756533	0.293484	0.18419	0.487195	1.05749	0.834239	6.66236	4.80608	8.01879	0.483263	medium-chain-fatty-acid--CoA_ligase_AlkK
RCA23_c02190	0.0907839	0.117394	0.0460476	0.278397	0.264372	0	5.09225	2.33022	6.1615	0	EamA-like_transporter_family
RCA23_c02200	0.302613	0.352181	0.0920951	0.347996	0.264372	0.500543	9.90867	5.41291	11.9496	0.402719	fatty_acid_oxidation_complex_alpha_subunit_FadJ
RCA23_c02210	0.121045	0	0.0460476	0.0695993	0	0	2.97048	2.03894	3.82268	0.161088	hypothetical_protein
RCA23_c02220	0.211829	0.0586969	0.0460476	0.347996	0.132186	0.166848	3.81919	2.91278	5.83721	0.0805439	short_chain_dehydrogenase
RCA23_c02230	0.151307	0.176091	0.322333	0.278397	0.793116	0.166848	4.64668	2.35449	3.66545	0.241632	putative_glutathione_S-transferase
RCA23_c02240	1.45254	1.46742	0.782809	0.626394	2.37935	1.33478	9.16605	4.32062	9.26682	1.04707	acyl-CoA_dehydrogenase_MmgC
RCA23_c02250	0.877578	0.76306	0.506523	0.556794	2.24716	1.33478	3.14022	0.946652	2.5157	0.563807	putative_HTH-type_transcriptional_regulator,_
RCA23_c02260	0.0907839	0.0586969	0.0460476	0.0695993	0.132186	0.500543	2.9917	1.2622	2.88912	0.0805439	putative_HTH-type_transcriptional_regulator,_
RCA23_c02270	0.9381	0.117394	0.276285	0.487195	0.66093	0.333696	6.53505	3.95652	8.5691	0.0805439	Protein_of_unknown_function_(DUF2899)
RCA23_c02280	0.121045	0	0.0460476	0.139199	0.264372	0.333696	1.16697	1.01947	1.50352	0.161088	uncharacterized_domain_1
RCA23_c02290	0.121045	0	0	0	0.132186	0	1.69742	0.995199	1.92608	0.0805439	Uncharacterized_protein,_possibly_involved_in_
RCA23_c02300	0.363136	0.117394	0.0460476	0.0695993	0.132186	0	5.24077	4.02934	9.26682	0	DNA-damage-inducible_protein_F
RCA23_c02310	0.272352	0.176091	0.0920951	0.139199	0	0	3.60701	2.76714	4.72676	0.0805439	dihydroorotate_oxidase_A_(EC_1.3.3.1)
RCA23_c02320	0.0302613	0	0	0.0695993	0	0	2.54612	1.55348	2.53535	0	Uncharacterized_protein_conserved_in_bacteria
RCA23_c02330	0.272352	0.293484	0.138143	0.0695993	0.264372	0.166848	7.97786	4.00507	9.9547	0.0805439	5'-nucleotidase_SurE
RCA23_c02340	0.877578	0.352181	0.138143	0.139199	0.396558	0.166848	6.40775	3.64097	8.24481	0.0805439	Putative_peptidoglycan_binding_domain
RCA23_c02350	0.817055	0.469575	0.230238	0.347996	0.925302	1.33478	7.06549	3.81088	7.60606	0.563807	glycyl-tRNA_synthetase_alpha_chain_(EC_6.1.1.14)
RCA23_c02360	0.45392	0.0586969	0.0920951	0.0695993	0.396558	0	2.80074	1.74767	3.29203	0.161088	hypothetical_protein
RCA23_c02370	2.4209	0.821756	0.414428	0.347996	2.24716	0.834239	9.2297	5.36436	10.2495	0.644351	glycyl-tRNA_synthetase_beta_chain_(EC_6.1.1.14)
RCA23_c02380	1.78542	0.293484	0.230238	0.626394	0.793116	0.834239	8.52952	6.11683	11.9496	0.644351	pyruvate,_phosphate_dikinase_PpdK
RCA23_c02390	0.786794	0.293484	0.138143	0	0.132186	0.166848	3.86162	2.01467	5.02157	0.161088	putative_cell_wall_hydrolase
RCA23_c02400	0.605226	0.0586969	0.18419	0.0695993	0.132186	0.500543	4.32841	2.79141	5.67015	0.0805439	FolB_domain
RCA23_c02410	0.423658	0.0586969	0	0.0695993	0.396558	0.166848	3.20387	2.28167	5.52275	0	dihydropteroate_synthase_FolP
RCA23_c02420	0.332874	0	0.0460476	0.0695993	0.264372	0	3.8404	2.08749	4.97244	0	putative_integral_membrane_protein_DUF6
RCA23_c02430	2.78404	2.40657	1.70376	0.278397	3.96558	3.33696	6.238	4.34489	4.70711	3.62447	ketol-acid_reductoisomerase_(EC_1.1.1.86)
RCA23_c02440	0.0605226	0	0.0920951	0	0	0	1.65498	0.995199	2.79085	0	transcriptional_regulator,_AsnC_family
RCA23_c02450	0.151307	0	0	0	0	0	1.76107	1.38357	2.65328	0	putative_transcriptional_regulator,_asnC_family
RCA23_c02460	2.02751	0.234788	0.138143	0.417596	1.58623	2.66957	5.45295	3.85943	5.80773	0.322176	Serine-pyruvate_aminotransferase/archaeal_
RCA23_c02470	0.817055	0.176091	0.276285	0.97439	1.45405	1.16793	3.50092	2.74286	5.44413	0.322176	2-octaprenyl-6-methoxyphenol_hydroxylase_UbiH
RCA23_c02480	0.211829	0.176091	0.0460476	0.139199	0.396558	0	3.37361	2.06322	4.42213	0.241632	putative_pyrimidine_5-nucleotidase
RCA23_c02490	0.24209	0.234788	0.0920951	0.139199	0.132186	0.333696	2.31273	1.72339	3.15445	0	putative_HTH-type_transcriptional_regulator,_
RCA23_c02500	0.151307	0	0.0920951	0.208798	0	0	8.38099	4.70899	11.3305	0.0805439	uncharacterized_glycosyltransferase_YdaM
RCA23_c02510	1.3315	0.76306	0.644666	0.695993	2.24716	1.00109	5.3893	3.08269	5.60136	0.402719	carbamoyl-phosphate_synthase_small_chain_CarA
RCA23_c02520	1.8762	1.52612	1.47352	0.347996	2.51153	1.66848	3.54336	2.86423	3.54753	0.805439	GatB/YqeY_family_protein
RCA23_c02530	0.393397	0.117394	0.138143	0.0695993	0.925302	0	2.58856	1.48066	3.0267	0.322176	Integral_membrane_protein
RCA23_c02540	8.38238	2.75875	3.868	3.75836	14.8048	12.3467	12.9216	6.72366	8.92287	3.06067	cytochrome_c_oxidase_subunit_1
RCA23_c02550	0.0907839	0.0586969	0	0	0.132186	0	2.63099	1.6263	3.55736	0	octanoyltransferase_LipB
RCA23_c02560	0.0302613	0	0	0	0	0.333696	2.07933	1.14084	2.39778	0	transcriptional_regulator,_LytTR_family
RCA23_c02570	0	0	0	0	0.132186	0	2.56734	1.23793	2.80068	0	membrane_protein-like
RCA23_c02580	0.211829	0.117394	0.0460476	0.0695993	0.264372	0	0.572878	0.38837	0.913907	0	tRNA-Leu
RCA23_c02590	0.121045	0	0.0920951	0	0.132186	0.166848	7.34132	4.41771	7.78295	0	arylsulfatase
RCA23_c02600	0.181568	0.0586969	0.18419	0.208798	0.66093	0.333696	3.58579	2.76714	4.79555	0.0805439	NADPH_dehydrogenas
RCA23_c02610	0.151307	0.117394	0.0920951	0.0695993	0.132186	0.166848	3.18266	2.2574	4.07819	0	L-idonate_5-dehydrogenase_IdnD
RCA23_c02620	0.211829	0.0586969	0.0460476	0.0695993	0.264372	1.00109	2.63099	1.77194	3.96026	0	gluconate_5-dehydrogenase_Gno
RCA23_c02630	0.151307	0.0586969	0	0.0695993	0	0.333696	3.56457	1.74767	4.76607	0.0805439	uncharacterized_oxidoreductase_YgbJ
RCA23_c02640	0.0605226	0.0586969	0	0.0695993	0.264372	0.166848	3.07657	1.91758	5.1788	0	Sugar_phosphate_isomerases/epimerases
RCA23_c02650	0.151307	0.176091	0.18419	0.0695993	1.45405	0.166848	3.69188	2.30595	4.99209	0.483263	glyoxylate_reductase_GyaR
RCA23_c02660	0	0.117394	0.0460476	0	0.396558	0	1.3155	0.582555	1.25785	0.161088	hypothetical_protein
RCA23_c02670	0	0	0	0	0	0	0.445572	0.169912	0.471694	0	Predicted_branched-chain_amino_acid_permease_
RCA23_c02680	0.0302613	0	0	0	0.132186	0	1.03967	0.606828	1.47404	0.0805439	cbbT/tktB:_transketolase
RCA23_c02690	0	0	0	0	0	0	0.933579	0.436916	1.50352	0	Predicted_homoserine_dehydrogenase
RCA23_c02700	0	0	0	0	0	0	0.636531	0.436916	1.01218	0	transketolase,_alpha_subunit
RCA23_c02710	0.0302613	0	0	0	0	0	0.445572	0.412643	0.963041	0	transketolase,_beta-subunit
RCA23_c02720	0	0	0	0	0	0	0.254612	0.242731	0.442213	0	putative_3-hydroxyisobutyrate_dehydrogenase
RCA23_c02730	0	0	0	0	0	0	0.190959	0.267005	0.628925	0	putative_3-hydroxyisobutyrate_dehydrogenase
RCA23_c02740	0.0302613	0	0	0	0	0	0.700184	0.364097	1.13993	0	3-oxoacyl-[acyl-carrier-protein]_reductase_FabG
RCA23_c02750	0.121045	0	0.0920951	0	0	0	0.785055	0.558282	1.13993	0.0805439	HTH-type_transcriptional_regulator,_LysR_family
RCA23_c02760	0.121045	0.0586969	0.138143	0.208798	0.264372	0.667391	1.12454	0.631102	1.01218	0	transcriptional_regulator,_GntR_family
RCA23_c02770	0.393397	0.469575	0.18419	0.278397	0.66093	1.33478	2.07933	0.922379	1.36595	0.0805439	TRAP_dicarboxylate_transporter,_subunit_DctP
RCA23_c02780	0.121045	0	0	0	0	0.166848	1.93081	0.946652	1.55266	0	TRAP_dicarboxylate_transporter,_subunit_DctQ
RCA23_c02800	0.0907839	0	0	0	0.132186	0.166848	0.82749	0.558282	1.12027	0	NAD_binding_domain_of_6-phosphogluconate_
RCA23_c02810	0.0302613	0	0	0	0	0.166848	1.65498	0.898106	2.13245	0	Uncharacterized_protein_conserved_in_bacteria
RCA23_c02820	0.0302613	0.0586969	0	0	0	0	0.933579	0.728194	1.4937	0	putative_ribulose_bisphosphate_carboxylase_large_
RCA23_c02830	0.0605226	0	0	0.0695993	0.132186	0.166848	1.06089	0.655375	1.24802	0	Nucleoside-diphosphate-sugar_epimerases
RCA23_c02840	0.0302613	0	0	0.0695993	0	0	0.806273	0.558282	1.15958	0	2-hydroxy-3-oxopropionate_reductase_GarR
RCA23_c02850	0	0	0	0	0	0	0.594096	0.436916	0.638752	0	hypothetical_protein
RCA23_c02860	0.332874	0.293484	0.138143	0.208798	0.132186	0	5.96217	3.64097	6.60371	0.0805439	altronate_hydrolase_UxaA
RCA23_c02870	0.0907839	0.176091	0	0	0.132186	0	5.26199	2.50013	5.88634	0	putative_oxidoreductase
RCA23_c02880	0.211829	0.0586969	0.0460476	0	0.132186	0	4.60424	2.67005	4.83486	0	2-hydroxy-3-oxopropionate_reductase_GarR
RCA23_c02890	0.272352	0.117394	0	0.139199	0.132186	0.500543	8.2749	4.46626	7.11471	0	S-adenosylmethionine_uptake_transporter_Sam
RCA23_c02900	0.0302613	0	0.0460476	0.139199	0	0	5.17712	2.74286	5.29673	0	2-dehydro-3-deoxygluconokinase_KdgK
RCA23_c02910	0.0302613	0	0.0460476	0	0.132186	0.333696	4.37085	2.86423	6.37769	0	D-mannonate_oxidoreductase_UxuB
RCA23_c02920	0.0302613	0.176091	0.0920951	0.278397	0.528744	0.500543	5.17712	3.13123	5.95513	0.0805439	uronate_isomerase_UxaC
RCA23_c02930	0.0907839	0	0.0920951	0.0695993	0.264372	0	2.63099	1.6263	3.61632	0.161088	putative_oxidoreductase
RCA23_c02940	0.121045	0	0.0460476	0.0695993	0	0	3.90406	2.30595	4.82503	0	putative_oxidoreductase
RCA23_c02950	0.0302613	0	0	0.0695993	0	0	3.52214	2.42731	4.0094	0	putative_oxidoreductase
RCA23_c02960	0.0907839	0	0.0460476	0	0.132186	0	3.73432	2.57295	4.94296	0	D-mannonate_dehydratase_(EC_4.2.1.8)
RCA23_c02970	0.181568	0.117394	0	0.0695993	0	0.166848	4.88007	3.49533	7.46848	0	long-chain-fatty-acid--CoA_ligase
RCA23_c02980	0.181568	0.0586969	0.0920951	0.139199	0	0.500543	2.77952	2.01467	5.12967	0	D-beta-hydroxybutyrate_dehydrogenase_BdhA
RCA23_c02990	4.35763	0.880453	0.0920951	0.208798	0.264372	0.500543	8.97509	5.38864	14.2491	0.161088	copper-transporting_P-type_ATPase_ActP
RCA23_c03000	0.877578	0.704363	0.138143	0.208798	0.793116	0.166848	2.29151	1.11656	2.95791	0.241632	HTH-type_transcriptional_regulator_(copper_
RCA23_c03010	0.393397	0.293484	0.138143	0.0695993	0.925302	1.00109	1.42159	0.898106	1.34629	0.402719	hypothetical_protein
RCA23_c03020	0.211829	0.0586969	0.230238	0.139199	0.132186	0.166848	2.16421	0.995199	2.08331	0	Protein_of_unknown_function_(DUF2805)
RCA23_c03030	6.022	2.52397	1.24328	0.347996	2.90809	2.33587	10.2057	6.45665	11.3698	3.62447	isocitrate_dehydrogenase_Icd
RCA23_c03040	0.0605226	0	0	0	0	0	4.4345	2.03894	4.63832	0.0805439	integral_membrane_protein_DUF6
RCA23_c03050	0.393397	0.352181	0.138143	0.139199	0	0	4.47693	2.96132	5.99444	0.0805439	flavocytochrome_c_cytochrome_subunit_SoxE
RCA23_c03060	0.24209	0.0586969	0.0920951	0	0.132186	0.166848	5.00738	3.42251	6.76094	0.0805439	sulfide_dehydrogenase_[flavocytochrome_c]_
RCA23_c03070	0	0	0.368381	0.487195	0.396558	0	2.80074	1.33502	2.43708	0.0805439	Predicted_redox_protein,_regulator_of_disulfide_
RCA23_c03080	0.121045	0.176091	1.70376	2.36638	4.49432	2.50272	7.61715	4.32062	7.67485	0.241632	putative_dimethyl_sulfoniopropionate_demethylase_
RCA23_c03090	0.0907839	0	0.0460476	0	0.264372	0	5.28321	2.20886	3.46891	0	transcriptional_regulator,_AsnC_family
RCA23_c03100	0.0302613	0	0.0460476	0	0	0	0.806273	0.0728194	0.697714	0	glutathione_S-transferase
RCA23_c03110	0.0605226	0.117394	0.0920951	0.139199	0.264372	0	0.657749	0.242731	0.422559	0	tRNA-Phe
RCA23_c03120	0.121045	0.0586969	0.0920951	0.347996	0.264372	0.333696	4.0738	2.50013	3.97992	0.241632	Ribonuclease_E/G_family
RCA23_c03130	0.24209	0.0586969	0.0460476	0.0695993	0	0.166848	1.48524	1.18938	1.75902	0.161088	Maf-like_protein
RCA23_c03140	2.29986	0.76306	1.10514	0.835191	2.24716	2.00217	1.78229	1.43212	2.01453	0.724895	bacterial_translation_initiation_factor_1_
RCA23_c03150	0.272352	0.0586969	0	0.278397	0.264372	0	2.80074	1.48066	2.29951	0.0805439	Protein-tyrosine-phosphatase
RCA23_c03160	0.211829	0.0586969	0.0460476	0.139199	0	0	3.03413	1.52921	2.95791	0.161088	Uncharacterized_protein_conserved_in_bacteria
RCA23_c03170	0.817055	0.234788	0.0920951	0.208798	0.132186	1.33478	4.32841	2.96132	5.32621	0.0805439	histidinol_dehydrogenase_HisD
RCA23_c03180	0.151307	0.176091	0.0920951	0	0.132186	0.166848	1.69742	0.898106	2.99722	0	Protein_of_unknown_function_(DUF2948)
RCA23_c03190	0.574965	0.704363	0.552571	0.347996	0.793116	1.66848	4.64668	2.74286	5.1395	0.483263	UDP-N-acetylglucosamine_
RCA23_c03200	0.151307	0	0	0.139199	0	0	0.27583	0.267005	0.422559	0	tRNA-Thr
RCA23_c03210	0.0302613	0	0.138143	0	0	0.166848	5.24077	1.77194	3.61632	0	PAS/PAC_sensor_hybrid_histidine_kinase
RCA23_c03220	0.0605226	0.0586969	0	0	0	0	5.24077	2.71859	3.96026	0	2OG-Fe(II)_oxygenase
RCA23_c03230	0	0	0	0	0	0	4.01015	1.9904	3.25272	0	putative_lysine_exporter_protein
RCA23_c03240	0.9381	0.0586969	0.230238	0.417596	1.05749	0.333696	2.35516	1.55348	3.0267	0.161088	putative_carbon_monoxide_dehydrogenase_subunit_G
RCA23_c03250	0.24209	0	0.0920951	0.0695993	0.396558	0	3.43727	2.33022	4.5204	0.161088	Xanthine_and_CO_dehydrogenases_maturation_
RCA23_c03260	0.151307	0.0586969	0.138143	0.139199	0.66093	0	6.1107	3.44679	7.1835	0.0805439	putative_MFS-type_transporter
RCA23_c03270	0.484181	0.0586969	0.0460476	0	0.132186	0	3.43727	2.08749	5.09036	0	AFG1-like_ATPase
RCA23_c03280	0.45392	0	0	0.139199	0.132186	0.166848	3.79797	2.59723	6.2696	0.0805439	bifunctional_protein_FolC
RCA23_c03290	1.30124	0.410878	0.644666	0.347996	2.90809	1.83533	4.96494	3.30115	5.1395	0.563807	acetyl-CoA_carboxylase_carboxyltransferase_
RCA23_c03300	0.0302613	0.0586969	0	0.208798	0.396558	0	5.26199	2.57295	6.02392	0	Predicted_protease_of_the_Abi_(CAAX)_family
RCA23_c03310	1.8762	0.76306	0.874904	0.626394	2.90809	1.83533	7.80811	4.85463	8.99166	1.36925	dihydroxy-acid_dehydratase_IlvD
RCA23_c03320	0.181568	0	0	0.0695993	0	0	1.50646	1.18938	1.8966	0	hypothetical_protein
RCA23_c03330	0.0907839	0	0.0460476	0.0695993	0	0	3.01291	1.69912	3.94061	0	hypothetical_protein
RCA23_c03340	0.0605226	0	0	0.0695993	0	0	1.97325	1.23793	2.44691	0	hypothetical_protein
RCA23_c03350	0.121045	0	0	0.139199	0.132186	0.166848	3.88284	2.45159	4.64815	0	Outer_membrane_protein_and_related_
RCA23_c03360	0.151307	0.0586969	0.0920951	0.0695993	0.264372	1.16793	2.9917	1.96612	3.74407	0.0805439	uncharacterized_peroxidase-related_enzyme
RCA23_c03370	0.0907839	0.0586969	0.0460476	0.139199	0	0.333696	2.50369	1.52921	3.61632	0.161088	Acetyltransferases
RCA23_c03380	0.121045	0.117394	0.0460476	0	0.132186	0.166848	2.37638	1.79621	3.70476	0.0805439	Predicted_nucleotide-utilizing_enzyme_related_to_
RCA23_c03390	0.151307	0.176091	0.0460476	0	0.264372	0.166848	3.09778	1.96612	4.5204	0.0805439	sugar_fermentation_stimulation_protein_SfsA
RCA23_c03400	0.726271	0.410878	0.368381	0.347996	0.396558	1.66848	3.94649	3.17978	4.37299	0.241632	methionine_aminopeptidase_Map
RCA23_c03410	0.9381	0.352181	0.598618	0.347996	0.793116	0.500543	5.60147	3.59242	6.38752	0.161088	ATP-dependent_RNA_helicase_RhlE
RCA23_c03420	0.0907839	0.0586969	0	0	0	0	2.07933	1.40784	2.44691	0.0805439	putative_ribosomal_RNA_small_subunit_
RCA23_c03430	0.514442	0.234788	0.18419	0.139199	0.264372	0	4.60424	2.9856	5.58171	0.322176	rhodocoxin_reductase_ThcD
RCA23_c03440	1.78542	0.293484	1.10514	1.11359	1.8506	2.00217	4.24354	2.45159	3.7539	0.483263	peroxiredoxin
RCA23_c03450	0.272352	0	0.276285	0.278397	0.925302	0.500543	2.48247	1.18938	2.32899	0.322176	pterin-4-alpha-carbinolamine_dehydratase
RCA23_c03460	0.847317	0.234788	0.414428	0.347996	1.71842	1.00109	5.02859	2.91278	6.07306	0.241632	Uncharacterized_protein_conserved_in_bacteria
RCA23_c03470	0.151307	0.0586969	0	0	0.396558	0.166848	4.11623	2.13604	4.93313	0.161088	putative_glycerophosphoryl_diester_
RCA23_c03480	0.605226	0.117394	0.322333	0.208798	1.18967	1.00109	2.37638	1.8933	3.49839	0.322176	putative_endoribonuclease_L-PSP
RCA23_c03490	0	0	0	0.0695993	0	0	4.64668	2.96132	6.69215	0	type_I_secretion_system_protein,_HlyD_family
RCA23_c03500	0.0302613	0.0586969	0	0	0	0	4.15867	3.00987	6.63319	0	type_I_secretion_system_ATP-binding_component
RCA23_c03510	0.0605226	0	0	0	0	0	1.88838	0.77674	1.80816	0	putative_type_I_secretion_system_protein,_
RCA23_c03520	2.87482	0.645666	0.460476	0.97439	1.8506	1.16793	5.53782	2.83996	4.54005	0.724895	VacJ_like_lipoprotein
RCA23_c03530	0.484181	0	0	0.139199	0.132186	0.333696	3.64944	1.69912	3.22324	0	putative_toluene_tolerance_protein
RCA23_c03540	0.544704	0	0.230238	0.139199	0	0.166848	8.10516	4.92745	10.9865	0	penicillin-binding_protein_1B
RCA23_c03550	1.14993	0.410878	0.552571	0.417596	1.8506	2.00217	5.21955	3.2526	6.1615	1.12761	aromatic-amino-acid_aminotransferase_TyrB
RCA23_c03560	0.847317	0.469575	0.414428	0.556794	1.8506	1.33478	3.64944	2.01467	3.96026	0.724895	3-mercaptopyruvate_sulfurtransferase_SseA
RCA23_c03570	1.81568	1.29133	1.05909	1.32239	4.09776	4.1712	4.73155	2.86423	4.24524	0.885983	SsrA-binding_protein_SmpB
RCA23_c03580	1.08941	0.234788	0.690713	0.139199	1.58623	2.00217	3.01291	2.45159	3.40995	0.402719	dihydrodipicolinate_synthase_DapA
RCA23_c03590	0.211829	0.117394	0.138143	0.208798	0.132186	0	6.53505	3.73806	8.72633	0	soluble_lytic_murein_transglycosylase_Slt
RCA23_c03600	0.0605226	0	0	0.0695993	0.132186	0	2.90682	1.74767	4.33369	0	Permeases_of_the_drug/metabolite_transporter_
RCA23_c03610	0.0605226	0.0586969	0.0460476	0	0	0	2.7583	1.91758	3.92095	0	Uncharacterized_conserved_protein
RCA23_c03620	0.302613	0.117394	0.18419	0.0695993	0.793116	0	4.15867	2.71859	6.86904	0.402719	putative_FAD-dependent_oxidoreductase
RCA23_c03630	0	0	0	0	0.132186	0	1.37915	1.18938	2.08331	0	Lactoylglutathione_lyase_and_related_lyases
RCA23_c03640	0	0.0586969	0	0.0695993	0.264372	0	1.88838	1.01947	2.30933	0	conserved_hypothetical_protein
RCA23_c03650	0	0	0.18419	0	0.132186	0.333696	2.54612	1.2622	2.18158	0.0805439	conserved_hypothetical_protein
RCA23_c03660	0.363136	0.117394	0.322333	0.347996	0.925302	1.00109	4.11623	2.20886	3.35099	0.322176	cob(I)yrinic_acid_a,c-diamide_
RCA23_c03670	0	0.0586969	0	0.0695993	0	0	1.35793	1.2622	2.10297	0	hypothetical_protein
RCA23_c03680	0.0605226	0.117394	0	0	0	0	3.45849	2.08749	4.6678	0	oligopeptide/dipeptide_ABC_transporter,_
RCA23_c03690	0.0605226	0	0	0	0	0	3.45849	2.59723	5.11984	0	oligopeptide/dipeptide_ABC_transporter,_
RCA23_c03700	0	0	0	0.139199	0.132186	0	3.41605	2.2574	4.56953	0	oligopeptide/dipeptide_ABC_transporter,_permease_
RCA23_c03710	0.0302613	0	0	0	0	0	5.58026	2.9856	5.44413	0	oligopeptide/dipeptide_ABC_transporter,_permease_
RCA23_c03720	0.272352	0.410878	0.0460476	0	0.528744	0.500543	7.97786	4.17498	7.26212	0.241632	oligopeptide/dipeptide_ABC_transporter,_
RCA23_c03730	0.0302613	0.0586969	0	0.0695993	0.132186	0	6.19557	2.76714	6.24994	0.0805439	HTH-type_transcriptional_regulator,_LysR_family
RCA23_c03740	0.0907839	0.117394	0	0.139199	0.132186	0	5.13468	3.34969	7.62571	0	putative_amidohydrolase_3
RCA23_c03750	0.0605226	0.0586969	0	0	0	0	3.14022	2.33022	4.27472	0	cobalamin_biosynthesis_CobW-like
RCA23_c03760	0.0302613	0	0	0	0	0	3.22509	1.11656	3.03653	0	Uncharacterized_conserved_protein
RCA23_c03770	0.24209	0.176091	0.0920951	0	0.132186	0.166848	6.08948	3.64097	6.94766	0.161088	glycine_betaine_transport_ATP-binding_protein_
RCA23_c03780	0.0605226	0.117394	0.138143	0.0695993	0.132186	0.500543	6.32287	4.00507	7.76329	0.161088	glycine_betaine_transport_system_permease_
RCA23_c03790	0.574965	0.880453	0.368381	0.626394	1.8506	1.83533	5.21955	3.68952	5.395	0.402719	glycine_betaine_transporter_substrate-binding_
RCA23_c03800	0.121045	0.0586969	0.0920951	0	0.264372	0	5.04981	2.86423	6.33838	0	fatty_acid_desaturase
RCA23_c03810	0.24209	0.0586969	0	0.208798	0.396558	0.166848	4.39206	3.10696	5.74877	0.161088	CoA-transferase_family_III_protein_involved_in_
RCA23_c03820	0.181568	0.234788	0.138143	0.208798	0.264372	0	4.88007	3.34969	7.62571	0.161088	glyceraldehyde-3-phosphate_dehydrogenase_Gap
RCA23_c03830	1.45254	0.704363	2.11819	1.04399	4.62651	3.5038	6.17435	4.36916	4.39265	1.2887	ATP-dependent_Clp_protease_proteolytic_subunit_
RCA23_c03840	3.29848	0.293484	2.25633	1.73998	4.49432	4.67174	10.9059	5.53428	9.15872	1.20816	ATP-dependent_Clp_protease_ATP-binding_subunit_
RCA23_c03850	2.05777	0.586969	0.690713	0.626394	2.90809	1.00109	3.94649	1.74767	2.74172	0.322176	putative_NADH_ubiquinone_oxidoreductase_subunit_
RCA23_c03860	0.726271	0.410878	0.368381	0.208798	0.66093	1.33478	3.119	1.31075	3.55736	0.322176	ABC-type_transport_system_involved_in_resistance_
RCA23_c03870	0.605226	0.0586969	0.0460476	0.0695993	0.264372	0	1.76107	1.09229	2.24055	0.0805439	Uncharacterized_protein_conserved_in_bacteria_
RCA23_c03880	0.272352	0.117394	0.0460476	0	0.264372	0	3.90406	2.16031	4.49092	0	leucyl/phenylalanyl-tRNA--protein_transferase_
RCA23_c03890	1.18019	0.293484	0.230238	0.556794	1.05749	0.166848	5.72878	3.34969	6.10254	0.322176	biotin_carboxylase_AccC
RCA23_c03900	2.17881	1.40873	0.138143	0.278397	0.396558	1.00109	7.06549	4.39344	8.07775	1.12761	acetyl-coenzyme_A_synthetase_(EC_6.2.1.1)
RCA23_c03910	0.726271	0.645666	0.0460476	0.278397	0.528744	0.500543	2.37638	2.01467	3.9013	0.805439	amino_acid/amide_ABC_transporter_ATP-binding_
RCA23_c03920	1.45254	1.29133	0.0460476	0.139199	0.793116	0.667391	5.13468	2.57295	4.16663	0.805439	amino_acid/amide_ABC_transporter_ATP-binding_
RCA23_c03930	1.18019	0.410878	0.0920951	0.278397	0.132186	0.667391	10.8847	5.63137	8.39222	0.161088	amino_acid/amide_ABC_transporter_membrane_
RCA23_c03940	0.635487	0.528272	0.0920951	0.139199	0.264372	0.166848	8.84778	4.17498	6.81008	0.322176	putative_branched-chain_amino_acid_transport_
RCA23_c03950	3.90371	3.46312	0.782809	1.46158	1.71842	1.83533	8.23247	5.17018	7.13437	1.69142	amino_acid/amide_ABC_transporter_
RCA23_c03960	0.0302613	0.0586969	0	0	0.132186	0.166848	5.58026	3.83516	6.95748	0	Predicted_transcriptional_regulators
RCA23_c03970	0.181568	0.0586969	0.0920951	0.139199	0.264372	0	2.80074	1.57775	2.30933	0.0805439	putative_response_regulator_receiver_protein,_
RCA23_c03980	0.0302613	0	0	0.139199	0.132186	0	1.46402	0.728194	2.32899	0	hypothetical_protein
RCA23_c03990	0.332874	0.0586969	0	0.0695993	0.132186	0.333696	10.1633	5.36436	14.819	0.161088	sensor_protein_kinase_WalK
RCA23_c04000	0.121045	0.0586969	0.368381	0.278397	0.528744	0.333696	2.41882	1.86903	2.5157	0.161088	TIGR01244_family_protein
RCA23_c04010	0.302613	0.117394	0.322333	0.208798	0.264372	0.667391	2.0369	1.45639	1.73937	1.04707	hypothetical_protein
RCA23_c04020	0.24209	0	0.18419	0.0695993	0.264372	0.166848	3.52214	1.48066	2.24055	0	Uncharacterized_protein_conserved_in_bacteria
RCA23_c04030	0.0302613	0.176091	0.0920951	0	0.264372	0.333696	8.12638	2.79141	5.74877	0.0805439	hypothetical_protein
RCA23_c04040	0.393397	0.176091	0.138143	0	0.132186	0	6.98062	3.27687	8.89339	0.0805439	putative_Fe(3+)-transport_system_protein_SfuB
RCA23_c04050	0.121045	0.117394	0.0920951	0.139199	0	0	0.763837	0.339824	0.913907	0.161088	tRNA-Thr
RCA23_c04060	0	0	0	0.0695993	0	0	1.59133	0.412643	1.20872	0	integrase
RCA23_c04070	0	0	0	0	0	0	0.127306	0.0728194	0.0786156	0	Uncharacterized_conserved_protein
RCA23_c04080	0	0	0	0	0.132186	0	4.17989	1.38357	2.99722	0.161088	hypothetical_protein
RCA23_c04090	0.0302613	0.176091	0.138143	0	0	0	2.05812	0.703921	1.7492	0.241632	UDP-N-acetylglucosamine--peptide_
RCA23_c04100	0.0302613	0	0	0	0.264372	0.166848	1.01845	0	0.687887	0.0805439	esterase,_SGNH_hydrolase-type
RCA23_c04110	0.0302613	0.0586969	0.138143	0	0	0.333696	1.48524	0.169912	1.05148	0.0805439	MAPEG_family
RCA23_c04120	0	0.0586969	0	0	0.264372	0.166848	1.20941	0.267005	0.80581	0.0805439	hypothetical_protein,_tetratricopeptide_repeat
RCA23_c04130	0.0302613	0	0	0	0	0	1.12454	0.291278	0.727194	0.161088	Glutathione-dependent_formaldehyde-activating_
RCA23_c04140	0.0302613	0	0	0	0	0	1.16697	0.145639	0.874599	0	hypothetical_protein
RCA23_c04150	0	0	0	0	0	0	1.18819	0.194185	0.80581	0.241632	Domain_of_unknown_function_(DUF4440)
RCA23_c04160	0	0	0	0.139199	0	0	0.466789	0.145639	0.412732	0	Protein_of_unknown_function_(DUF861)
RCA23_c04170	0.0302613	0	0.0920951	0	0	0	1.0821	0.218458	0.707541	0	hypothetical_protein
RCA23_c04180	0.0302613	0.0586969	0	0	0	0	0.381919	0.169912	0.530655	0	Domain_of_unknown_function_(DUF3127)
RCA23_c04190	0	0	0	0	0	0	0.169742	0.0485463	0.265328	0	putative_nucleoside_triphosphate_hydrolase,_
RCA23_c04200	0.211829	0.0586969	0.0920951	0	0	0.166848	2.52491	0.801014	1.34629	0.0805439	zinc-dependent_metalloprotease
RCA23_c04210	0.0907839	0	0.0920951	0.0695993	0.132186	0.166848	0.848708	0.145639	0.648579	0	HTH-type_transcriptional_regulator,_AsnC_family
RCA23_c04220	0	0	0.0460476	0.0695993	0	0	0.381919	0.169912	0.196539	0	integrase
RCA23_c04230	0.211829	0.0586969	0.0460476	0.278397	0.264372	0.667391	7.70203	2.08749	5.36552	0	putative_ion_channel
RCA23_c04240	0.0907839	0	0	0.0695993	0.132186	0	4.32841	2.54868	4.12732	0.0805439	integrase
RCA23_c04250	0	0	0	0	0	0	0.106089	0	0.0294809	0.0805439	Gcn5-like_N-acetyltransferase
RCA23_c04260	0.0605226	0	0	0.0695993	0	0	3.8404	1.40784	3.61632	0	integrase
RCA23_c04270	0.121045	0	0.0460476	0.0695993	0.132186	0.166848	0.381919	0.267005	0.550309	0	tRNA-Leu
RCA23_c04280	2.14855	0.352181	0.322333	0.556794	1.45405	1.66848	3.20387	2.08749	5.18863	0.322176	Predicted_nucleoside-diphosphate-sugar_
RCA23_c04290	0.211829	0.0586969	0.18419	0.208798	0.528744	0	2.31273	1.6263	3.18393	0.0805439	undecaprenyl-diphosphatase_UppP
RCA23_c04300	6.47592	4.46096	4.05219	2.85357	10.3105	11.5125	7.10793	5.41291	6.98696	2.0136	glutamate_synthase_[NADPH]_small_chain_GltD
RCA23_c04310	7.20219	2.99354	1.47352	1.32239	4.89088	7.84185	19.8385	12.889	24.3119	1.77197	glutamate_synthase_[NADPH]_large_chain_GltB
RCA23_c04320	0.393397	0.234788	0.0460476	0	0.264372	0	3.01291	1.84476	4.13715	0.0805439	monofunctional_biosynthetic_peptidoglycan_
RCA23_c04330	0.181568	0.176091	0.0460476	0.0695993	0	0	4.2011	2.37877	5.09036	0	putative_glutathione_S-transferase
RCA23_c04340	0.272352	0.234788	0.138143	0.139199	0.396558	0.667391	3.33118	2.33022	5.01175	0.161088	putative_electron_transport_protein_yjeS
RCA23_c04360	1.78542	0.469575	1.33538	1.11359	2.7759	1.33478	3.56457	2.23313	4.06836	0.161088	ABC-type_Co2+_transport_system,_periplasmic_
RCA23_c04350	0.635487	0.0586969	0.506523	0.487195	1.18967	1.00109	5.43173	4.12643	8.90322	0.322176	HupE_/_UreJ_protein
RCA23_c04370	0.514442	0.176091	0.18419	0.0695993	1.45405	1.50163	3.3524	1.9904	3.89147	0.563807	branched-chain-amino-acid_aminotransferase_IlvE
RCA23_c04380	0.211829	0	0.230238	0	0	0.166848	2.3976	1.09229	1.93591	0	HTH-type_transcriptional_regulator_PetP
RCA23_c04390	0.393397	0	0.18419	0	0.264372	0.166848	2.77952	1.65057	3.73424	0	protein_PetR
RCA23_c04400	0.605226	0	0.138143	0.0695993	0.528744	0	4.37085	2.74286	6.1615	0.161088	putative_deacytelase,_histone_deacetylase_
RCA23_c04410	0.272352	0	0.230238	0.208798	0.396558	0.333696	1.27306	0.873833	2.22089	0.0805439	Exodeoxyribonuclease_VII_small_subunit_(EC_
RCA23_c04420	0.877578	0.293484	0.322333	0.556794	1.05749	0.667391	3.09778	2.2574	5.12967	0.483263	geranyltranstransferase_IspA
RCA23_c04430	0.726271	0.352181	0.230238	0.695993	0.925302	0.834239	6.15313	4.53908	8.33326	0.161088	1-deoxy-D-xylulose-5-phosphate_synthase_(EC_
RCA23_c04440	0	0.117394	0.0460476	0	0	0.500543	3.03413	2.20886	4.02905	0.0805439	Nucleoside-diphosphate-sugar_epimerases
RCA23_c04450	0.0302613	0.0586969	0.0460476	0	0	0	1.99446	0.898106	2.12262	0	hypothetical_protein
RCA23_c04460	0.0302613	0	0	0.0695993	0	0	2.18542	1.11656	2.18158	0	hypothetical_protein
RCA23_c04470	0.211829	0	0	0	0.132186	0.166848	3.86162	2.06322	4.57936	0	carnitinyl-CoA_dehydratase_CaiD
RCA23_c04480	0.0907839	0.0586969	0	0.0695993	0	0	6.57749	4.19925	8.27429	0	Acyl-CoA_synthetase_(NDP_forming)
RCA23_c04490	0.0605226	0	0	0	0	0.166848	4.24354	2.28167	4.23542	0	putative_acyl-CoA_dehydrogenase_YngJ
RCA23_c04500	0.0907839	0	0	0	0	0	2.7583	1.9904	4.05853	0	transcriptional_regulator,_AraC_family
RCA23_c04510	0.121045	0.0586969	0.0920951	0.0695993	0	0.500543	2.84317	2.20886	3.95043	0.241632	class_II_aldolase
RCA23_c04520	0.0907839	0.117394	0.230238	0.139199	0	0.500543	1.3155	0.84956	1.92608	0.241632	arsenate_reductase_ArsC
RCA23_c04530	0.605226	0.234788	0.18419	0.487195	0.264372	0.667391	5.68634	4.10216	7.95	0	Adenine_deaminase_(EC_3.5.4.2)
RCA23_c04540	0.121045	0	0.0920951	0.0695993	0.132186	0	7.34132	4.00507	6.51527	0.0805439	AMP_nucleosidase_Amn
RCA23_c04550	4.08528	1.05654	2.71681	4.38475	5.55181	3.5038	3.54336	4.29635	2.84982	1.12761	DNA-binding_protein_HU
RCA23_c04560	0.211829	0	0.0460476	0.0695993	0.264372	0	4.73155	2.69432	6.90835	0	inner_membrane_protein_DUF6
RCA23_c04570	0.181568	0.117394	0.0460476	0	0	0.166848	3.43727	2.47586	4.51057	0	Cytochrome_c_biogenesis_protein
RCA23_c04580	0.121045	0.0586969	0.0460476	0.0695993	0.132186	0	2.60978	1.48066	2.38795	0	Thiol-disulfide_isomerase_and_thioredoxins
RCA23_c04590	0	0.117394	0	0	0.132186	0	1.8035	1.21366	2.23072	0.0805439	transferase_1,_rSAM/selenodomain-associated
RCA23_c04600	0.665749	0.176091	0.230238	0.278397	0.793116	0.500543	3.75553	2.64577	4.3042	0.322176	succinyldiaminopimelate_desuccinylase_(EC_
RCA23_c04610	0.665749	0.352181	0.18419	0.139199	0.132186	0.500543	2.01568	1.43212	2.6238	0.161088	hypothetical_protein
RCA23_c04620	1.14993	0.645666	0.276285	0.278397	1.8506	0.667391	3.09778	1.9904	4.28455	0.161088	2,3,4,5-tetrahydropyridine-2,6-dicarboxylate_
RCA23_c04630	0.181568	0	0.0920951	0.0695993	0.264372	0.500543	2.69465	1.48066	3.98974	0.161088	L-threonine_ammonia-lyase
RCA23_c04640	0.514442	0.176091	0.138143	0.208798	1.71842	0.667391	5.00738	3.66524	6.27942	0.161088	23S_rRNA_m(2)A-2503_methyltransferase_(EC_
RCA23_c04650	0.423658	0.117394	0.0920951	0.347996	1.32186	0.500543	2.35516	1.65057	3.38047	0	hypothetical_protein
RCA23_c04660	0.272352	0.0586969	0.18419	0	0.66093	0.166848	3.05535	2.01467	4.63832	0	asparaginase_(EC_3.5.1.1)
RCA23_c04670	0.211829	0.0586969	0	0	0	0	2.88561	1.9904	4.0487	0	phosphoserine_phosphatase_SerB
RCA23_c04680	1.69463	0.234788	0.276285	0.208798	1.18967	1.50163	2.56734	2.13604	2.92843	0.402719	hypothetical_protein
RCA23_c04690	0.45392	0.469575	0.276285	0	0.264372	0.333696	4.88007	3.32542	7.39969	0.644351	phosphoserine_aminotransferase_apoenzyme_(EC_
RCA23_c04700	0.363136	0.117394	0.18419	0.347996	0.925302	0.333696	7.46863	4.2478	8.07775	0.563807	D-3-phosphoglycerate_dehydrogenase_(EC_1.1.1.95)
RCA23_c04710	0.0907839	0	0.0460476	0.208798	0	0	2.58856	1.86903	3.55736	0.161088	metallophosphoesterase
RCA23_c04720	0.0605226	0	0.0920951	0.0695993	0	0	1.71863	0.873833	1.77868	0	RNA_pyrophosphohydrolase_RppH
RCA23_c04730	0.726271	0.528272	0.782809	1.04399	2.11498	2.00217	6.40775	4.10216	6.5644	0.563807	carboxy-terminal-processing_protease_CtpA
RCA23_c04740	0.574965	0.117394	0.230238	0	1.18967	0.667391	5.91974	3.20405	7.11471	0.0805439	phosphoglycerate_mutase_(EC_5.4.2.1)
RCA23_c04750	0.0907839	0.0586969	0.0460476	0	0.264372	0	4.98616	3.44679	7.11471	0	putative_protein_ImuB
RCA23_c04760	0.0907839	0.0586969	0	0	0.132186	0.333696	2.07933	1.33502	3.29203	0	Protein_of_unknown_function_(DUF2794)
RCA23_c04770	0.0605226	0.0586969	0.0460476	0.0695993	0	0.500543	2.65221	1.48066	4.33369	0.0805439	Cell_wall-associated_hydrolases_
RCA23_c04780	0.181568	0.0586969	0.0920951	0.0695993	0.793116	1.33478	3.90406	2.79141	5.66032	0.161088	putative_cytosol_aminopeptidase_PepA
RCA23_c04790	0.0605226	0.0586969	0	0	0	0	1.76107	0.946652	2.03418	0	hypothetical_protein
RCA23_c04800	0.907839	0.293484	0.644666	0.626394	1.45405	2.16902	6.36531	2.30595	4.18628	0.402719	carbonic_anhydrase_CynT
RCA23_c04810	4.6905	3.8153	3.31542	1.53118	7.00586	6.50707	9.8238	6.09256	7.28177	4.75209	aspartate-semialdehyde_dehydrogenase_Asd
RCA23_c04820	0.181568	0.176091	0.0460476	0.139199	0.264372	0.500543	5.19834	3.03414	4.76607	0.161088	MFS-type_transporter
RCA23_c04830	0.302613	0	0.138143	0.208798	0.264372	0.333696	2.60978	2.03894	3.97009	0.241632	short_chain_dehydrogenase
RCA23_c04840	0	0.0586969	0	0	0	0	3.67066	2.57295	4.35334	0.0805439	FAD_dependent_oxidoreductase
RCA23_c04850	0	0	0	0	0	0	5.58026	3.56815	8.24481	0	trimethylamine_methyltransferase_MttB
RCA23_c04860	0.0302613	0.0586969	0	0	0	0	4.68911	2.6215	7.0361	0	aldehyde_dehydrogenase
RCA23_c04870	0.121045	0.0586969	0	0	0	0	3.16144	1.33502	4.34351	0.0805439	dihydrodipicolinate_synthase_DapA
RCA23_c04880	0	0.0586969	0.0920951	0	0	0	3.05535	1.52921	3.3903	0.0805439	transcriptional_regulator,_GntR_family
RCA23_c04890	0.0907839	0	0	0.0695993	0.132186	0	2.92804	2.20886	3.96026	0	2OG-Fe(II)_oxygenase_superfamily
RCA23_c04900	1.66437	0.880453	1.15119	0.695993	3.17246	3.5038	4.47693	2.91278	5.19846	1.04707	isopropylmalate_dehydrogenase_LeuB
RCA23_c04910	0	0	0	0.0695993	0.132186	0.166848	4.4345	2.50013	6.3089	0	Endonuclease/Exonuclease/phosphatase_family
RCA23_c04920	0.998623	0.76306	0.368381	0.139199	0.528744	0.667391	3.58579	2.08749	3.33134	0.161088	3-isopropylmalate_dehydratase_small_subunit_LeuD
RCA23_c04930	2.05777	0.93915	1.01305	0.695993	3.30465	1.66848	5.96217	3.8837	5.67015	1.04707	3-isopropylmalate_dehydratase_large_subunit_LeuC
RCA23_c04940	0.181568	0.0586969	0	0	0	0	1.8035	0.970926	2.16193	0	Protein_of_unknown_function_(DUF2975)
RCA23_c04950	2.4209	0.0586969	0.322333	0.417596	0.925302	0.166848	2.60978	1.38357	2.25037	0.0805439	iojap-like_ribosome-associated_protein
RCA23_c04960	0.332874	0.0586969	0	0	0.132186	0	1.71863	1.11656	2.14228	0	ribosomal_RNA_large_subunit_methyltransferase_H
RCA23_c04970	0.574965	0.0586969	0.18419	0.626394	1.58623	1.00109	4.34963	2.9856	6.8199	0.241632	alcohol_dehydrogenase_class-3_AdhI
RCA23_c04980	0.211829	0	0.0920951	0.0695993	0.264372	0	3.119	1.9904	5.51292	0	putative_membrane_transport_protein
RCA23_c04990	0.484181	0.0586969	0.230238	0.208798	0.264372	0.166848	3.20387	1.77194	4.34351	0.0805439	S-formylglutathione_hydrolase_YeiG
RCA23_c05000	0.332874	0.234788	0	0.0695993	0.66093	0.500543	6.06826	4.49053	7.33091	0.241632	soluble_pyridine_nucleotide_transhydrogenase
RCA23_c05010	0.121045	0	0	0	0.132186	0	1.52767	1.40784	2.5157	0	Uncharacterized_protein_conserved_in_bacteria
RCA23_c05020	0.0302613	0.117394	0	0.0695993	0	0	5.58026	2.50013	8.55928	0	putative_integral_membrane_protein
RCA23_c05030	0.24209	0.0586969	0	0.278397	0	0.333696	2.69465	1.72339	4.18628	0.241632	putative_HAD-superfamily_hydrolase
RCA23_c05040	0.211829	0.0586969	0.0460476	0.0695993	0.132186	0	3.18266	1.3593	4.3042	0	putative_ornithine_cyclodeaminase
RCA23_c05050	0.484181	0.176091	0.138143	0.208798	1.05749	0.333696	10.1421	7.33049	14.5537	0.0805439	aerobic_cobaltochelatase_subunit_CobN
RCA23_c05060	0.121045	0	0.138143	0	0.132186	0	1.71863	1.43212	1.75902	0	Acetyltransferases
RCA23_c05070	0.363136	0.234788	0.276285	0.278397	0.793116	0.333696	4.45572	3.27687	5.62102	0.161088	protein_CobW
RCA23_c05080	0.302613	0.0586969	0.0460476	0	0.528744	0.166848	1.52767	1.04374	2.54518	0	Predicted_metal-binding_protein
RCA23_c05090	0.605226	0.234788	0.0460476	0.278397	0.264372	0.333696	2.31273	1.69912	3.22324	0.0805439	possible_cobalt_transporter,_subunit_CbtA
RCA23_c05100	0.302613	0.0586969	0.138143	0.139199	0.528744	0.166848	6.17435	4.63617	15.1433	0.0805439	Cytochrome_c_peroxidase
RCA23_c05110	0.0302613	0	0.0460476	0.139199	0	0.166848	4.47693	2.13604	3.96026	0	Predicted_dienelactone_hydrolase
RCA23_c05120	0.574965	0	0.18419	0	0.132186	0.166848	5.11347	2.8885	7.72398	0	ASPIC_and_UnbV/Repeat_domain_in_Vibrio,_
RCA23_c05130	0.877578	0.76306	0.230238	0.139199	0.793116	1.16793	4.09502	2.6215	5.11002	0.161088	xylose_repressor_XylR
RCA23_c05140	7.44428	13.559	8.56485	3.20157	24.851	21.8571	12.5184	13.2774	7.72398	6.92677	D-xylose-binding_periplasmic_protein_XylF
RCA23_c05150	1.66437	0.821756	0.368381	0.208798	1.58623	1.33478	7.65959	4.36916	9.20785	0.241632	xylose_transport_system_permease_protein_XylH
RCA23_c05160	1.05915	0.704363	0.0920951	0.208798	0.132186	0.834239	6.17435	3.27687	6.69215	0.322176	xylose_ABC_transporter,_ATP-binding_protein_XylG
RCA23_c05170	0.665749	0.0586969	0	0.347996	0.396558	0.667391	4.71033	2.79141	5.66032	0.161088	xylulose_kinase_XylB
RCA23_c05180	0.272352	0.234788	0.18419	0.0695993	0.528744	0.166848	6.49262	3.44679	6.25977	0	D-xylose_isomerase_(EC_5.3.1.5)
RCA23_c05190	0.211829	0.0586969	0.138143	0.278397	0.264372	0.166848	6.17435	3.20405	6.07306	0	long-chain-fatty-acid--CoA_ligase_LcfB
RCA23_c05200	0.0907839	0.0586969	0.18419	0.0695993	0.264372	0.500543	6.06826	3.49533	5.84704	0.161088	malonyl-CoA_decarboxylase
RCA23_c05210	0.24209	0.352181	0.138143	0.278397	0.396558	0.333696	5.58026	3.76234	7.88122	0	(2S)-methylsuccinyl-CoA_dehydrogenase
RCA23_c05220	0.211829	0.117394	0.0460476	0.347996	0	0	3.75553	2.45159	4.13715	0	Sulfite_exporter_TauE/SafE
RCA23_c05230	0.605226	0.176091	0.230238	0.278397	0.793116	0.834239	11.2454	6.06828	9.90557	0	phosphoenolpyruvate_carboxykinase_PckA
RCA23_c05240	0.211829	0.176091	0.0460476	0.278397	0.66093	0	4.62546	2.42731	5.80773	0.0805439	two_component_signal_transduction_response_
RCA23_c05250	0.211829	0.0586969	0	0.139199	0	0.166848	5.3893	3.71379	7.84191	0	two_component_signal_transduction_histidine_
RCA23_c05260	0.0907839	0	0.0920951	0.0695993	0.396558	0	1.40037	0.970926	2.27003	0	Hpr(Ser)_kinase/phosphatase_(EC_2.7.1.-)
RCA23_c05270	0.423658	0.352181	0.322333	0.626394	0.925302	0.834239	3.79797	2.20886	4.85451	0.0805439	putative_P-loop_containing_ATPase
RCA23_c05280	0.544704	0.176091	0.0920951	0.208798	0.132186	0.333696	1.33672	0.970926	3.10532	0.161088	Phosphotransferase_system,_
RCA23_c05290	0.0907839	0.0586969	0.0460476	0.139199	0.264372	0.166848	1.10332	0.77674	2.18158	0	phosphocarrier_protein_NPr
RCA23_c05300	2.69326	0.76306	0.874904	0.904791	4.22995	3.17011	4.58302	3.59242	5.26725	0.644351	electron_transfer_flavoprotein_alpha_subunit_
RCA23_c05310	3.11691	1.64351	2.99309	1.18319	6.87367	5.50598	5.19834	3.56815	4.29438	2.25523	electron_transfer_flavoprotein_beta_subunit
RCA23_c05320	0.817055	0.234788	0.230238	0.347996	2.24716	1.83533	2.84317	1.84476	2.84982	0.563807	cob(I)yrinic_acid_a,c-diamide_
RCA23_c05330	0.151307	0.117394	0.18419	0.208798	0.396558	0.333696	3.67066	2.50013	5.38517	0.0805439	putative_short_chain_dehydrogenase
RCA23_c05340	1.66437	0.528272	0.552571	0.487195	1.58623	1.66848	9.52675	6.5052	12.7849	0.483263	DNA_topoisomerase_4_subunit_A
RCA23_c05350	0.272352	0.0586969	0	0	0.132186	0.166848	2.56734	1.74767	4.2649	0	Predicted_membrane_protein
RCA23_c05360	0.151307	0	0	0.0695993	0	0	3.58579	2.81568	6.02392	0	peptidase_M48_Ste24p
RCA23_c05370	0.121045	0.0586969	0.0920951	0.139199	0.132186	0.500543	2.80074	1.67485	3.89147	0.0805439	hypothetical_protein
RCA23_c05380	7.56533	3.7566	6.81504	2.15758	14.1439	8.34239	9.56918	7.1363	7.30143	8.77928	elongation_factor_Tu_(EF-Tu)
RCA23_c05390	0.574965	0.117394	0.0920951	0.0695993	0	0.333696	1.20941	0.582555	1.12027	0.161088	tRNA-Trp
RCA23_c05400	0.726271	0.586969	0.18419	0.208798	0.132186	0	6.17435	3.30115	8.11706	0	Protein_of_unknown_function_(DUF560)
RCA23_c05410	0.0605226	0.234788	0.0920951	0.139199	0.396558	0.500543	4.13745	2.64577	5.98461	0	hippurate_hydrolase_HipO
RCA23_c05420	0.181568	0.176091	0.18419	0	0.793116	0.333696	6.64114	4.07789	8.09741	0.322176	glutathione_import_ATP-binding_protein_GsiA
RCA23_c05430	0.514442	1.52612	0.0920951	0.139199	0.396558	1.00109	8.74169	5.17018	8.91305	0.241632	oligopeptide-binding_protein_AppA
RCA23_c05440	0.0605226	0.0586969	0	0.0695993	0.132186	0.166848	5.53782	2.93705	6.20081	0	oligopeptide_transport_system_permease_protein_
RCA23_c05450	0.0907839	0	0	0.0695993	0	0	5.62269	2.79141	5.93548	0	oligopeptide_transport_system_permease_protein_
RCA23_c05460	0.635487	0.234788	0.276285	0.347996	1.05749	1.16793	9.46309	3.90798	6.64302	0.161088	ABC_transporter_ATP-binding_protein
RCA23_c05470	0.514442	0.234788	0.138143	0.208798	0.925302	0.166848	7.74446	3.49533	6.85921	0.0805439	inner_membrane_transport_permease
RCA23_c05480	3.48005	0.997847	1.33538	2.50557	3.83339	7.00761	6.49262	4.41771	5.36552	1.36925	Periplasmic_serine_proteases_(ClpP_class)
RCA23_c05490	1.21045	0.293484	0.552571	0.556794	0.925302	1.33478	5.34686	3.47106	6.80025	0.161088	putative_sodium/calcium_exchanger_protein
RCA23_c05500	1.60385	0.293484	0.644666	1.04399	2.90809	1.33478	4.26476	2.47586	4.58919	0.241632	putative_short_cprotein
RCA23_c05510	0.544704	0.586969	0.276285	0.417596	0.66093	0.667391	9.63284	5.04881	9.9547	0.161088	Excinuclease_ABC_subunit_C
RCA23_c05520	0.9381	0.176091	0.322333	0.556794	1.05749	0.166848	6.40775	3.47106	5.87652	0.402719	CDP-diacylglycerol--glycerol-3-phosphate_
RCA23_c05530	0.151307	0	0.0460476	0	0.132186	0.166848	1.52767	0.970926	1.76885	0	molybdopterin-converting_factor_subunit_MoaD
RCA23_c05540	0.272352	0.0586969	0.0460476	0	0.132186	0.166848	2.50369	1.01947	3.06601	0	molybdopterin_synthase_subunit_MoaE_(EC_
RCA23_c05550	0.151307	0.117394	0.0460476	0	0.132186	0.166848	1.95203	0.703921	1.55266	0	hypothetical_protein
RCA23_c05560	0.635487	0.410878	0.414428	0.0695993	1.45405	1.16793	7.17158	4.5148	8.09741	0.241632	Outer_membrane_protein_and_related_
RCA23_c05570	0.181568	0	0.0920951	0	0.132186	0	3.119	2.03894	4.43196	0.0805439	4-hydroxybenzoate_polyprenyltransferase_(EC_
RCA23_c05580	0.302613	0	0.138143	0.208798	0.66093	0.166848	2.56734	1.69912	2.88912	0.161088	RNA_methyltransferase
RCA23_c05590	0.0302613	0	0	0.0695993	0.132186	0	2.05812	0.946652	2.67293	0	hypothetical_protein
RCA23_c05600	2.45117	0.997847	1.70376	1.80958	3.17246	6.50707	7.7869	5.92265	7.38987	0.805439	glutamate--cysteine_ligase
RCA23_c05610	0.363136	0.0586969	0.138143	0.208798	0.264372	0.500543	2.27029	1.50493	3.09549	0	acyl-phosphate_glycerol-3-phosphate_
RCA23_c05620	0.272352	0.234788	0.230238	0.139199	0.132186	0.500543	4.34963	2.42731	5.06088	0.161088	dihydroorotase_PyrC
RCA23_c05630	0.393397	0.0586969	0.138143	0.139199	0.396558	0.667391	4.26476	2.76714	6.96731	0.161088	aspartate_carbamoyltransferase_(EC_2.1.3.2)
RCA23_c05640	0.423658	0.117394	0.0920951	0.417596	0.396558	0	1.97325	1.6263	3.14462	0.0805439	uracil_DNA_glycosylase_family_protein
RCA23_c05650	0.151307	0.352181	0.18419	0	0.396558	0	1.90959	1.09229	2.27003	0.0805439	molybdenum_cofactor_biosynthesis_protein_MoaB
RCA23_c05660	3.72214	1.05654	1.19724	1.25279	4.75869	3.00326	5.62269	4.00507	6.51527	0.805439	putative_efflux_transporter,_RND_family,_
RCA23_c05670	4.99312	1.58482	2.07214	2.22718	6.87367	4.00435	15.2343	10.6802	20.0175	0.966527	transporter,_AcrB/AcrD/AcrF_family
RCA23_c05680	0.0907839	0.234788	0	0.139199	0.132186	0.333696	2.73708	2.06322	3.7932	0.0805439	Uncharacterized_protein_predicted_to_be_involved_
RCA23_c05690	0.272352	0.0586969	0.138143	0.0695993	0.396558	0.166848	2.18542	1.28648	3.06601	0.0805439	Putative_transcriptional_regulator
RCA23_c05700	1.66437	0.645666	0.552571	0.765592	1.45405	0.667391	6.74723	3.51961	7.87139	0.805439	acyl-CoA_dehydrogenase
RCA23_c05710	0.574965	0.176091	0.0460476	0.139199	0.66093	0.333696	3.37361	2.50013	6.02392	0.0805439	putative_metallo-beta-lactamase_family_protein
RCA23_c05720	0.907839	0.234788	0.138143	0.347996	0.66093	0.667391	3.119	1.2622	3.94061	0.0805439	hypothetical_protein
RCA23_c05730	0.0605226	0	0	0	0	0	1.6762	0.922379	1.87695	0.0805439	putative_branched-chain_amino_acid_transport_
RCA23_c05740	0.121045	0.0586969	0.0460476	0	0.132186	0.166848	2.84317	1.77194	3.81286	0.0805439	protein_AzlC
RCA23_c05750	0.45392	0.0586969	0.230238	0.347996	0.264372	0.166848	3.7131	2.71859	4.82503	0	formate_dehydrogenase_accessory_protein_FdhD
RCA23_c05760	0.0605226	0.0586969	0.0920951	0.139199	0	0	1.6762	1.18938	3.16428	0	molybdopterin-guanine_dinucleotide_biosynthesis_
RCA23_c05770	0.0605226	0.117394	0	0.0695993	0.132186	0	1.3155	1.2622	2.61397	0	molybdopterin_guanine_dinucleotide_biosynthesis_
RCA23_c05780	0.211829	0.117394	0.138143	0.139199	0.396558	0.500543	3.16144	2.20886	5.23777	0.161088	molybdopterin_biosynthesis_protein_MoeA
RCA23_c05790	0.393397	0.469575	0.828856	0.626394	2.37935	2.33587	3.33118	2.20886	2.84982	0.402719	transcription_elongation_factor_GreA
RCA23_c05800	1.05915	0.293484	0.276285	0.487195	1.05749	0.834239	8.16881	4.53908	9.83678	0.0805439	electron_transfer_flavoprotein-ubiquinone_
RCA23_c05810	0.9381	0.176091	0.230238	0.208798	0.66093	0.500543	5.21955	3.78661	8.64772	0.0805439	tetratricopeptide_repeat-containing_protein
RCA23_c05820	0.24209	0.0586969	0.0460476	0.0695993	0	0	2.54612	1.45639	4.27472	0	4-diphosphocytidyl-2-C-methyl-D-erythritol_
RCA23_c05830	0.817055	0.234788	0.368381	0.487195	1.58623	0.500543	3.64944	2.47586	4.79555	0.402719	octaprenyl-diphosphate_synthase_IspB
RCA23_c05840	0.0605226	0	0	0	0	0	1.29428	0.922379	1.81799	0	hypothetical_protein,_methyltransferase
RCA23_c05850	4.6905	1.8783	1.88795	0.347996	4.89088	1.16793	2.90682	2.18458	3.61632	0.966527	3-oxoacyl-[acyl-carrier-protein]_reductase_(EC_
RCA23_c05860	6.29435	6.39796	2.11819	0.765592	7.5346	3.8375	5.77121	3.76234	5.02157	2.0136	acetyl-CoA_acetyltransferase_(EC_2.3.1.9)
RCA23_c05870	0	0	0	0	0	0	4.98616	2.35449	4.17645	0	signaling_protein
RCA23_c05880	0.151307	0	0.0920951	0.0695993	0.132186	0.166848	3.50092	1.50493	3.50822	0.0805439	DNA-3-methyladenine_glycosylase_I_(EC_3.2.2.20)
RCA23_c05890	0.302613	0	0.230238	0.208798	0.528744	0.500543	2.37638	1.82049	3.17411	0.241632	thiol:disulfide_interchange_protein_TlpA
RCA23_c05900	0.877578	0.352181	0.276285	0.487195	1.32186	0.500543	5.21955	3.2526	6.02392	0.805439	argininosuccinate_lyase_ArgH
RCA23_c05910	0.151307	0.0586969	0	0.139199	0.132186	0	1.78229	1.06802	2.0047	0.0805439	Protein_of_unknown_function_(DUF2834)
RCA23_c05920	1.14993	0.117394	0.0920951	0.0695993	0.66093	0.166848	5.49538	3.22833	7.71416	0.241632	diaminopimelate_decarboxylase_LysA
RCA23_c05930	0.635487	0	0.138143	0.347996	0.66093	0.333696	7.95664	5.07309	10.6328	0.0805439	Domain_of_unknown_function_(DUF4175)
RCA23_c05940	0.574965	0.293484	0.276285	0.417596	0.793116	1.00109	4.64668	2.13604	4.56953	0.0805439	putative_acyltransferase
RCA23_c05950	0.121045	0.117394	0.18419	0.0695993	0.396558	0	2.29151	1.31075	2.46656	0.402719	glyoxalase/bleomycin_resistance_protein
RCA23_c05960	0.121045	0.176091	0.138143	0.139199	0.264372	0.333696	2.3976	1.57775	2.83999	0.0805439	PPOX_class_probable_FMN-dependent_enzyme,_
RCA23_c05970	1.08941	1.17394	0.736761	1.04399	2.7759	2.50272	4.49815	3.44679	5.00192	1.36925	acetyl-coenzyme_A_carboxylase_carboxyl_
RCA23_c05980	0.0605226	0.0586969	0.0920951	0.0695993	0.132186	0.166848	3.18266	1.86903	3.55736	0.0805439	beta-methylmalyl-CoA/L-malyl-CoA_lyase_(EC_
RCA23_c05990	1.14993	1.46742	0.0460476	0.278397	0.132186	0.333696	3.8404	2.47586	4.83486	0.322176	Uncharacterized_conserved_protein
RCA23_c06000	1.02888	0.528272	0.0920951	0.139199	0.396558	0	3.54336	1.9904	5.95513	0.241632	L-Ala-D/L-Glu_epimerase_YcjG
RCA23_c06010	1.36176	0.645666	0.322333	0.208798	1.05749	0.667391	4.11623	2.71859	5.71929	0.161088	D-alanine_aminotransferase_Dat
RCA23_c06020	0.877578	0.234788	0.138143	0.139199	0.264372	0.166848	6.55627	3.90798	9.65989	0	Outer_membrane_protein_and_related_
RCA23_c06030	0.151307	0.0586969	0.0460476	0.139199	0	0	2.77952	1.40784	3.04636	0.0805439	Uncharacterized_conserved_protein
RCA23_c06040	0.181568	0	0.0460476	0.0695993	0	0.166848	1.33672	0.922379	1.93591	0.0805439	Uncharacterized_protein_conserved_in_bacteria
RCA23_c06050	0.151307	0.176091	0.0920951	0.0695993	0.528744	0	3.92527	1.9904	3.96026	0.0805439	N-formylglutamate_amidohydrolase
RCA23_c06060	4.02475	1.17394	1.05909	0.835191	3.04028	1.83533	7.65959	4.36916	8.81478	0.724895	pyruvate_kinase_PykF
RCA23_c06070	0.45392	0	0.0460476	0	0	0	2.05812	1.21366	2.06366	0	hypothetical_protein
RCA23_c06080	5.96148	3.34572	6.30852	2.01838	14.937	6.17337	3.119	3.59242	2.17176	2.25523	50S_ribosomal_protein_L35
RCA23_c06090	6.29435	2.46527	4.55871	1.87918	12.2933	6.50707	4.37085	3.20405	2.16193	3.3023	LSU_ribosomal_protein_L20P
RCA23_c06100	0.423658	0.176091	0.18419	0.0695993	0.528744	0.333696	14.131	7.16058	13.119	0	putative_subtilase_family_protein
RCA23_c06110	0.0302613	0	0	0	0	0	4.73155	2.20886	3.65563	0	hypothetical_protein
RCA23_c06120	0.211829	0.117394	0	0.139199	0.793116	0	3.8404	2.18458	5.21811	0	Lauroyl/myristoyl_acyltransferase
RCA23_c06130	2.14855	0.645666	0.736761	0.487195	2.7759	1.33478	4.51937	2.83996	6.61354	0.563807	phenylalanyl-tRNA_synthetase,_alpha_subunit_(EC_
RCA23_c06140	0.514442	0.176091	0.138143	0.278397	0.264372	0.333696	2.44004	1.79621	3.43943	0.241632	glutamine_amidotransferase_class-I
RCA23_c06150	1.54333	0.704363	0.828856	0.626394	1.98279	1.16793	10.3542	5.89837	11.3305	0.322176	phenylalanyl-tRNA_synthetase_beta_subunit_(EC_
RCA23_c06160	0.968362	0.176091	0.0920951	0.139199	0.66093	1.00109	5.07103	2.13604	4.18628	0.241632	putative_HTH-type_transcriptional_regulator
RCA23_c06170	23.7249	2.93484	6.26247	8.35191	15.5979	2.66957	3.96771	8.10723	3.65563	1.85251	ribsomal_protein_S21
RCA23_c06180	0.45392	0	0.0460476	0.139199	0.396558	0.667391	2.60978	1.57775	3.00705	0.0805439	putative_ubiquinone_biosynthesis_protein_COQ9
RCA23_c06190	0.211829	0	0.0460476	0.139199	0.132186	0.166848	3.88284	2.03894	4.59901	0.0805439	putative_quinone_oxidoreductase
RCA23_c06200	1.99725	1.76091	2.901	1.46158	4.75869	5.50598	5.89852	3.81088	5.67998	1.53033	Uncharacterized_protein_conserved_in_bacteria
RCA23_c06210	0.0605226	0.176091	0.0460476	0	0	0	3.4797	1.48066	3.65563	0.241632	DNA_replication_and_repair_protein_RecR
RCA23_c06220	0.121045	0.0586969	0.460476	0.208798	0.396558	0.166848	2.52491	1.50493	2.24055	0.322176	DNA-binding_protein,_YbaB/EbfC_family
RCA23_c06230	0.544704	0.352181	0.276285	0.835191	1.32186	1.00109	5.34686	3.39824	6.64302	0.563807	DNA_polymerase_III_subunit_tau
RCA23_c06240	0.272352	0.0586969	0.18419	0.139199	0.396558	0.166848	3.64944	2.86423	5.94531	0	NADH_pyrophosphatase_Nudc
RCA23_c06250	0.211829	0.0586969	0.0460476	0.0695993	0.264372	0.166848	2.56734	1.33502	3.2822	0	Uncharacterized_conserved_protein
RCA23_c06260	0.514442	0.176091	0.276285	0.139199	1.05749	0.667391	3.119	1.84476	3.44926	0.483263	prephenate_dehydratase_PheA
RCA23_c06270	2.33012	1.11524	1.15119	1.04399	3.56902	3.33696	4.13745	2.35449	3.24289	1.69142	cytochrome_c-552
RCA23_c06280	1.75516	1.05654	0.828856	0.835191	3.04028	3.67065	11.5849	7.30621	11.4681	1.12761	ABC_transporter_extracellular_solute-binding_
RCA23_c06290	0.363136	0.117394	0.0460476	0.417596	0.396558	0.333696	8.29612	4.19925	6.91817	0	ABC_transporter_permease_protein
RCA23_c06300	0.211829	0.0586969	0.0460476	0.0695993	0	0.333696	4.92251	3.05842	6.91817	0.161088	ABC_transporter_permease_protein
RCA23_c06310	0.363136	0.0586969	0.138143	0.487195	0.264372	0.500543	7.5535	4.27207	10.4657	0.0805439	putative_oligopeptide_ABC_transporter_
RCA23_c06320	0.0302613	0.117394	0.0920951	0	0.132186	0.166848	2.3976	1.38357	2.76137	0.241632	fumarylacetoacetate_hydrolase_family_protein
RCA23_c06330	0.423658	0.176091	0.138143	0.139199	0.66093	0.500543	3.26753	2.59723	4.2649	0.322176	D-alanyl-D-alanine_carboxypeptidase_DacF
RCA23_c06340	0.0302613	0.176091	0	0	0.132186	0	4.01015	1.8933	3.40013	0	haloacid_dehalogenase_domain_protein_hydrolase
RCA23_c06350	1.18019	0.293484	0.506523	0.695993	2.51153	1.66848	2.44004	1.48066	2.12262	0.402719	ATP-dependent_Clp_protease_adapter_protein_ClpS
RCA23_c06360	0.726271	0.410878	0.230238	0.347996	0.528744	1.16793	3.73432	2.18458	4.39265	0.161088	putative_methyltransferase
RCA23_c06370	0.968362	0.234788	0.460476	0.487195	0.925302	0.500543	3.60701	2.40304	4.25507	0.322176	putative_short_chain_dehydrogenase
RCA23_c06380	0.726271	0.234788	0.138143	0.208798	0.528744	0.500543	2.94926	1.60203	3.92095	0.0805439	coproporphyrinogen_oxidase_(EC_1.3.3.3)
RCA23_c06390	0.0907839	0	0	0.0695993	0	0	4.90129	2.59723	6.7806	0	oxidoreductase,_FAD-binding_protein
RCA23_c06400	0.484181	0.117394	0.18419	0.278397	0.793116	0.166848	7.23524	3.34969	7.77312	0.241632	D-lactate_dehydrogenase
RCA23_c06410	0.0907839	0	0	0	0.264372	0	0.997232	0.412643	1.06131	0	tRNA-Met
RCA23_c06420	0.302613	0.117394	0.18419	0.139199	0.396558	0.166848	15.6587	5.94692	11.5565	0.161088	integrase
RCA23_c06430	0	0	0	0	0	0	0.530443	0.145639	0.35377	0	mandelate_racemase
RCA23_c06440	0.0302613	0	0	0	0	0	0.127306	0.0728194	0.176885	0	fumarylacetoacetate_hydrolase_family_protein
RCA23_c06450	0	0	0	0	0	0	0.297048	0.0728194	0.167058	0	short-chain_dehydrogenase/reductase
RCA23_c06460	0	0	0	0	0	0	0.254612	0.0485463	0.22602	0	amidohydrolase
RCA23_c06470	0	0	0	0	0	0	0.106089	0.0970926	0.157231	0	aldo/keto_reductase
RCA23_c06480	0	0	0	0	0	0	0.233395	0.0970926	0.167058	0	ABC_transporter,_permease_protein
RCA23_c06490	0.0302613	0	0	0	0	0	0.318265	0.218458	0.186712	0	ABC_transporter,_permease_protein
RCA23_c06500	0.0302613	0	0	0.0695993	0	0	0.0636531	0.0242731	0.0393078	0	hypothetical_protein
RCA23_c06510	0	0	0	0	0	0	0.148524	0.121366	0.0982695	0	sulfonate/nitrate_ABC_transporter,_ATPase
RCA23_c06520	0.0302613	0.117394	0.0460476	0	0	0.166848	0.424354	0.0728194	0.157231	0	ABC_transporter,_periplasmic_substrate-binding_
RCA23_c06530	0.0302613	0	0	0	0	0.166848	0.318265	0.121366	0.186712	0	arylsulfatase
RCA23_c06540	0	0	0.0460476	0	0	0	0.169742	0.0485463	0.0982695	0	transcriptional_regulator,_GntR_family
RCA23_c06550	0	0	0.0460476	0	0	0.333696	2.90682	1.2622	2.29951	0.0805439	Site-specific_recombinase_XerD
RCA23_c06560	0	0	0	0.0695993	0.132186	0	2.07933	0.825287	1.4937	0.0805439	ATPase_related_to_the_helicase_subunit_of_the_
RCA23_c06570	0.484181	0.176091	0	0	0.132186	0	4.60424	2.03894	3.21341	0	hypothetical_protein
RCA23_c06580	0.0302613	0	0.0460476	0	0	0	1.40037	0.339824	0.953214	0	hypothetical_protein
RCA23_c06590	0	0.0586969	0	0	0	0	4.11623	1.6263	3.62615	0	Protein_of_unknown_function_(DUF3768)
RCA23_c06600	0	0	0	0	0	0	4.94372	1.55348	3.48857	0	hypothetical_protein
RCA23_c06610	0.0302613	0.117394	0	0	0	0	4.28598	1.77194	3.30186	0	hypothetical_protein
RCA23_c06620	0.0302613	0.0586969	0.0460476	0	0	0	2.71587	1.04374	2.13245	0	hypothetical_protein
RCA23_c06630	0	0	0	0.0695993	0	0	0.106089	0.0242731	0.0884426	0	hypothetical_protein
RCA23_c06640	0	0	0	0	0	0	0.169742	0.0242731	0.22602	0	transcriptional_regulator,_AsnC_family
RCA23_c06650	0	0	0	0	0	0	0.148524	0.121366	0.707541	0	aspartate_aminotransferase_AspC
RCA23_c06660	0	0	0	0.0695993	0	0	0.0424354	0.145639	0.275155	0	3-hydroxybutyrate_dehydrogenase_Bdh
RCA23_c06670	0	0	0	0	0.132186	0	0.106089	0.0970926	0.569963	0	putative_fumarylacetoacetate_hydrolase
RCA23_c06680	0	0	0	0	0.132186	0	0.106089	0.194185	0.560136	0	oxidoreductase,_short_chain_
RCA23_c06690	0	0	0.0920951	0.278397	0	0	0.254612	0.218458	0.540482	0	dimethylmenaquinone_methyltransferase
RCA23_c06700	0	0	0.0920951	0	0	0	0.0848708	0.0242731	0.0786156	0	Fumarylacetoacetate_(FAA)_hydrolase_family_
RCA23_c06710	0	0	0	0	0	0	0.0848708	0	0.0589617	0	NADP-dependent_fatty_aldehyde_dehydrogenase_AldH
RCA23_c06720	0	0	0	0	0	0	0.0212177	0	0.00982695	0	putative_dihydrodipicolinate_synthase
RCA23_c06730	0.121045	0.176091	0.276285	0.904791	0.793116	0.333696	0.297048	0.267005	0.589617	0.563807	transcriptional_regulator_protein,_LacI_family
RCA23_c06740	0	0	0.0460476	0	0	0	0.127306	0.0242731	0.147404	0	TRAP_dicarboxylate_transporter,_subunit_DctP
RCA23_c06750	0	0	0	0	0	0	0.0848708	0.0485463	0.108096	0	TRAP_dicarboxylate_transporter,_subunit_DctQ
RCA23_c06760	0	0	0	0	0	0	0.190959	0.121366	0.216193	0	TRAP_dicarboxylate_transporter,_subunit_DctM
RCA23_c06770	0	0	0	0.0695993	0	0	0.297048	0.38837	0.697714	0	D-amino_acid_dehydrogenase_small_subunit_DadA
RCA23_c06780	0	0	0	0	0	0	0.445572	0.291278	0.972868	0	mandelate_racemase/muconate_lactonizing_protein
RCA23_c06790	0	0	0	0	0.132186	0	0.233395	0.121366	0.491348	0	dihydrodipicolinate_synthase_DapA
RCA23_c06800	0	0	0	0	0	0	0.360701	0.436916	0.619098	0	uncharacterized_oxidoreductase,_YjmC
RCA23_c06810	0	0	0	0	0	0	0.190959	0.145639	0.717367	0	sarcosine_oxidase_beta_subunit_SoxB
RCA23_c06820	0	0	0	0	0	0	0.0636531	0.0485463	0.108096	0	sarcosine_oxidase_delta_subunit_SoxD
RCA23_c06830	0.0302613	0	0.0460476	0.139199	0	0	0.488007	0.509736	1.48387	0	sarcosine_oxidase_alpha_subunit_SoxA
RCA23_c06840	0	0	0	0	0	0	0.445572	0.121366	0.707541	0	sarcosine_oxidase_gamma_subunit_SoxG
RCA23_c06850	0.0302613	0	0	0	0	0	0.488007	0.218458	0.776329	0	Predicted_permeases
RCA23_c06860	0.0907839	0.176091	0.138143	0	0.396558	0	12.0729	4.36916	10.1119	0.0805439	putative_phage_integrase
RCA23_c06870	0.0302613	0	0.0460476	0.0695993	0	0	0.806273	0.242731	0.560136	0	putative_amidase
RCA23_c06880	0.0907839	0.117394	0	0.139199	0	0.667391	4.68911	1.45639	3.33134	0.161088	integrase
RCA23_c06890	0	0	0.0460476	0	0	0	2.50369	0.825287	1.68041	0	putative_helicase
RCA23_c06900	0.0907839	0.0586969	0.230238	0.417596	0.528744	0.333696	7.36254	2.81568	9.2963	0.241632	transposase
RCA23_c06910	0.0302613	0	0.138143	0	0.132186	0.166848	0.339483	0.218458	0.35377	0.161088	two_component_transcriptional_regulator,_LuxR_
RCA23_c06920	0	0	0.0460476	0	0	0	0.27583	0.0970926	0.235847	0	putative_oxidoreductase,_molybdopterin_binding
RCA23_c06930	0	0.0586969	0.0920951	0.0695993	0	0	1.54889	0.291278	1.18906	0	signal_transduction_histidine_kinase
RCA23_c06940	0	0	0	0.0695993	0.132186	0	1.01845	0.364097	0.766502	0	glucose-1-phosphate_thymidylyltransferase_RfbA
RCA23_c06950	0.0302613	0.0586969	0.0920951	0.0695993	0	0.166848	2.07933	0.922379	2.61397	0	capsular_exopolysaccharide_family
RCA23_c06960	0	0.0586969	0.0460476	0	0	0.166848	1.29428	0.38837	1.50352	0	polysaccharide_export_protein
RCA23_c06970	0.0302613	0	0	0	0.132186	0	0.594096	0.0728194	0.481521	0	VanZ_like_family
RCA23_c06980	0.0302613	0	0	0.0695993	0	0	1.4428	0.509736	1.54283	0	type_I_secretion_system_membrane_fusion_protein,_
RCA23_c06990	0.0302613	0	0	0	0	0	3.26753	1.43212	3.37064	0.0805439	type_I_secretion_system_ATP-binding_component,_
RCA23_c07000	0	0	0	0.0695993	0	0	1.23063	0.364097	1.21854	0	type_I_secretion_outer_membrane_protein,_TolC_
RCA23_c07010	0	0.117394	0.0460476	0.208798	0	0	3.18266	0.752467	3.92095	0	putative_serralysin-like_metalloprotease
RCA23_c07020	0	0	0	0	0	0	0.254612	0.0970926	0.442213	0	dTDP-4-dehydrorhamnose_reductase_(EC_1.1.1.133)
RCA23_c07030	0	0	0	0	0	0	0.297048	0.364097	0.648579	0	dTDP-glucose_4,6-dehydratase_(EC_4.2.1.46)
RCA23_c07040	0	0	0.0460476	0	0	0	0.233395	0.169912	0.324289	0	dTDP-4-dehydrorhamnose_3,5-epimerase_RfbC
RCA23_c07050	0	0	0.0920951	0.0695993	0.132186	0	2.27029	1.23793	3.55736	0	EpsG_family
RCA23_c07060	0	0	0	0	0	0	0.594096	0.339824	0.746848	0	glycosyltransferase
RCA23_c07070	0	0	0	0	0	0	0.700184	0.339824	0.471694	0.0805439	putative_glycosyltransferase
RCA23_c07080	0	0	0	0	0	0	0.127306	0.0485463	0.383251	0	hypothetical_protein,_
RCA23_c07090	0	0	0	0	0	0	0.848708	0.77674	1.67058	0	polysaccharide_biosynthesis_protein
RCA23_c07100	0.0302613	0.0586969	0	0	0	0	0.488007	0.315551	1.01218	0	UDP-4-amino-4-deoxy-L-arabinose--oxoglutarate_
RCA23_c07110	0	0	0	0	0	0	0.148524	0.145639	0.471694	0	Bacterial_transferase_hexapeptide_(six_
RCA23_c07120	0	0	0	0	0	0	0.27583	0.0485463	0.422559	0	WxcM-like,_C-terminal
RCA23_c07130	0	0.0586969	0	0	0	0	0.403136	0.169912	0.442213	0	Acetyltransferases,_including_N-acetylases_of_
RCA23_c07140	0	0	0.0460476	0	0.132186	0	1.61255	1.43212	3.60649	0	UDP-glucose/GDP-mannose_dehydrogenase_family_
RCA23_c07150	0	0	0	0	0	0	0.254612	0.169912	0.589617	0	S-adenosyl-L-methionine-dependent_
RCA23_c07160	0	0	0	0	0	0	1.90959	1.23793	3.12497	0	UDP-glucoronate_5'-epimerase_LspL
RCA23_c07170	0	0	0	0	0	0.166848	0.445572	0.315551	0.569963	0	transcriptional_regulator,_MarR_family
RCA23_c07180	0.0302613	0	0.0460476	0	0.132186	0.166848	0.572878	0.364097	0.57979	0.0805439	transcription_antitermination_protein_NusG
RCA23_c07190	0	0	0	0	0	0	0.169742	0.194185	0.402905	0	Uncharacterized_conserved_protein
RCA23_c07200	0	0	0	0	0	0	0.297048	0.145639	0.913907	0	lipopolysaccharide_core_biosynthesis_
RCA23_c07210	0	0	0	0	0	0	0.0848708	0.0242731	0.147404	0	hypothetical_protein
RCA23_c07220	0	0	0	0	0	0	0.869926	0.509736	1.03183	0	undecaprenyl-phosphate_
RCA23_c07230	0	0	0.0920951	0	0	0	0.0424354	0.0242731	0.0786156	0	hypothetical_protein,_transmembrane
RCA23_c07240	0	0	0	0.139199	0.132186	0	0.0424354	0.0485463	0.0786156	0	hypothetical_protein,_transmembrane
RCA23_c07250	0.0302613	0.0586969	0.0460476	0.0695993	0.132186	0	0.233395	0.0970926	0.511002	0	transposase,_IS4_family_protein
RCA23_c07260	0.0302613	0.0586969	0.0460476	0.904791	0	0	0.148524	0.0970926	0.35377	0	putative_transposase
RCA23_c07270	0	0	0	0	0	0	0.0848708	0.0485463	0.0884426	0	hypothetical_protein,_transmembrane
RCA23_c07280	0	0	0.0460476	0.0695993	0	0	0.148524	0.0242731	0.12775	0	hypothetical_protein,_transmembrane
RCA23_c07290	0.0907839	0.234788	0.368381	0.139199	0.66093	0.500543	6.40775	2.74286	4.97244	0.241632	transposase
RCA23_c07300	0.0302613	0	0.0460476	0	0	0.333696	0.233395	0.121366	0.275155	0	glycogen_synthase_GlgA
RCA23_c07310	0.0302613	0	0.0920951	0	0	0.166848	1.8035	0.679648	1.11045	0	glycogen_debranching_enzyme_GlgX
RCA23_c07320	0.332874	0.117394	0	0.347996	0	0	2.18542	0.995199	1.533	0.0805439	phosphoglucomutase_Pgm
RCA23_c07330	0.0907839	0	0.0920951	0.208798	0.396558	0.500543	1.6762	0.679648	1.2382	0.161088	putative_alpha-glucosidase_AglA
RCA23_c07340	0.0605226	0.117394	0.0920951	0.347996	0.264372	0.166848	6.238	1.94185	7.06558	0.161088	transposase
RCA23_c07350	0.393397	0.117394	0.230238	0.347996	0.264372	0.333696	7.46863	2.35449	5.66032	0.161088	uncharacterized_hydrolase_YtnL
RCA23_c07360	0.272352	0.293484	0.552571	0.139199	0.396558	0.834239	5.98339	3.71379	5.6505	0.161088	glutathione-binding_protein_GsiB
RCA23_c07370	0.332874	0.0586969	0	0	0	0	2.67343	1.84476	3.66545	0	glutathione_transport_system_permease_protein_
RCA23_c07380	0.0605226	0	0	0	0	0.166848	2.97048	1.86903	4.20594	0	dipeptide_transport_system_permease_protein
RCA23_c07390	0.151307	0.0586969	0	0.139199	0	0.166848	4.71033	3.00987	6.3089	0.0805439	glutathione_import_ATP-binding_protein_GsiA
RCA23_c07400	0.0605226	0	0.0920951	0.139199	0.396558	0	2.65221	1.96612	4.5204	0	peptidase_family_S58
RCA23_c07410	0.332874	0	0.322333	0.139199	0.396558	0.333696	4.39206	2.71859	5.00192	0.322176	aldehyde_dehydrogenase_AldA
RCA23_c07420	0.302613	0.293484	0.0920951	0.0695993	0.925302	0.166848	2.50369	2.11176	3.30186	0.0805439	3-oxoacyl-[acyl-carrier-protein]_reductase_FabG
RCA23_c07430	0.393397	0.176091	0.322333	0.208798	1.05749	0.667391	5.85609	3.30115	5.64067	0.322176	amidase
RCA23_c07440	0.0605226	0.0586969	0	0	0.132186	0.166848	5.64391	1.55348	3.03653	0	MFS-type_transporter
RCA23_c07450	0.0302613	0	0	0	0.132186	0	2.63099	1.06802	1.97522	0.161088	peptidase_M20D_amidohydrolase
RCA23_c07460	0.0302613	0.0586969	0.0460476	0.0695993	0.132186	0.166848	10.1421	4.6119	8.18585	0.0805439	transposase
RCA23_c07470	0	0	0	0	0	0	0.148524	0.0970926	0.216193	0	integrase
RCA23_c07480	0.0605226	0	0	0.0695993	0.132186	0	1.50646	0.703921	0.972868	0	transposase
RCA23_c07490	0	0.0586969	0.0920951	0	0	0	0.763837	0.218458	0.422559	0	Protein_of_unknown_function_(DUF3764)
RCA23_c07500	0.0907839	0.176091	0.0460476	0	0.528744	0	1.20941	0.218458	0.894253	0	hypothetical_protein
RCA23_c07510	0.0302613	0	0	0	0	0	1.90959	0.145639	1.05148	0	Uncharacterized_protein_conserved_in_bacteria
RCA23_c07520	0.0907839	0.0586969	0.138143	0	0	0	4.41328	1.45639	3.74407	0	hypothetical_protein
RCA23_c07530	0.0302613	0	0	0	0.132186	0	0.891143	0.169912	0.815637	0.161088	ABC_transporter,_ATP-binding_protein,_
RCA23_c07540	0.0302613	0.117394	0	0	0.132186	0	0.466789	0.0728194	0.383251	0	hypothetical_protein
RCA23_c07550	0.0302613	0	0.0460476	0	0	0	0.360701	0.0485463	0.108096	0	hypothetical_protein
RCA23_c07560	0.0605226	0	0	0	0.132186	0	0.127306	0.0242731	0.176885	0	integrase
RCA23_c07570	0.0302613	0	0	0	0	0	0.106089	0	0.0589617	0	hypothetical_protein
RCA23_c07580	0	0	0	0	0	0	0.0636531	0	0.0294809	0	hypothetical_protein
RCA23_c07590	0.998623	1.11524	0.966999	0.626394	2.37935	3.00326	1.14576	0.582555	0.569963	0.483263	flagellin_FliC
RCA23_c07600	0.121045	0.117394	0.0920951	0.278397	0	0.333696	2.54612	0.873833	1.7492	0.0805439	RNA_polymerase,_sigma_54_subunit,_RpoN/SigL
RCA23_c07610	0	0	0	0.0695993	0	0	0.869926	0.291278	0.481521	0	Cyclic_nucleotide-binding_domain
RCA23_c07620	0.121045	0	0.0460476	0	0.132186	0	0.700184	0.339824	0.432386	0	hypothetical_protein
RCA23_c07630	0.211829	0.0586969	0.0460476	0.139199	0	0.500543	2.41882	0.801014	1.35612	0.161088	hypothetical_protein
RCA23_c07640	0.363136	0.528272	0.506523	0.278397	0.396558	1.16793	3.64944	1.23793	1.76885	0.644351	hypothetical_protein
RCA23_c07650	0	0	0	0.0695993	0	0	1.27306	0.315551	0.442213	0.0805439	hypothetical_protein
RCA23_c07660	0.181568	0	0.138143	0.208798	0.132186	0.166848	4.15867	0.84956	2.01453	0	flagellar_biosynthesis_protein_FlhB
RCA23_c07670	0.211829	0	0	0.0695993	0.132186	0	3.37361	0.873833	1.50352	0	flagellar_biosynthetic_protein_FliR
RCA23_c07680	0.0302613	0	0	0.0695993	0	0	1.50646	0.436916	0.511002	0	flagellar_biosynthetic_protein_FliQ
RCA23_c07690	0	0.0586969	0.0460476	0	0.264372	0.166848	2.86439	0.752467	1.35612	0	flagellar_biosynthetic_protein_FliP
RCA23_c07700	0.181568	0.117394	0.0920951	0	0.264372	0.166848	1.37915	0.194185	0.619098	0	flagellar_motor_switch_protein_FliN
RCA23_c07710	0.363136	0.117394	0.18419	0.208798	0.264372	0.500543	3.7131	0.922379	1.77868	0.322176	flagellar_motor_switch_proteins_FliM
RCA23_c07720	0.181568	0.176091	0.230238	0.208798	0.396558	0.166848	2.94926	0.995199	1.36595	0.483263	protein_FliL
RCA23_c07730	0.423658	0.234788	0	0.139199	0.264372	0.166848	4.39206	1.31075	2.21106	0.322176	putative_flagellar_hook-length_control_protein_
RCA23_c07740	0	0.0586969	0	0.139199	0	0	1.10332	0.315551	0.628925	0	putative_flagellar_export_protein_FliJ
RCA23_c07750	0.181568	0	0	0	0	0.166848	2.29151	0.801014	1.71972	0.241632	flagellar_protein_export_ATPase_FliI
RCA23_c07760	0.151307	0.117394	0.0460476	0	0	0	2.14299	0.703921	1.54283	0.0805439	putative_flagellar_assembly_protein_FliH
RCA23_c07770	0.24209	0.176091	0.0920951	0.0695993	0.132186	0.166848	3.26753	0.946652	1.96539	0.402719	flagellar_motor_switch_protein_G
RCA23_c07780	0.24209	0.176091	0.138143	0	0.396558	1.16793	5.8773	1.79621	2.94809	0.241632	flagellar_M-ring_protein_FliF
RCA23_c07790	0.0907839	0.117394	0.0460476	0	0	0.500543	1.16697	0.315551	0.491348	0.241632	flagellar_hook-basal_body_complex_subunit_FliE
RCA23_c07800	0.423658	0.293484	0.0920951	0.626394	0	1.00109	3.54336	1.01947	1.61162	0.483263	transcriptional_regulatory_protein_FlbD
RCA23_c07810	0.181568	0.117394	0.0920951	0.208798	0.132186	0	0.678966	0.0970926	0.501175	0	protein_FliL
RCA23_c07820	0.181568	0.176091	0.276285	0	0.264372	0.166848	0.381919	0.0970926	0.304636	0.241632	hypothetical_protein
RCA23_c07830	0.24209	0.176091	0.138143	0.0695993	0	0.333696	1.0821	0.242731	0.648579	0.402719	flagellar_protein_FliS
RCA23_c07840	0.574965	0.469575	0.230238	0	0.396558	0.333696	1.54889	0.436916	0.835291	0.161088	hypothetical_protein
RCA23_c07850	0.121045	0	0.0460476	0.139199	0	0	0.466789	0.0970926	0.383251	0.0805439	hypothetical_protein
RCA23_c07860	0.605226	0.352181	0	0.278397	0.396558	0.500543	1.48524	0.631102	0.93356	0.483263	flagellar_basal-body_rod_protein_FlgG
RCA23_c07870	0.121045	0	0	0.0695993	0.264372	0.166848	4.68911	1.18938	2.8793	0	Cl-_channel,_voltage-gated_family_protein
RCA23_c07880	0.0907839	0.117394	0	0	0	0	2.65221	0.77674	1.25785	0.241632	Transglycosylase_SLT_domain
RCA23_c07890	0.121045	0	0.0920951	0.139199	0.264372	0	3.77675	1.45639	2.14228	0	flagellar_hook-associated_protein_FlgL
RCA23_c07900	0.574965	0.293484	0.0460476	0.0695993	0.925302	0.333696	8.35977	3.32542	5.67015	0.241632	flagellar_hook-associated_protein_FlgK
RCA23_c07910	0.151307	0.0586969	0	0	0.132186	0	0.700184	0.38837	0.628925	0	flagellar_rod_assembly_protein/muramidase_FlgJ
RCA23_c07920	0.24209	0	0.0460476	0.0695993	0.132186	0	1.59133	0.995199	1.35612	0.161088	flagellar_P-ring_protein_FlgI
RCA23_c07930	0.302613	0	0.0460476	0	0.132186	0.166848	1.8035	1.06802	0.884426	0.0805439	flagellar_L-ring_protein_FlgH
RCA23_c07940	0.272352	0.528272	0.230238	0	0.264372	0.500543	2.63099	0.801014	1.22837	0.322176	flagellar_basal-body_rod_protein_FlgG
RCA23_c07950	0.211829	0.0586969	0.0920951	0	0.132186	0	2.60978	0.509736	1.24802	0.483263	putative_flagellar_basal_body_rod_protein_FlgF
RCA23_c07960	1.42228	0.76306	1.01305	0.208798	1.18967	1.66848	10.1421	3.47106	5.26725	1.2887	flagellar_hook_protein_FlgE
RCA23_c07970	0.363136	0.234788	0.138143	0.0695993	0.264372	0.166848	1.8035	0.46119	0.972868	0.241632	flagellar_basal_body_rod_modification_protein_
RCA23_c07980	0.0605226	0.0586969	0.0460476	0	0	0.166848	1.33672	0.412643	0.756675	0.161088	flagellar_basal-body_rod_protein_FlgC
RCA23_c07990	0.151307	0.0586969	0	0	0.396558	0	1.71863	0.534009	0.776329	0.0805439	flagellar_basal-body_rod_protein_FlgB
RCA23_c08000	0	0.117394	0.0920951	0.139199	0.264372	0	2.14299	0.631102	1.06131	0.0805439	hypothetical_protein
RCA23_c08010	0.0605226	0	0	0.0695993	0	0	1.65498	0.364097	0.619098	0	hypothetical_protein
RCA23_c08020	0.181568	0.176091	0	0	0.132186	0.333696	2.58856	0.582555	0.93356	0	RNA_polymerase,_sigma_28_subunit,_SigD/FliA/WhiG
RCA23_c08030	0.121045	0.117394	0	0	0.264372	0	2.12177	0.436916	1.21854	0.241632	putative_flagellar_biosynthesis_protein_FlhG
RCA23_c08040	0.0605226	0	0.138143	0.0695993	0.793116	0.500543	3.26753	0.46119	1.76885	0.161088	flagellar_biosynthesis_protein_FlhF
RCA23_c08050	0.24209	0.117394	0.0920951	0.139199	0.396558	0.500543	7.12915	2.28167	3.32151	0.241632	flagellar_biosynthesis_protein_FlhA
RCA23_c08060	0.302613	0.0586969	0.0920951	0.0695993	0.528744	0.166848	1.54889	0.631102	1.08096	0.0805439	Uncharacterized_protein_conserved_in_bacteria
RCA23_c08070	0.181568	0.0586969	0.0920951	0	0	0.166848	1.63376	0.436916	1.05148	0.161088	hypothetical_protein
RCA23_c08080	0.302613	0.117394	0.0920951	0	0.528744	0.500543	1.40037	0.364097	0.953214	0.0805439	flagellar_basal_body_P-ring_biosynthesis_protein_
RCA23_c08090	1.45254	0.645666	0.230238	0.556794	0.264372	0.667391	1.10332	0.291278	0.491348	0.241632	putative_negative_regulator_of_flagellin_
RCA23_c08100	0.514442	0.0586969	0.0460476	0.0695993	0	0.333696	1.03967	0.38837	0.481521	0.161088	hypothetical_protein
RCA23_c08110	0.302613	0.293484	0.276285	0.0695993	0.264372	0.166848	1.78229	0.606828	0.894253	0.161088	Sel1_repeat
RCA23_c08120	0.605226	0.234788	0.138143	0.208798	0.66093	0.500543	0.763837	0.364097	0.432386	0.241632	hypothetical_protein
RCA23_c08130	0.423658	0.234788	0.414428	0.139199	0.396558	0.166848	2.9917	0.606828	1.62145	0.241632	sigma54_specific_transcriptional_regulator,_Fis_
RCA23_c08140	0.24209	0.293484	0.0920951	0.208798	0.132186	0.667391	4.81642	0.995199	2.07349	0.161088	flagellar_hook-associated_protein_FliD
RCA23_c08150	0.272352	0	0.0920951	0.208798	0	0.333696	3.7131	1.21366	2.27003	0.241632	chemotaxis_protein_MotB
RCA23_c08160	0.45392	0.176091	0.138143	0.208798	0.528744	1.00109	2.9917	0.825287	1.13993	0.241632	chemotaxis_protein_MotA
RCA23_c08170	0.121045	0	0	0.0695993	0.264372	0.166848	1.76107	0.655375	1.06131	0.161088	Protein_of_unknown_function_(DUF1566)
RCA23_c08180	0.0907839	0	0.0920951	0.0695993	0	0	4.47693	0.825287	3.08566	0.0805439	putative_transmembrane_protein,_DUF6
RCA23_c08190	0.121045	0.117394	0	0	0.132186	0	1.90959	0.606828	1.41508	0.0805439	putative_polyketide_hydroxylase_SchC
RCA23_c08200	0	0.0586969	0.0460476	0	0	0	1.25184	0.582555	1.10062	0.0805439	aldehyde_dehydrogenase
RCA23_c08210	0	0.117394	0	0	0	0	1.57011	0.558282	1.05148	0	2-amino-3-carboxymuconate-6-semialdehyde_
RCA23_c08220	0.0302613	0	0	0	0	0	0.700184	0.46119	0.795983	0	transcriptional_regulator,_IclR_family
RCA23_c08230	0.0605226	0	0.0460476	0	0	0.333696	3.07657	1.31075	2.57466	0	TRAP_transporter,_4TM/12TM_fusion_protein
RCA23_c08240	0	0.117394	0	0	0	0.166848	1.16697	0.655375	1.13993	0	TRAP_transporter_solute_receptor,_TAXI_family
RCA23_c08250	0	0.0586969	0	0	0	0	1.78229	0.77674	1.82781	0	thiamine_pyrophosphate_enzyme-like_TPP-binding
RCA23_c08260	0.151307	0.117394	0	0	0	0	1.76107	0.728194	1.26768	0	Uncharacterized_protein_conserved_in_bacteria
RCA23_c08270	0.0302613	0.0586969	0	0	0	0	0.891143	0.436916	0.461867	0	short_chain_dehydrogenase
RCA23_c08280	0.302613	0.0586969	0	0.139199	0	0	2.20664	0.970926	1.32664	0	putative_aldehyde_dehydrogenase_yfmT
RCA23_c08290	0.0605226	0.0586969	0	0	0	0	1.71863	0.436916	1.09079	0	branched-chain_amino_acid_ABC_transporter,_
RCA23_c08300	0.0302613	0.0586969	0	0.0695993	0	0	1.37915	0.534009	1.01218	0	amino_acid/amide_ABC_transporter_ATP-binding_
RCA23_c08310	0.0605226	0	0	0	0	0	2.18542	0.898106	1.14975	0	amino_acid/amide_ABC_transporter_membrane_
RCA23_c08320	0.0302613	0	0	0	0	0	1.27306	0.242731	0.845118	0	amino_acid/amide_ABC_transporter_membrane_
RCA23_c08330	0.0907839	0.234788	0.138143	0	0.396558	0.500543	1.82472	0.728194	1.11045	0.0805439	amino_acid/amide_ABC_transporter_
RCA23_c08340	0.0302613	0	0	0	0	0	0.954797	0.38837	0.923733	0	Uncharacterized_protein_conserved_in_bacteria
RCA23_c08350	0.0605226	0	0	0	0	0	0.615313	0.242731	0.57979	0	4-carboxy-4-hydroxy-2-oxoadipate_
RCA23_c08360	0.121045	0	0	0.0695993	0	0.500543	1.14576	0.364097	0.707541	0	putative_
RCA23_c08370	0.211829	0.0586969	0	0.0695993	0	0.166848	1.54889	0.436916	1.28733	0	Predicted_permeases
RCA23_c08380	0.393397	0.0586969	0	0	0.132186	0	1.06089	0.509736	1.01218	0	transcriptional_regulator
RCA23_c08390	0.393397	0.176091	0.0460476	0	0.132186	0.333696	3.50092	1.31075	1.99487	0	aminomethyltransferase_GcvT
RCA23_c08400	0.151307	0.0586969	0	0	0	0	1.3155	0.558282	0.864772	0	TRAP_dicarboxylate_transporter,_subunit_DctP
RCA23_c08410	0.0302613	0	0	0	0	0	1.25184	0.46119	0.707541	0	putative_TRAP_transporter,_DctQ_component
RCA23_c08420	0.181568	0	0	0	0.132186	0	2.67343	0.84956	1.61162	0	TRAP_dicarboxylate_transporter,_subunit_DctM
RCA23_c08430	0.0907839	0	0	0	0	0	1.95203	0.436916	1.07114	0	metapyrocatechase_XylE
RCA23_c08440	0.0605226	0	0	0.0695993	0	0	1.84594	0.703921	1.56249	0	MFS-type_transporter
RCA23_c08450	0.211829	0.0586969	0.0460476	0	0	0	0.82749	0.194185	0.501175	0	Cytochrome_c
RCA23_c08460	0.0302613	0	0	0	0	0	0.763837	0.291278	0.501175	0	Uncharacterized_protein,_homolog_of_Cu_
RCA23_c08470	0.0605226	0.234788	0.0460476	0.0695993	0.132186	0.166848	1.82472	0.655375	1.25785	0.0805439	Putative_copper_export_protein
RCA23_c08480	0.0302613	0	0	0.0695993	0.132186	0	0.763837	0.267005	0.756675	0.0805439	Nucleoside_2-deoxyribosyltransferase
RCA23_c08490	0.0605226	0.0586969	0	0.0695993	0.132186	0	0.869926	0.315551	0.550309	0.0805439	hypothetical_protein
RCA23_c08500	0	0	0	0	0	0	1.48524	0.339824	1.40525	0	hypothetical_protein
RCA23_c08510	0.332874	0	0	0.139199	0	0	3.77675	1.72339	4.54005	0	fumarate_reductase_flavoprotein_subunit
RCA23_c08520	0.211829	0.0586969	0	0	0.132186	0.166848	2.77952	1.65057	3.03653	0.0805439	methylisocitrate_lyase_PrpB
RCA23_c08530	0.121045	0.176091	0	0.0695993	0.132186	0.166848	1.93081	1.09229	2.05383	0	putative_isochorismatase_family_protein
RCA23_c08540	0.756533	0.117394	0	0.139199	0	0.166848	5.07103	2.91278	5.67015	0.161088	hydantoin_utilization_protein_A
RCA23_c08550	0.393397	0.117394	0.138143	0	0.132186	0.333696	5.3893	2.96132	5.08053	0.0805439	hydantoin_utilization_protein_B
RCA23_c08560	0.302613	0.176091	0	0.0695993	0.132186	0.333696	2.01568	1.06802	1.70989	0.161088	Uncharacterized_protein,_4-oxalocrotonate_
RCA23_c08570	0.847317	0	0.18419	0	0.132186	0.333696	1.52767	1.23793	2.37812	0	transcriptional_regulator,_GntR_family
RCA23_c08580	0.423658	0.0586969	0	0.0695993	0.132186	0.667391	4.24354	2.28167	4.17645	0.0805439	3-isopropylmalate_dehydratase,_large_subunit_(EC_
RCA23_c08590	0.0302613	0	0	0.0695993	0	0.500543	1.78229	0.922379	1.92608	0	3-isopropylmalate_dehydratase_small_subunit_LeuD
RCA23_c08600	2.02751	1.23263	0.230238	0.417596	0.528744	1.16793	6.98062	2.86423	4.05853	0.0805439	TRAP_dicarboxylate_transporter,_subunit_DctP
RCA23_c08610	0.211829	0.0586969	0	0	0	0	3.3524	1.3593	2.23072	0.161088	putative_TRAP_transporter,_DctQ_component
RCA23_c08620	0.121045	0	0	0.0695993	0.264372	0	10.9059	4.19925	6.98696	0	TRAP_dicarboxylate_transporter,_subunit_DctM
RCA23_c08630	0.332874	0.528272	0.0460476	0.278397	0.264372	1.00109	6.76845	3.49533	5.87652	0.161088	putative_glutamate_synthase_[NADPH]_small_chain
RCA23_c08640	0.665749	0.528272	0.0920951	0.139199	0.132186	0.500543	9.86623	4.75754	8.74599	0.644351	dihydroorotate_dehydrogenase_(subfamily_1)_
RCA23_c08650	0.121045	0.117394	0.230238	0	0.66093	0.667391	6.70479	2.33022	4.71694	0.241632	transcriptional_regulator,_TetR_family
RCA23_c08660	0.484181	0.586969	0.138143	0.626394	0.793116	1.33478	9.71771	4.70899	8.29395	0.724895	N-carbamoyl-L-amino_acid_hydrolase_AmaB
RCA23_c08670	0.211829	0.293484	0.230238	0.139199	0.396558	0.500543	11.0332	4.63617	9.01131	0.241632	D-hydantoinase/dihydropyrimidinase_Dht
RCA23_c08680	0.181568	0.117394	0	0.139199	0.264372	0.166848	6.53505	3.34969	4.45161	0	ABC_transporter_ATP-binding_protein
RCA23_c08690	0.151307	0.176091	0.0920951	0.208798	0	0	8.19003	4.10216	6.5644	0	putative_ABC_transporter_permease_protein
RCA23_c08700	0.514442	0.176091	0.0920951	0.0695993	0.264372	0.166848	9.92988	4.95172	6.99679	0	putative_ABC_transporter_permease_protein
RCA23_c08710	1.60385	2.05439	0.736761	0.347996	1.98279	2.00217	9.14483	3.32542	6.42683	0.644351	putative_thiamine_biosynthesis_protein
RCA23_c08720	0.211829	0	0.0460476	0	0	0	10.5876	3.95652	7.02627	0	putative_integral_membrane_proein_DUF6
RCA23_c08730	0.121045	0	0.0920951	0.0695993	0.132186	0	7.80811	2.74286	5.23777	0	Predicted_permeases
RCA23_c08740	0.363136	0.528272	0.368381	0.139199	0.528744	0.166848	6.15313	2.67005	6.12219	0.161088	alkaline_phosphatase_synthesis_sensor_protein_
RCA23_c08750	0.877578	0.0586969	0.552571	0.835191	1.05749	1.00109	6.87453	3.47106	6.47596	0.402719	phosphate_ABC_transporter_substrate-binding_
RCA23_c08760	0.9381	0.117394	0	0.278397	0.396558	0.333696	8.02029	4.39344	10.6524	0	phosphate_ABC_transporter_membrane_protein_1,_
RCA23_c08770	0.635487	0.293484	0.230238	0.278397	0.925302	0.333696	7.93542	4.34489	8.94253	0.322176	phosphate_ABC_transporter_membrane_protein_2,_
RCA23_c08780	0.605226	0.176091	0.18419	0.278397	0.793116	0.667391	5.07103	2.71859	6.68233	0.402719	phosphate_import_ATP-binding_protein_PstB
RCA23_c08790	0.24209	0.117394	0.368381	0.0695993	0.528744	0.166848	5.43173	2.9856	5.18863	0.483263	phosphate_uptake_regulator,_PhoU
RCA23_c08800	0.302613	0.0586969	0.138143	0.139199	0.396558	0.333696	10.0148	3.98079	6.33838	0	phosphate_regulon_transl_protein_PhoB
RCA23_c08810	0.45392	0.293484	0.18419	0.139199	0.264372	0.166848	8.48708	3.44679	6.10254	0.0805439	putative_hippurate_hydrolase_protei
RCA23_c08820	0.0907839	0.293484	0.0460476	0.0695993	0.264372	0.333696	6.34409	3.54388	4.72676	0.0805439	urease_accessory_protein_UreD
RCA23_c08830	0.0907839	0.176091	0	0	0	0.500543	2.33395	1.04374	2.41743	0	urease_gamma_subunit_UreA
RCA23_c08840	0	0.117394	0	0	0.132186	0	1.3155	0.77674	1.82781	0	urease_beta_subunit_UreB
RCA23_c08850	0.24209	0.0586969	0.230238	0	0.264372	0.667391	9.05996	4.70899	8.58876	0.161088	urease_alpha_subunit_UreC
RCA23_c08860	0.0907839	0	0	0.0695993	0	0.333696	2.60978	1.33502	2.65328	0	urease_accessory_protein_UreE
RCA23_c08870	0.0907839	0	0.0460476	0	0.264372	0	3.43727	1.79621	3.04636	0	urease_accessory_protein_UreF
RCA23_c08880	0	0	0.0460476	0.417596	0.132186	0.166848	6.13192	3.00987	4.94296	0.0805439	urease_accessory_protein_UreG
RCA23_c08890	0	0	0	0	0	0	0.339483	0.194185	0.255501	0	integrase
RCA23_c08900	0	0.0586969	0	0	0.132186	0	2.82195	0.995199	1.96539	0	hypothetical_protein
RCA23_c08910	0.302613	0.0586969	0.138143	0.139199	0.396558	0.333696	8.67804	3.78661	8.76564	0.241632	glucose-methanol-choline_oxidoreductase_AlkJ
RCA23_c08920	0.181568	0	0.18419	0.208798	0.264372	0.667391	5.34686	1.84476	3.9013	0.0805439	Uncharacterized_protein_conserved_in_bacteria
RCA23_c08930	0.151307	0.0586969	0.0920951	0.139199	0.264372	0	7.46863	3.00987	6.96731	0	Predicted_permeases
RCA23_c08940	0.0605226	0	0.0460476	0.0695993	0.264372	0	7.17158	3.20405	6.44648	0	UDP-glucose_6-dehydrogenase_Ugd
RCA23_c08950	0.0605226	0	0.0920951	0.0695993	0	0.333696	4.39206	2.37877	5.61119	0.0805439	3-deoxy-D-manno-octulosonic-acid_transferase_
RCA23_c08960	0.393397	0.117394	0.0460476	0.139199	0.396558	0.333696	6.17435	3.93225	6.43665	0.0805439	UDP-N-acetylglucosamine_2-epimerase_WecB
RCA23_c08970	0.69601	0.234788	0.460476	0.347996	1.32186	1.16793	7.68081	4.44198	6.5251	0.483263	putative_N-acetylneuramic_acid_synthase
RCA23_c08980	0.484181	0.176091	0.276285	0.139199	0.132186	0.166848	7.17158	3.47106	5.35569	0.0805439	hypothetical_protein
RCA23_c08990	0.363136	0.234788	0.322333	0.626394	1.18967	0.667391	3.73432	2.42731	3.72441	0.161088	Protein-disulfide_isomerase
RCA23_c09000	0.332874	0.117394	0.138143	0	0.264372	0.166848	8.6356	4.83035	9.62059	0.241632	choline-sulfatase_BetC
RCA23_c09010	0.907839	0.997847	0.322333	0.626394	0.528744	1.50163	4.85885	3.59242	5.72911	0.161088	permease
RCA23_c09020	0	0	0	0	0	0	1.97325	1.06802	2.55501	0	hypothetical_protein
RCA23_c09030	0.363136	0.0586969	0.0460476	0.417596	0.132186	0.500543	3.33118	1.86903	4.25507	0.241632	membrane_dipeptidase
RCA23_c09040	0.635487	0.176091	0.0920951	0.347996	0.396558	0.667391	4.92251	3.64097	8.70668	0	hypothetical_protein
RCA23_c09050	0.0605226	0	0	0	0.132186	0.166848	1.12454	1.01947	2.07349	0	Protein_of_unknown_function_(DUF3726)
RCA23_c09060	0.272352	0.0586969	0.0460476	0.0695993	0.264372	0.166848	2.7583	1.65057	2.56483	0.322176	tRNA_pseudouridine_synthase_A
RCA23_c09070	1.72489	0.117394	0.782809	0.904791	1.71842	1.50163	5.17712	3.37397	7.17367	0.241632	YcjX-like_protein
RCA23_c09080	0.211829	0.176091	0.0460476	0.278397	0	0.166848	1.88838	1.28648	2.52553	0.161088	Acetyltransferases
RCA23_c09090	0.24209	0.117394	0.0920951	0.278397	0	0.333696	3.60701	2.54868	6.1615	0	TIGR01620_family_protein
RCA23_c09100	2.23934	0.410878	0.552571	0.626394	1.58623	0.667391	13.3035	7.84022	14.9664	0.563807	Isoleucyl-tRNA_synthetase_(EC_6.1.1.5)
RCA23_c09110	0.0605226	0.0586969	0.0920951	0.278397	0	0	3.33118	1.9904	5.64067	0.0805439	putative_integral_membrane_protein_DUF6
RCA23_c09120	0.605226	0.0586969	0.276285	0.208798	0.396558	0.166848	3.07657	2.33022	3.92095	0.241632	phosphatidylcholine_synthase_Pcs
RCA23_c09130	0.121045	0.117394	0.0920951	0.0695993	0.528744	0	2.60978	1.96612	3.6458	0	putative_tyrosine_recombinase_xerC
RCA23_c09140	0.423658	0.293484	0.276285	0.0695993	1.18967	0.500543	3.18266	1.69912	2.72207	0.322176	Uncharacterized_protein_conserved_in_bacteria
RCA23_c09150	2.14855	1.29133	1.33538	0.97439	3.43683	3.17011	4.81642	2.67005	3.34116	1.93305	transaldolase
RCA23_c09160	0.393397	0.0586969	0	0.139199	0.264372	0	6.64114	3.6167	9.39457	0	replication_restart_DNA_helicase_PriA
RCA23_c09170	0.363136	0.0586969	0	0.208798	0.264372	0.166848	6.238	3.78661	7.95	0	(R)-ethylmalonyl-CoA_mutase
RCA23_c09180	0.121045	0	0.0460476	0	0	0	5.79243	2.76714	6.60371	0	glycerol-3-phosphate_acyltransferase_(EC_
RCA23_c09190	0.121045	0.0586969	0	0.139199	0	0	6.34409	3.2526	7.47831	0	crotonyl-CoA_carboxylase/reductase_(EC_1.3.1.85)
RCA23_c09200	0.574965	0.528272	0.414428	0.208798	1.05749	0.333696	5.13468	3.76234	7.27194	0.241632	putative_ATPase
RCA23_c09210	0.0605226	0.176091	0.138143	0	0.132186	0	4.22232	2.6215	5.80773	0	trimethylamine_methyltransferase_MttB
RCA23_c09220	0.121045	0.117394	0.0920951	0.278397	0	0	1.18819	0.970926	1.88677	0.161088	Uncharacterized_protein_conserved_in_bacteria
RCA23_c09230	0.0302613	0	0.0460476	0.0695993	0.132186	0	0.381919	0.218458	0.432386	0	tRNA-His
RCA23_c09240	0.0907839	0	0.0460476	0.0695993	0.264372	0.166848	0.0848708	0	0.196539	0	Predicted_metal-binding_protein
RCA23_c09250	0	0	0.0460476	0	0	0	0	0.0242731	0	0	hypothetical_protein
RCA23_c09260	0	0	0	0	0	0	0.0212177	0	0.00982695	0	hypothetical_protein
RCA23_c09270	0	0	0	0	0	0	0.233395	0.0728194	0.167058	0	MORN_repeat
RCA23_c09280	0	0	0	0	0	0	0	0	0.0491348	0	hypothetical_protein
RCA23_c09290	0	0.117394	0	0	0	0	0.106089	0.0485463	0.265328	0	putative_DNA-binding_protein,_transposase-like
RCA23_c09300	0	0	0	0	0	0	0.0424354	0	0.0196539	0	HTH-type_transcriptional_regulator,_LysR_family
RCA23_c09310	0	0	0	0	0	0	0.27583	0.0970926	0.137577	0	Mycoplasma_protein_of_unknown_function,_
RCA23_c09320	0	0	0	0	0	0	0	0	0.00982695	0	Predicted_esterase
RCA23_c09330	0.0302613	0	0	0.0695993	0	0	0.424354	0.436916	1.62145	0	putative_integrase
RCA23_c09340	0.0605226	0	0	0	0	0	0.127306	0.121366	0.35377	0	putative_transposase
RCA23_c09350	0	0	0	0	0	0	0	0	0.00982695	0	Predicted_ornithine_cyclodeaminase,_
RCA23_c09360	0.0302613	0	0.0460476	0.0695993	0.396558	0.166848	2.92804	1.69912	2.64345	0.0805439	LrgB-like_protein
RCA23_c09370	0.121045	0.176091	0.0920951	0.0695993	0.264372	0.333696	1.95203	0.801014	1.93591	0	Putative_effector_of_murein_hydrolase_LrgA
RCA23_c09380	0.121045	0	0.0920951	0.208798	0.528744	0.333696	6.34409	3.10696	5.47361	0.0805439	putative_branched-chain-amino-acid_
RCA23_c09390	0.272352	0.117394	0.460476	0.278397	1.05749	0.500543	3.98893	2.54868	3.77355	0.563807	2-hydroxy-3-oxopropionate_reductase_GarR
RCA23_c09400	0.0907839	0.117394	0.0920951	0.278397	0	0.166848	5.36808	2.52441	5.74877	0.0805439	bicyclomycin_resistance_protein_Bcr
RCA23_c09410	0.181568	0.0586969	0.0920951	0.139199	0.528744	0	2.80074	1.67485	2.8793	0.161088	Protein_of_unknown_function_(DUF3429)
RCA23_c09420	1.36176	0.645666	0.828856	0.97439	3.56902	1.33478	8.91143	5.19445	9.22751	0.483263	Uncharacterized_protein_related_to_
RCA23_c09430	0.847317	0.352181	0.322333	0.208798	1.05749	1.33478	3.86162	2.30595	4.94296	0.161088	DNA_photolyase,_FAD-binding/cryptochrome
RCA23_c09440	0.24209	0.645666	0.920951	0.487195	2.51153	2.33587	2.69465	2.01467	2.9186	0.644351	carbon_monoxide_dehydrogenase_small_chain_CoxS
RCA23_c09450	1.24071	1.8196	0.506523	0.626394	1.32186	1.66848	8.80535	5.94692	10.6229	0.322176	carbon_monoxide_dehydrogenase_large_chain_CoxL
RCA23_c09460	0.847317	0.469575	0.138143	0.347996	0.528744	0.333696	3.09778	1.86903	4.34351	0.0805439	carbon_monoxide_dehydrogenase_medium_chain_CoxM
RCA23_c09470	0.302613	0.117394	0.0460476	0	0.132186	0	4.32841	3.03414	5.21811	0	putative_chaperone_coxD,_AAA_ATPase
RCA23_c09480	0.121045	0	0	0.139199	0.132186	0	3.8404	2.23313	4.81521	0	CoxE-like_protein
RCA23_c09490	0.363136	0	0.0460476	0.0695993	0	0.500543	2.69465	1.69912	5.08053	0.0805439	5-deoxy-glucuronate_isomerase_IolB
RCA23_c09500	0.121045	0	0	0	0.132186	0	1.27306	0.679648	1.75902	0	branched-chain_amino_acid_transport_protein,_
RCA23_c09510	0.121045	0	0.0920951	0.0695993	0	0.166848	3.14022	1.86903	3.51805	0	branched-chain_amino_acid_transport_protein,_
RCA23_c09520	0.544704	0.234788	0.138143	0.417596	0.66093	0.500543	5.94096	3.47106	7.52745	0.402719	alpha-IPM_synthase/homocitrate_synthase
RCA23_c09530	0	0	0.0920951	0.139199	0	0.166848	3.16144	2.45159	4.46144	0.161088	cytochrome_P450
RCA23_c09540	2.63273	1.05654	0.920951	1.04399	2.90809	3.00326	5.64391	3.20405	5.83721	0.322176	TRAP_dicarboxylate_transporter,_subunit_DctP
RCA23_c09550	0.211829	0.117394	0	0	0.132186	0.500543	4.64668	2.30595	3.34116	0	TRAP_dicarboxylate_transporter,_subunit_DctQ
RCA23_c09560	1.24071	0.293484	0.230238	0.417596	1.18967	0.834239	7.29889	4.22353	8.75581	0	TRAP_dicarboxylate_transporter,_subunit_DctM
RCA23_c09570	0.847317	0.352181	0.18419	0.347996	0.528744	0.333696	8.89022	4.73326	9.6992	0.0805439	putative_citrate_transporter
RCA23_c09580	0.211829	0	0.0920951	0.278397	0.132186	0.500543	2.90682	2.2574	3.87182	0.0805439	triosephosphate_isomerase_(EC_5.3.1.1)
RCA23_c09590	0.635487	0.293484	0.414428	0.487195	0.66093	2.00217	1.95203	1.55348	2.24055	0.322176	putative_regulator_protein_of_
RCA23_c09600	2.33012	0.469575	1.51957	2.29678	2.7759	6.00652	2.46125	1.86903	2.33881	1.85251	Iron-binding_apoprotein_IscA
RCA23_c09610	0.756533	0.234788	1.15119	0.626394	0.925302	0.834239	1.86716	1.31075	2.48622	0.161088	FeS_assembly_SUF_system_protein
RCA23_c09620	0.69601	0.117394	0.138143	0.208798	0.132186	0	3.52214	1.8933	4.74642	0.161088	tRNA-guanine_transglycosylase_(EC_2.4.2.29)
RCA23_c09630	0.181568	0.117394	0.0460476	0.208798	0.132186	0	1.78229	0.995199	2.31916	0	hypothetical_protein
RCA23_c09640	14.8583	5.98708	11.2356	7.86472	25.9084	33.2027	23.8487	16.4815	15.5659	8.69874	ATP-dependent_proteinase._Serine_peptidase._
RCA23_c09650	0.544704	0.0586969	0.276285	0.139199	0.264372	0.166848	2.33395	1.45639	2.2602	0.161088	putative_phosphoglycerate_mutase_family_protein
RCA23_c09660	0.393397	0.0586969	0.138143	0.139199	0.528744	0.500543	0.700184	0.558282	0.786156	0.0805439	tRNA-Val
RCA23_c09670	1.11967	0.586969	0.414428	0.626394	1.32186	2.33587	6.19557	3.27687	5.40482	0.322176	protein-L-isoaspartate_O-methyltransferase_Pcm
RCA23_c09680	0.817055	0.469575	0.18419	0.556794	1.05749	1.16793	6.06826	2.81568	6.04358	0.161088	outer_membrane_efflux_protein
RCA23_c09690	0.332874	0.0586969	0.0460476	0	0.132186	0	1.0821	0.77674	1.2775	0.0805439	hypothetical_protein
RCA23_c09700	0.484181	0.117394	0.18419	0.0695993	0.132186	0	5.34686	3.85943	7.40952	0.161088	adenosylcobyric_acid_synthase_
RCA23_c09710	14.7675	8.62844	4.05219	3.20157	10.0461	10.8451	5.09225	5.46146	2.41743	1.69142	hypothetical_protein
RCA23_c09720	0.817055	0.176091	0.460476	0.139199	1.05749	0.667391	3.30996	1.72339	2.59432	0.241632	translation_elongation_factor_P
RCA23_c09730	1.05915	0.645666	0.690713	0.556794	1.71842	2.16902	3.64944	2.37877	4.08801	0.402719	folate-binding_protein_YgfZ
RCA23_c09740	0.423658	0.0586969	0.0460476	0.208798	0.132186	0.166848	2.18542	1.57775	3.97992	0.161088	putative_glycosyltransferase,_family_2
RCA23_c09750	0.907839	0.293484	0.230238	0.278397	0.925302	0.667391	6.74723	3.54388	8.55928	0.0805439	lipid_A_export_ATP-binding/permease_protein_MsbA
RCA23_c09760	0.605226	0.352181	0.18419	0.278397	1.05749	1.00109	3.43727	2.11176	5.00192	0	serine--glyoxylate_aminotransferase_SgaA
RCA23_c09770	0.484181	0	0.0460476	0	0.132186	0.333696	3.26753	2.06322	4.45161	0.161088	histidinol-phosphate_aminotransferase_HisC
RCA23_c09780	1.18019	0.645666	0.506523	0.278397	1.98279	0.667391	12.6245	6.79648	14.9861	0.563807	valyl-tRNA_synthetase_(EC_6.1.1.9)
RCA23_c09790	0.151307	0	0.276285	0.139199	0.396558	0.166848	2.37638	1.94185	3.04636	0.161088	Predicted_HD_phosphohydrolase
RCA23_c09800	0.0605226	0.176091	0	0.0695993	0.132186	0	5.07103	2.6215	5.27707	0	putative_phytanoyl-CoA_dioxygenase_family_
RCA23_c09810	0.665749	0.117394	0.276285	0.347996	1.45405	1.50163	8.42343	5.02454	11.812	0.322176	molybdenum-containing_hydroxylase
RCA23_c09820	0.121045	0.0586969	0.0460476	0.0695993	0.132186	0.333696	4.56181	2.52441	6.33838	0	Uncharacterized_alpha/beta_hydrolase_domain_
RCA23_c09830	0.0302613	0	0.0460476	0	0	0	2.71587	1.38357	3.29203	0	5,10-methylenetetrahydrofolate_reductase_
RCA23_c09840	0.0907839	0.117394	0.0920951	0.0695993	0.132186	0	3.01291	1.84476	4.90365	0	HTH-type_transcriptional_regulator_MetR
RCA23_c09850	2.87482	1.17394	0.966999	0.695993	2.11498	1.33478	3.14022	2.06322	3.33134	0.483263	inositol-1-monophosphatase_SuhB
RCA23_c09860	0.605226	0.117394	0.230238	0.347996	0.66093	1.16793	2.33395	1.2622	2.68276	0.0805439	TPR_repeat
RCA23_c09870	0.302613	0.0586969	0.0460476	0.0695993	0.264372	0.166848	0.721402	0.267005	0.550309	0.0805439	tRNA-Leu
RCA23_c09880	0.363136	0.117394	0.230238	0.139199	0.264372	0.500543	3.30996	0.970926	2.94809	0.322176	transcriptional_regulator,_HxlR_family
RCA23_c09890	0.151307	0.176091	0.0920951	0.208798	0.132186	0.333696	2.65221	0.752467	2.04401	0.241632	Protein_of_unknown_function_(DUF3764)
RCA23_c09900	0.0605226	0	0.138143	0	0.264372	0	1.48524	0.291278	1.11045	0.0805439	hypothetical_protein
RCA23_c09910	0.121045	0.176091	0.0920951	0	0	0	1.84594	0.509736	1.56249	0	Uncharacterized_conserved_protein_involved_in_
RCA23_c09920	2.60247	0.821756	0.460476	0.278397	2.24716	0.834239	1.90959	1.14084	2.30933	0.644351	glutathione_peroxidase_Gpo
RCA23_c09930	0.0907839	0.0586969	0	0.0695993	0.264372	0.166848	5.1559	2.8885	5.4343	0	putative_ion_channel
RCA23_c09950	0.0605226	0	0.138143	0.0695993	0.132186	0	1.42159	0.873833	1.33647	0	hypothetical_protein
RCA23_c09940	0.69601	0.293484	0.18419	0.139199	0.264372	0	3.62823	2.23313	4.75624	0.0805439	ribosomal_large_subunit_pseudouridine_synthase_D
RCA23_c09960	18.6712	10.272	11.0975	9.4655	36.3511	33.2027	12.2214	11.9424	7.8026	9.26255	RNA_polymerase,_sigma_32_subunit,_RpoH
RCA23_c09970	1.66437	1.05654	0.598618	0.765592	1.58623	1.83533	5.24077	2.71859	4.98226	0.724895	putative_oxidoreductase
RCA23_c09980	0.847317	0.469575	0.644666	0.695993	2.24716	0.500543	8.6356	5.48573	8.30377	1.04707	oligoendopeptidase_F
RCA23_c09990	0.45392	0.176091	0.276285	0.208798	0.66093	1.00109	3.01291	1.43212	3.49839	0.161088	2-keto-3-deoxy-L-rhamnonate_aldolase_RhmA
RCA23_c10000	0.0907839	0.0586969	0.0460476	0.139199	0.396558	0.333696	3.69188	1.74767	4.18628	0.0805439	Lysophospholipase
RCA23_c10010	0.151307	0.234788	0.0460476	0.208798	0.264372	0	1.18819	0.558282	1.42491	0	putative_sterol-binding_protein
RCA23_c10020	1.51307	0.645666	0.460476	0.904791	1.71842	1.66848	2.56734	1.65057	2.76137	0.322176	hypothetical_protein
RCA23_c10030	1.75516	0.410878	1.42747	1.11359	3.30465	1.66848	9.14483	6.48093	11.6646	0.966527	ATP-dependent_RNA_helicase_RhlB
RCA23_c10040	0.0302613	0	0.0460476	0	0	0	0.82749	0.558282	1.20872	0	putative_heat_shock_protein
RCA23_c10050	0.817055	0.645666	0.782809	0.278397	1.45405	0.834239	2.20664	1.14084	2.34864	0.724895	ferredoxin_FdxA
RCA23_c10060	0.786794	0.469575	0.322333	0.208798	1.32186	0.166848	2.33395	1.65057	2.25037	0.241632	transcriptional_regulator,_CarD_family
RCA23_c10070	0.272352	0.176091	0	0.208798	0.396558	0.500543	1.65498	0.922379	1.8966	0.161088	cobalamin-5'-phosphate_synthase_(EC_2.7.8.26)
RCA23_c10080	0.45392	0.176091	0	0.139199	0.264372	0.166848	2.56734	1.72339	3.95043	0	nicotinate-nucleotide-dimethylbenzimidazole_
RCA23_c10090	0.574965	0.352181	0.322333	0.487195	1.18967	0.166848	5.11347	3.17978	8.10724	0.322176	hypothetical_protein
RCA23_c10100	0.211829	0.0586969	0.0920951	0.0695993	0.396558	0.333696	2.7583	1.45639	3.41978	0.0805439	glyoxalase/bleomycin_resistance_protein
RCA23_c10110	0.151307	0	0	0.0695993	0	0.166848	5.32564	2.08749	5.12967	0	hypothetical_protein
RCA23_c10120	0.181568	0.0586969	0.0460476	0	0.66093	0.166848	6.25922	3.54388	7.73381	0.161088	choline_dehydrogenase_BetA
RCA23_c10130	0.45392	0.176091	0.230238	0.695993	0.396558	0.166848	0.806273	0.606828	1.00235	0.161088	None
RCA23_c10150	0.332874	0.0586969	0	0	0.264372	0	1.27306	0.703921	1.70006	0	phosphoribosyl-ATP_pyrophosphatase_(EC_3.6.1.31)
RCA23_c10160	0.181568	0.0586969	0	0	0.264372	0.333696	1.97325	1.38357	2.74172	0	imidazole_glycerol_phosphate_synthase_subunit_
RCA23_c10170	0.272352	0	0	0	0.396558	0.333696	1.95203	1.16511	2.18158	0.0805439	unknown
RCA23_c10180	0.181568	0.117394	0.138143	0.0695993	0.264372	0	3.14022	1.86903	3.36082	0.241632	imidazole_glycerol_phosphate_synthase,_glutamine_
RCA23_c10190	0.998623	0.528272	0.690713	0.347996	1.71842	0.834239	2.86439	1.77194	3.08566	0.241632	imidazoleglycerol-phosphate_dehydratase_(EC_
RCA23_c10200	0.9381	0.0586969	0.0460476	0.556794	0.132186	0.166848	1.42159	0.825287	1.09079	0	tRNA-Gly
RCA23_c10210	0.121045	0.117394	0.0920951	0	0.396558	0	4.58302	1.96612	4.10767	0.0805439	Predicted_phosphohydrolases
RCA23_c10220	1.39202	1.05654	0.460476	0.417596	3.43683	3.17011	10.5664	7.2334	13.5022	0.322176	pyruvate_carboxylase_Pyc
RCA23_c10230	0.514442	0.176091	0.0920951	0.208798	0.396558	0.333696	4.2011	2.01467	4.884	0.161088	L-lactate_dehydrogenase_IldD
RCA23_c10240	1.21045	0.410878	0.0920951	0.835191	1.18967	0.834239	7.40498	5.14591	10.8588	0.241632	putative_DNA_helicase_II
RCA23_c10250	0.211829	0.117394	0	0.208798	0	0.333696	3.50092	2.37877	5.05105	0	gamma-glutamylputrescine_oxidoreductase_PuuB
RCA23_c10260	0.332874	0.645666	0.0920951	0	0.925302	0.166848	2.56734	1.8933	4.0094	0.322176	putative_cysteine/O-acetylserine_efflux_protein
RCA23_c10270	12.1045	7.33711	16.0706	9.3959	52.4778	17.519	6.00461	6.28674	3.96026	5.79916	hypothetical_protein
RCA23_c10280	1.30124	0.469575	0.276285	0.208798	0.396558	0.166848	3.41605	2.6215	5.60136	0.241632	putative_protein_Mrp
RCA23_c10290	0.0907839	0.0586969	0	0	0.132186	0.166848	2.07933	0.582555	1.70006	0	hypothetical_protein
RCA23_c10300	0.332874	0.410878	0.0920951	0.0695993	0.264372	0.667391	3.16144	1.77194	3.21341	0.161088	Uncharacterized_protein_conserved_in_bacteria
RCA23_c10310	0.332874	0.0586969	0.0460476	0	0.264372	0.333696	3.50092	1.65057	4.64815	0.0805439	S-adenosyl-L-methionine-dependent_
RCA23_c10320	0.0302613	0	0	0	0.132186	0	1.84594	0.995199	1.84747	0	hypothetical_protein
RCA23_c10330	0.332874	0.0586969	0	0.139199	0.264372	0.500543	7.12915	3.68952	8.46101	0.0805439	peptidoglycan_synthase_FtsI
RCA23_c10340	0.514442	0.117394	0.0920951	0.278397	0.528744	0	4.62546	2.54868	6.87887	0.161088	unknown
RCA23_c10350	0.332874	0.176091	0	0.0695993	0.132186	0	4.60424	2.76714	5.71929	0.0805439	unknown
RCA23_c10360	0.726271	0.176091	0.18419	0.347996	0.528744	0.333696	4.4345	2.83996	6.20081	0.322176	unknown
RCA23_c10370	0.544704	0.176091	0.18419	0	0.264372	0.500543	4.58302	3.44679	7.1835	0.0805439	UDP-N-acetylmuramoylalanine--D-glutamate_ligase_
RCA23_c10380	0.181568	0.0586969	0.0460476	0	0.264372	0.166848	4.98616	2.18458	4.09784	0	putative_glycosyltransferase,_sugar_binding_
RCA23_c10390	0.0605226	0	0.0920951	0	0.528744	0	5.62269	2.11176	3.77355	0	putative_galactoside_
RCA23_c10400	0.211829	0	0.0460476	0	0	0	1.37915	0.412643	1.22837	0	hypothetical_protein
RCA23_c10410	0	0.0586969	0	0	0.132186	0.166848	4.81642	1.31075	3.82268	0	hypothetical_protein
RCA23_c10420	0.0907839	0	0.0460476	0.0695993	0.264372	0.166848	3.24631	2.2574	3.9013	0.0805439	flavoprotein,_HI0933_family
RCA23_c10430	1.05915	0.234788	0.0920951	0.417596	0.528744	0.500543	4.66789	3.27687	6.93783	0.161088	cell_division_protein_FtsW
RCA23_c10440	0.24209	0.117394	0	0.0695993	0.264372	0.500543	3.119	2.06322	4.54988	0.0805439	unknown
RCA23_c10450	0.726271	0.176091	0	0.139199	0.132186	0.333696	4.98616	3.32542	6.71181	0	UDP-N-acetylmuramate--L-alanine_ligase_(EC_
RCA23_c10460	0.121045	0.0586969	0	0	0	0	2.94926	1.84476	3.46891	0.161088	permease_of_the_drug/metabolite_transporter_
RCA23_c10470	0.302613	0	0.138143	0.0695993	0.528744	0.834239	2.86439	2.01467	5.37534	0	UDP-N-acetylmuramate_dehydrogenase_(EC_
RCA23_c10480	0.45392	0.176091	0.18419	0.347996	0	0.333696	2.94926	2.20886	5.53257	0.0805439	D-alanine--D-alanine_ligase_Ddl
RCA23_c10490	0.121045	0.0586969	0.0920951	0	0	0	3.67066	2.42731	5.63084	0	putative_cell_division_protein_FtsQ
RCA23_c10500	0.272352	0.234788	0.0920951	0.0695993	0.793116	0	4.92251	3.2526	7.50779	0.0805439	cell_division_protein_FtsA
RCA23_c10510	1.81568	1.52612	1.33538	0.835191	3.70121	3.5038	7.08671	4.00507	7.60606	0.563807	cell_division_protein_FtsZ
RCA23_c10520	1.96698	0.704363	0.230238	0.556794	1.05749	0	3.96771	2.64577	5.20828	0.0805439	UDP-3-O-[3-hydroxymyristoyl]_N-acetylglucosamine_
RCA23_c10530	0.786794	0.528272	0.460476	0.695993	0.528744	0.834239	4.73155	2.30595	5.49327	0.241632	Beta-barrel_assembly_machine_subunit_BamD
RCA23_c10540	0.332874	0.469575	0.0920951	0.487195	0.793116	0.333696	5.62269	3.71379	8.34308	0.161088	DNA_replication_and_repair_protein_RecN
RCA23_c10550	0.302613	0.234788	0.368381	0.208798	0.66093	0.333696	2.10055	1.16511	2.53535	0.322176	Uncharacterized_protein_conserved_in_bacteria
RCA23_c10560	0.151307	0.0586969	0.138143	0.208798	0.793116	0.667391	6.13192	4.02934	9.68937	0.322176	putative_Xaa-Pro_aminopeptidase
RCA23_c10570	0.69601	0.0586969	0.552571	0.556794	1.05749	0.834239	6.45018	4.58762	8.65754	0.644351	cobaltochelatase_CobT_subunit_(EC_6.6.1.2)
RCA23_c10580	1.27097	0.821756	2.11819	0.835191	5.94837	3.33696	7.51107	4.29635	6.21063	1.12761	cobaltochelatase_CobS_subunit_(EC_6.6.1.2)
RCA23_c10590	1.69463	1.46742	2.44052	2.99277	4.89088	3.67065	5.79243	4.2478	4.33369	1.04707	DnaJ-class_molecular_chaperone_with_C-terminal_
RCA23_c10600	0.151307	0	0.0920951	0.0695993	0.396558	0	1.50646	0.77674	2.03418	0.0805439	putative_stress-induced_morphoprotein,_BolA_type
RCA23_c10610	1.42228	0.586969	0.690713	0.487195	1.8506	2.00217	6.87453	3.81088	9.32578	0.885983	aspartyl/glutamyl-tRNA(Asn/Gln)_amidotransferase_
RCA23_c10620	0.605226	0.234788	0.414428	0.139199	1.32186	1.16793	8.82656	5.43718	11.9987	0.241632	aminopeptidase_N
RCA23_c10630	4.78129	1.29133	1.79585	0.765592	4.89088	2.66957	10.1208	5.38864	11.0357	1.20816	malate_synthase_(EC_2.3.3.9)
RCA23_c10640	0.847317	0.234788	0.18419	0.278397	1.45405	0.166848	1.6762	1.06802	2.3683	0.241632	Uncharacterized_protein,_possibly_involved_in_
RCA23_c10650	0.0605226	0.0586969	0	0	0.132186	0	0.785055	0.534009	1.21854	0	hypothetical_protein
RCA23_c10660	0.847317	0.234788	0.276285	0.208798	0.925302	1.00109	2.14299	1.60203	3.44926	0.161088	gamma-glutamyl-gamma-aminobutyrate_hydrolase_
RCA23_c10670	0.45392	0	0.0460476	0	1.32186	0	2.16421	1.38357	2.92843	0.0805439	putative_D-beta-hydroxybutyrate_dehydrogenase
RCA23_c10680	0.9381	0.176091	0.506523	0.417596	1.18967	1.33478	6.74723	3.8837	7.06558	0.0805439	NAD(P)_transhydrogenase_alpha_subunit_PntA
RCA23_c10690	1.05915	0.234788	0.506523	0.417596	1.32186	0.500543	8.40221	4.22353	9.46335	0.402719	NAD(P)_transhydrogenase_beta_subunit_PntB
RCA23_c10700	0.211829	0	0.0460476	0.0695993	0.528744	0.166848	6.08948	3.27687	7.57658	0.0805439	Uncharacterized_membrane-anchored_protein_
RCA23_c10710	0.605226	0.293484	0.230238	0.278397	0.925302	0	4.85885	2.83996	6.75112	0.0805439	putative_acetylornithine_deacetylase_ArgE
RCA23_c10720	0.302613	0.0586969	0.230238	0.278397	0.66093	0.333696	3.33118	2.06322	4.1568	0.0805439	cyclic_pyranopterin_monophosphate_synthase_
RCA23_c10730	0.151307	0	0.0460476	0.139199	0.132186	0.333696	4.56181	3.66524	7.74364	0	acetyl-coenzyme_A_synthase_AcsA
RCA23_c10740	0	0	0.0460476	0	0	0	1.03967	0.582555	1.42491	0	Ribbon-helix-helix_domain
RCA23_c10750	0.0605226	0	0	0	0.132186	0	0.954797	0.606828	1.31681	0	Domain_of_unknown_function_(DUF4169)
RCA23_c10760	0.786794	0.528272	0.920951	0.417596	2.90809	1.83533	5.94096	3.34969	6.99679	1.04707	fumarase,_class_II_(EC_4.2.1.2)
RCA23_c10770	0.665749	0.176091	0.736761	0.278397	1.18967	1.33478	3.92527	1.94185	3.10532	0.483263	Uncharacterized_protein_conserved_in_bacteria
RCA23_c10780	0.574965	0.176091	0.0920951	0.347996	0.264372	0	5.8773	2.96132	6.928	0.0805439	putative_chromate_transport_protein
RCA23_c10790	0.181568	0.0586969	0.0460476	0	0	0	4.83764	3.37397	7.95	0.0805439	hydantoinase_/_oxoprolinase_family_protein
RCA23_c10800	0.0302613	0.234788	0	0	0	0.166848	3.43727	1.69912	3.00705	0	hypothetical_protein
RCA23_c10810	1.11967	0.176091	0.18419	0.487195	0.264372	0.834239	3.05535	2.11176	4.18628	0.0805439	putative_quinone_oxidoreductase_yhdH
RCA23_c10820	0.393397	0.117394	0.230238	0.208798	0.264372	0.667391	3.98893	2.81568	5.1788	0.241632	cysteine_desulfurase_SufS
RCA23_c10830	1.93672	0.586969	0.736761	1.04399	2.90809	2.50272	4.28598	3.32542	5.11002	0.483263	deoxyribodipyrimidine_photo-lyase_PhrB
RCA23_c10840	0.817055	0.352181	0.782809	0.556794	1.98279	0.834239	8.2749	3.83516	6.5644	0.644351	cyclopropane-fatty-acyl-phospholipid_synthase_
RCA23_c10850	0.332874	0.0586969	0.0920951	0.278397	0.396558	0	4.45572	2.81568	5.58171	0.161088	ADP-ribose_pyrophosphatase_NudF
RCA23_c10860	0.756533	0.117394	0.0460476	0.487195	1.32186	0.667391	5.5166	3.30115	5.80773	0.402719	cysteine_synthase_CysK
RCA23_c10870	0.817055	0.352181	0.322333	0.626394	1.58623	0.500543	10.6725	6.79648	11.7629	0.402719	mechanosensitive_ion_channel_protein_MscS
RCA23_c10880	11.8322	0.117394	0.0460476	0.556794	0.132186	0.166848	0.806273	0.315551	0.687887	0	tRNA-Ser
RCA23_c10890	0	0.0586969	0	0	0	0	0.997232	0.485463	0.756675	0	putative_phage_integrase
RCA23_c10900	0.0605226	0	0	0	0.132186	0.166848	4.03136	1.31075	2.85964	0	hypothetical_protein
RCA23_c10910	0.0605226	0	0.0460476	0.0695993	0.264372	0.500543	1.27306	0.364097	0.972868	0	TPR_repeat/Tetratricopeptide_repeat
RCA23_c10920	0.332874	0	0.138143	0.139199	0.264372	0	16.9105	6.89357	12.8537	0.0805439	Site-specific_recombinases,_DNA_invertase_Pin_
RCA23_c10930	0.0302613	0.0586969	0	0	0	0	2.48247	1.33502	2.56483	0	Protein_of_unknown_function_(DUF2924)
RCA23_c10940	0.0605226	0.176091	0.138143	0.0695993	0.132186	0.166848	3.50092	1.77194	3.71459	0.0805439	putative_TRAP_transporter_solute_receptor
RCA23_c10950	0.0907839	0.234788	0.138143	0.208798	0.396558	0.333696	12.3911	6.77221	12.1265	0.161088	TRAP_transporter,_4TM/12TM_fusion_protein
RCA23_c10960	0.0907839	0	0.0920951	0.278397	0.132186	0.166848	7.21402	4.70899	9.39457	0	putative_sulfatase_YidJ
RCA23_c10970	0	0.0586969	0.0460476	0.139199	0	0.166848	3.90406	2.03894	3.16428	0	arylsulfatase
RCA23_c10980	0.0302613	0.0586969	0.0920951	0	0.132186	0	5.09225	2.37877	3.9013	0	siderophore_interactin_protein,_vibriobactin_
RCA23_c10990	0.302613	0.176091	0.0920951	0	0.264372	0.333696	9.5904	4.29635	8.39222	0.161088	Alkyl_sulfatase_and_related_hydrolases
RCA23_c11000	0.121045	0.410878	0.506523	0.139199	0.66093	0.500543	5.70756	1.86903	5.11984	0.0805439	TRAP_dicarboxylate_transporter,_subunit_DctP
RCA23_c11010	0.0907839	0	0.322333	0.208798	0.264372	0.667391	3.41605	0.873833	3.14462	0	glutathione_S-transferase
RCA23_c11020	0.0302613	0.117394	0.0460476	0	0	0.166848	3.03413	0.631102	2.48622	0	TRAP_dicarboxylate_transporter,_subunit_DctQ
RCA23_c11030	0.121045	0.117394	0.368381	0.139199	0.925302	0.333696	5.70756	1.8933	5.74877	0.402719	TRAP_dicarboxylate_transporter,_subunit_DctM
RCA23_c11040	0.0302613	0	0.0460476	0.0695993	0	0	3.4797	1.2622	3.0267	0	Permeases_of_the_drug/metabolite_transporter_
RCA23_c11050	0	0	0.0460476	0	0	0	1.27306	0.582555	0.963041	0	ferric_reductase_like_transmembrane_component_
RCA23_c11060	0	0	0.0460476	0.139199	0	0	2.77952	1.2622	2.19141	0	hypothetical_protein
RCA23_c11070	0.0605226	0.117394	0.0920951	0	0.132186	0	6.5987	2.42731	5.36552	0	Predicted_redox_protein,_regulator_of_disulfide_
RCA23_c11080	0.151307	0.0586969	0.0460476	0	0.528744	0.166848	10.3542	4.92745	8.08758	0.0805439	sulfatase_family_protein
RCA23_c11090	0.0907839	0	0	0	0	0	5.19834	3.20405	4.28455	0	short-chain_dehydrogenase/reductase_SDR
RCA23_c11100	0.0302613	0	0.0460476	0.0695993	0	0.500543	5.43173	2.47586	4.38282	0.0805439	maleylacetoacetate_isomerase_MaiA
RCA23_c11110	0.151307	0.234788	0.0920951	0.0695993	0.132186	0.166848	8.40221	4.83035	8.14654	0.0805439	salicylaldehyde_dehydrogenase
RCA23_c11120	0.484181	0.469575	0.368381	0.347996	1.18967	0.500543	4.39206	1.96612	4.20594	0.0805439	transcriptional_regulator,_GntR_family
RCA23_c11130	0.0605226	0	0.0460476	0.0695993	0	0	4.15867	2.76714	3.3903	0.0805439	transposase
RCA23_c11140	0	0.0586969	0	0	0	0	0.445572	0.121366	0.373424	0	putative_phage_integrase
RCA23_c11150	0	0	0	0	0	0	0.0424354	0	0.137577	0	Alginate_lyase
RCA23_c11160	0.302613	0.0586969	0.18419	0.278397	0.396558	0	2.97048	1.82049	2.61397	0	transcriptional_regulator,_GntR_family
RCA23_c11170	0.272352	0.76306	0.782809	0.139199	0.66093	0.834239	6.5987	2.81568	5.26725	0.402719	amino_acid/amide_ABC_transporter_
RCA23_c11180	0.121045	0.0586969	0	0	0	0.333696	4.05258	1.79621	3.78338	0	amino_acid/amide_ABC_transporter_membrane_
RCA23_c11190	0.151307	0.0586969	0	0.139199	0.132186	0	6.34409	2.9856	4.71694	0	amino_acid/amide_ABC_transporter_membrane_
RCA23_c11200	0.0302613	0.0586969	0.0460476	0.139199	0.132186	0.166848	4.15867	2.28167	3.40995	0.241632	amino_acid/amide_ABC_transporter_ATP-binding_
RCA23_c11210	0.0605226	0.0586969	0.0460476	0.0695993	0	0.166848	4.2011	2.06322	3.0267	0	amino_acid/amide_ABC_transporter_ATP-binding_
RCA23_c11220	0.0907839	0.0586969	0.0460476	0.0695993	0	0	3.60701	1.69912	2.55501	0.0805439	hydantoin_racemase_HyuE
RCA23_c11230	0.0302613	0	0	0	0	0	0.615313	0.315551	0.57979	0	transposase
RCA23_c11240	0.0605226	0	0.0460476	0	0	0	0.360701	0.0728194	0.108096	0	amino_acid_ABC_transporter_ATP-binding_protein,_
RCA23_c11250	0	0	0	0	0	0	0.381919	0	0.108096	0	putative_inner_membrane_amino-acid_ABC_
RCA23_c11260	0.181568	0.0586969	0.0920951	0.0695993	0.264372	0	6.74723	2.40304	5.07071	0	transposase
RCA23_c11270	0.0302613	0	0.0460476	0	0	0	4.01015	2.11176	2.81051	0	transcriptional_regulator_CoxC
RCA23_c11280	0.24209	0	0.18419	0.0695993	0	0	1.01845	0.752467	0.93356	0	carbon_monoxide_dehydrogenase,_medium_subunit
RCA23_c11290	0.151307	0.0586969	0.0460476	0	0.132186	0	0.445572	0.46119	0.560136	0	carbon_monoxide_dehydrogenase,_small_subunit
RCA23_c11300	0.45392	0.176091	0.0460476	0	0.264372	0.166848	3.96771	2.16031	3.82268	0.0805439	carbon_monoxide_dehydrogenase_large_chain_CoxL
RCA23_c11310	0.181568	0	0	0	0	0.166848	1.54889	0.825287	1.61162	0	AAA+_ATPase_chaperone_CoxD
RCA23_c11320	0.24209	0	0	0	0.132186	0	1.0821	0.655375	1.39543	0	carbon_monoxide_dehydrogenase_accessory_protein_
RCA23_c11330	0.302613	0	0	0	0	0	0.678966	0.412643	0.90408	0	carbon_monoxide_dehydrogenase_accessory_protein_
RCA23_c11340	0.121045	0	0	0	0	0	0.678966	0.339824	0.638752	0	molybdenum_cofactor_cytidylyltransferase_(EC_
RCA23_c11350	0.0302613	0	0	0	0	0	0.721402	0.339824	0.560136	0.0805439	carbon_monoxide_dehydrogenase_protein_CoxG
RCA23_c11360	0.0605226	0	0.0460476	0.0695993	0	0	1.54889	0.898106	1.50352	0	carbon_monoxide_dehydrogenase_accessory_protein_
RCA23_c11370	0	0.0586969	0	0.139199	0	0	5.47417	3.03414	4.62849	0	transposase
RCA23_c11380	0.605226	0.0586969	0.552571	0.139199	1.18967	0.834239	3.58579	2.06322	3.69493	0	dienelactone_hydrolase
RCA23_c11390	0.363136	0.117394	0.552571	0.347996	1.18967	0.834239	3.43727	2.16031	3.40995	0.161088	aldo/keto_reductase
RCA23_c11400	0.121045	0.117394	0.0460476	0	0.396558	0	4.22232	2.01467	6.02392	0.0805439	mandelate_racemase_MdlA
RCA23_c11410	0.24209	0.117394	0.0920951	0.278397	0.396558	0	4.24354	2.47586	6.21063	0	ABC-type_sugar_transport_system,_auxiliary_
RCA23_c11420	0.0302613	0	0.0920951	0.139199	0	0	3.90406	2.76714	6.42683	0	two-component_system,_sensor_histidine_kinase_
RCA23_c11430	0.211829	0.117394	0.0460476	0.139199	0.132186	0	2.46125	1.77194	3.57701	0	two-component_system,_response_regulator_protein
RCA23_c11440	1.05915	1.8196	0.18419	0.347996	0.66093	0.667391	6.45018	3.71379	5.26725	0.644351	Uncharacterized_protein_conserved_in_bacteria
RCA23_c11450	0.9381	0.528272	0.0460476	0.278397	0.264372	0.667391	13.7066	6.91784	11.9889	0.241632	putative_tripartite_tricarboxylate_transporter_
RCA23_c11460	0.786794	0.234788	0.138143	0.487195	1.32186	1.83533	4.60424	2.2574	5.05105	0.402719	Uncharacterized_protein_conserved_in_bacteria
RCA23_c11470	0.544704	0.117394	0.0920951	0.278397	0.396558	0.667391	3.90406	2.40304	5.71929	0.241632	D-isomer_specific_2-hydroxyacid_dehydrogenase
RCA23_c11480	0.272352	0.0586969	0.0460476	0.139199	0	0	3.7131	2.23313	4.99209	0	putative_ammonia_monooxygenase
RCA23_c11490	0.24209	0	0.0460476	0	0.264372	0.166848	1.88838	1.04374	2.88912	0.0805439	transcriptional_regulator,_GntR_family
RCA23_c11500	1.08941	0	0.0920951	0.0695993	0.132186	0	5.43173	3.08269	6.62337	0.161088	fumarate_reductase_flavoprotein_subunit_FccA
RCA23_c11510	0.877578	0.352181	0.276285	0.347996	1.71842	0.500543	4.73155	3.17978	6.3089	0.241632	aspartate_aminotransferase_AspC
RCA23_c11520	0.0605226	0	0	0	0	0	2.48247	1.52921	3.72441	0	Protein_of_unknown_function_(DUF3047)
RCA23_c11530	0.0302613	0	0	0	0	0	1.6762	0.77674	2.69258	0	homodimeric_glycerol_3-phosphate_dehydrogenase_
RCA23_c11540	0.45392	0.0586969	0.0920951	0.139199	0.132186	0.333696	2.94926	1.57775	3.7932	0.161088	aerobic_glycerol-3-phosphate_dehydrogenase_GlpD
RCA23_c11550	0	0.0586969	0.0920951	0	0.132186	0	0.212177	0.121366	0.275155	0	ATPases_involved_in_chromosome_partitioning
RCA23_c11560	0.0605226	0	0	0	0	0.166848	0.403136	0.0485463	0.412732	0.0805439	chemotaxis_protein_CheW
RCA23_c11570	0.121045	0.0586969	0.0920951	0.0695993	0.264372	1.16793	1.40037	0.364097	0.854945	0.322176	methyl-accepting_chemotaxis_protein_II
RCA23_c11580	0.121045	0	0.0920951	0.0695993	0.132186	0.166848	1.40037	0.169912	0.737021	0.0805439	chemotaxis_histidine_kinase_CheA
RCA23_c11590	0.0605226	0	0	0.0695993	0.132186	0	0.82749	0.0970926	0.363597	0.241632	response_regulator
RCA23_c11600	0	0	0	0.0695993	0	0	0.0212177	0	0.0589617	0	chemotaxis_protein_methyltransferase_CheR
RCA23_c11610	0	0	0	0	0	0	0.190959	0.0728194	0.137577	0.0805439	chemotaxis_response_regulator_protein-glutamate_
RCA23_c11620	0.0605226	0	0	0.0695993	0	0	1.06089	0.121366	0.461867	0	metal-dependent_hydrolase
RCA23_c11630	0	0	0	0	0	0	0.169742	0.0970926	0.186712	0	integrase
RCA23_c11640	0.0302613	0.0586969	0	0	0	0.166848	0.127306	0.0242731	0.284982	0	methyltransferase,_FkbM_family
RCA23_c11650	0.0605226	0	0.0460476	0	0	0	0.530443	0.169912	0.511002	0	hypothetical_protein,_sugar_transferase-like
RCA23_c11660	0.0302613	0	0	0	0	0	0.445572	0.291278	0.461867	0	aldo/keto_reductase
RCA23_c11670	0.0302613	0	0	0.0695993	0	0	0.190959	0.0728194	0.186712	0	Protein_of_unknown_function_(DUF3303)
RCA23_c11680	0	0	0.0460476	0	0	0	0.148524	0.0242731	0.196539	0.0805439	hypothetical_protein
RCA23_c11690	0.0907839	0.117394	0.414428	0.208798	0	0.166848	2.05812	0.485463	1.44456	0	Uncharacterized_protein_conserved_in_bacteria
RCA23_c11700	0.0907839	0	0	0	0.264372	0	0.615313	0.145639	0.609271	0.0805439	Lysophospholipase_L1_and_related_esterases
RCA23_c11710	0.0302613	0.234788	0.230238	0.139199	0.66093	0	3.98893	1.48066	2.44691	0.0805439	phytanoyl-CoA_dioxygenase_family_protein
RCA23_c11720	0	0	0	0	0	0	0.636531	0.315551	0.815637	0	dimethylsulfoniopropionate_lyase_DddQ_(EC_
RCA23_c11730	0	0.117394	0	0	0	0	0.721402	0.145639	0.284982	0	hypothetical_protein
RCA23_c11740	0.0302613	0.176091	0.230238	0.0695993	0.132186	0.500543	2.56734	0.436916	2.27985	0	SOUL_heme-binding_protein
RCA23_c11750	0.0302613	0.0586969	0.230238	0.0695993	0.264372	0.166848	2.07933	0.38837	2.58449	0.0805439	arylsulfatase_precursor
RCA23_c11760	0.181568	0.234788	0.0920951	0.0695993	0.396558	0.166848	0.785055	0.291278	0.560136	0	Integral_membrane_protein_CcmA_involved_in_cell_
RCA23_c11770	0	0	0.0460476	0	0	0	0.106089	0.0242731	0.22602	0	integrase
RCA23_c11780	0.0907839	0	0.138143	0.0695993	0	0	4.85885	2.08749	4.08801	0	Predicted_amino_acid_aldolase_or_racemase
RCA23_c11790	0	0	0	0	0	0	0.0636531	0.0970926	0.117923	0	glutamine_synthase_GlnA
RCA23_c11800	0	0	0	0	0	0	0.127306	0	0.0687887	0	transcriptional_regulator,_RpiR_family
RCA23_c11810	0	0	0	0	0	0	0.0848708	0	0.0687887	0	N-formylglutamate_amidohydrolase
RCA23_c11820	0	0	0	0	0	0	0.0424354	0.0242731	0.0884426	0	putative_isochorismatase_family_protein
RCA23_c11830	0	0	0	0	0	0	0.106089	0.0242731	0.00982695	0	amino_acid/amide_ABC_transporter_ATP-binding_
RCA23_c11840	0	0	0	0.0695993	0	0	0.169742	0.0242731	0.0982695	0	amino_acid/amide_ABC_transporter_
RCA23_c11850	0	0	0	0	0	0	0.0424354	0.0242731	0.0294809	0	amino_acid/amide_ABC_transporter_ATP-binding_
RCA23_c11860	0	0	0	0	0	0	0.0848708	0	0.0589617	0	amino_acid/amide_ABC_transporter_membrane_
RCA23_c11870	0	0	0	0	0	0	0.190959	0.0242731	0.0982695	0	amino_acid/amide_ABC_transporter_membrane_
RCA23_c11880	0.0302613	0	0	0	0	0	0.0212177	0.0242731	0.0786156	0	acetamidase/formamidase_family_protein
RCA23_c11890	0.0907839	0.0586969	0.18419	0	0.396558	0.166848	4.09502	1.38357	3.04636	0.322176	Dehydrogenases_with_different_specificities_
RCA23_c11900	0.0605226	0.0586969	0	0	0	0	0.233395	0.0242731	0.167058	0	tRNA-Asn
RCA23_c11910	0	0	0	0	0.132186	0	0.190959	0.121366	0.137577	0	putative_prophage_integrase
RCA23_c11920	0	0	0	0	0	0	0.127306	0.0242731	0.0393078	0	hypothetical_protein
RCA23_c11930	0	0	0	0	0	0	0.848708	0.315551	0.471694	0	hypothetical_protein
RCA23_c11940	0	0	0	0	0	0	1.61255	0.898106	1.4937	0	putative_AAA_ATPase
RCA23_c11950	0	0	0	0	0	0	0.0636531	0	0.0196539	0	hypothetical_protein
RCA23_c11960	0	0	0	0	0	0	0.148524	0.0728194	0.0393078	0	hypothetical_protein
RCA23_c11970	0.0302613	0	0.0460476	0	0	0	0.55166	0.0970926	0.45204	0	hypothetical_protein
RCA23_c11980	0	0	0	0	0	0	0.445572	0.0728194	0.275155	0	hypothetical_protein
RCA23_c11990	0	0	0	0	0	0	0.55166	0.267005	0.412732	0	amino_acid/amide_ABC_transporter_ATP-binding_
RCA23_c12000	0	0	0	0	0	0	0.445572	0.291278	0.402905	0	amino_acid/amide_ABC_transporter_ATP-binding_
RCA23_c12010	0	0	0.0920951	0	0	0	0.912361	0.655375	0.943387	0	amino_acid/amide_ABC_transporter_membrane_
RCA23_c12020	0	0	0	0	0.132186	0	0.700184	0.509736	1.08096	0	amino_acid/amide_ABC_transporter_membrane_
RCA23_c12030	0	0.0586969	0	0	0	0	0.785055	0.412643	0.776329	0	amino_acid/amide_ABC_transporter_
RCA23_c12040	0	0	0	0	0	0	0.424354	0.485463	0.638752	0	enoyl-CoA_hydratase/carnithine_racemase
RCA23_c12050	0.0302613	0	0	0	0	0	1.10332	0.752467	1.2775	0	acetyl-CoA_synthase-like_protein
RCA23_c12060	0.0302613	0	0	0	0	0	0.445572	0.267005	0.422559	0	dehydrogenase_iron-sulfur-binding_subunit
RCA23_c12070	0	0	0	0	0	0	0.297048	0.218458	0.550309	0	dehydrogenase_FAD-binding_subunit
RCA23_c12080	0.0605226	0	0.0460476	0	0	0	1.61255	1.21366	1.97522	0	dehydrogenase_molybdenum-binding_subunit
RCA23_c12090	0.0605226	0	0	0	0	0	0.848708	0.606828	0.874599	0	putative_HTH-type_transcriptional_regulator,_
RCA23_c12100	0	0	0	0.0695993	0	0	0.254612	0.169912	0.206366	0	monosaccharide_ABC_transporter_substrate-binding_
RCA23_c12110	0.0605226	0	0.0460476	0.0695993	0	0	0.169742	0.0970926	0.22602	0	ROK_family_transcriptional_repressor
RCA23_c12120	0.0302613	0	0	0	0	0	0.0848708	0.0970926	0.157231	0	xylose_isomerase
RCA23_c12130	0	0	0	0	0	0	0.148524	0.0728194	0.157231	0	monosaccharide_ABC_transporter_substrate-binding_
RCA23_c12140	0.0302613	0.0586969	0.0460476	0	0	0	0.169742	0.0970926	0.245674	0	putative_oxidoreductase
RCA23_c12150	0.0302613	0	0.0460476	0	0	0	0.233395	0.145639	0.265328	0	sugar_ABC_transporter,_ATP-binding_protein
RCA23_c12160	0	0	0	0	0	0	0.169742	0.0970926	0.314462	0	sugar_ABC_transporter,_permease_protein
RCA23_c12170	0	0	0	0	0	0	0.0636531	0.0485463	0.117923	0	Uncharacterized_conserved_protein
RCA23_c12180	0	0	0	0	0	0	0.488007	0.0970926	0.255501	0	Sugar_phosphate_isomerases/epimerases
RCA23_c12190	0.0302613	0	0.0460476	0	0	0	0.403136	0.121366	0.363597	0	putative_oxidoreductase
RCA23_c12200	0.0605226	0	0.0460476	0.0695993	0	0.166848	3.54336	1.82049	3.70476	0	peptidase_M20D,_amidohydrolase
RCA23_c12210	0.272352	0.176091	0.0460476	0.0695993	0.396558	0	4.24354	1.67485	3.40013	0	X-Pro_dipeptidase
RCA23_c12220	0	0	0	0	0	0	0.106089	0.0728194	0.0589617	0	hypothetical_protein
RCA23_c12230	0.0302613	0	0.0460476	0	0	0	0.127306	0.121366	0.117923	0	hypothetical_protein,_transmembrane
RCA23_c12240	0	0	0	0.0695993	0	0	0.742619	0.169912	0.530655	0	hypothetical_protein,_DNA_breaking_rejoining_
RCA23_c12250	0	0	0	0	0	0	0.0212177	0	0.00982695	0	hypothetical_protein
RCA23_c12260	0	0	0	0	0	0	0.0636531	0.0242731	0.0393078	0	hypothetical_protein
RCA23_c12270	0	0	0	0	0	0	0	0	0.0294809	0	hypothetical_protein
RCA23_c12280	0	0	0	0	0	0	0.190959	0.0970926	0.108096	0	type_I_restriction-modification_system,_M_
RCA23_c12290	0	0	0	0	0	0	0.127306	0.0242731	0.0884426	0	type_I_restriction-modification_system,_S_
RCA23_c12300	0.0605226	0	0	0	0	0	0.0848708	0.0728194	0.255501	0	type_I_restriction-modification_system,_R_
RCA23_c12340	0	0	0	0	0	0	0.0424354	0	0.0196539	0	Superfamily_I_DNA_and_RNA_helicases
RCA23_c12360	0	0	0	0	0	0	0	0	0.00982695	0	integrase
RCA23_c12390	0	0	0	0	0	0	0.0636531	0	0.0196539	0	hypothetical_protein
RCA23_c12400	0	0	0	0	0	0	0.0212177	0	0.0196539	0	hypothetical_protein
RCA23_c12410	0.0302613	0	0	0	0	0	2.92804	0.631102	1.59197	0	Protein_of_unknown_function_(DUF1524)
RCA23_c12420	0.0605226	0.0586969	0	0	0	0.166848	4.03136	1.45639	3.16428	0	Exodeoxyribonuclease_I_subunit_C_(EC_3.1.11.1)
RCA23_c12430	0	0.0586969	0	0	0.132186	0	3.81919	0.922379	2.08331	0	transpeptidase,_penicillin_binding_protein
RCA23_c12440	0.302613	0.176091	0.0920951	0	0.528744	0.166848	8.5083	1.91758	4.99209	0.322176	Large_extracellular_alpha-helical_protein
RCA23_c12450	0	0	0	0	0	0	0.445572	0.145639	0.393078	0	hypothetical_protein
RCA23_c12460	0	0	0.0460476	0	0	0	0.0848708	0.0242731	0.117923	0	hypothetical_protein
RCA23_c12470	0	0	0	0	0	0	0.848708	0.0970926	0.599444	0	type_III_restriction_enzyme,_res_subunit
RCA23_c12480	0	0	0	0	0	0	0.297048	0.0242731	0.137577	0	putative_type_III_restriction_system_protein,_
RCA23_c12490	0.0605226	0	0	0	0	0	0.212177	0.0728194	0.314462	0	putative_serine/threonine_protein_kinase
RCA23_c12500	0	0	0	0	0	0	0.127306	0	0.147404	0	serine/threonine_protein_phosphatase_PrpC
RCA23_c12510	0	0	0	0.0695993	0	0	0.148524	0.0242731	0.176885	0	DNA_helicase,_UvrD/REP_type
RCA23_c12520	0	0	0.0460476	0	0	0	0.148524	0.0242731	0.157231	0	hypothetical_protein
RCA23_c12530	0	0	0	0	0	0	0.0424354	0	0.0491348	0.0805439	Flagellar_motor_protein
RCA23_c12540	0	0	0	0	0	0	0.0636531	0.0242731	0.0589617	0.0805439	EH_Signature_domain
RCA23_c12550	0.0302613	0	0	0	0	0	0.212177	0	0.245674	0	ATP-dependent_helicase
RCA23_c12560	0	0	0	0	0	0	0.0424354	0	0.0393078	0	hypothetical_protein
RCA23_c12570	0	0	0	0	0	0	0.0848708	0	0.0491348	0	hypothetical_protein
RCA23_c12580	0	0	0	0	0	0	0.0424354	0.0242731	0.0491348	0	hypothetical_protein
RCA23_c12590	0	0	0	0	0	0	0.0636531	0	0.00982695	0	hypothetical_protein
RCA23_c12600	0	0.0586969	0	0	0	0	0.148524	0	0.0687887	0	hypothetical_protein
RCA23_c12620	0.0302613	0	0	0	0	0	0	0	0	0	hypothetical_protein
RCA23_c12630	0	0.0586969	0	0	0	0	2.12177	0.752467	1.18906	0	integrase
RCA23_c12640	0	0	0	0	0	0	0.0848708	0	0.0294809	0	VRR-NUC_domain
RCA23_c12650	0	0	0	0	0	0	0	0.0242731	0	0	hypothetical_protein
RCA23_c12660	0	0	0	0	0	0	0	0.0242731	0.0786156	0	DNA_integration/recombination/invertion_protein
RCA23_c12670	0.211829	0.234788	0	0.139199	0	0	0.509225	0.145639	0.363597	0.0805439	tRNA-Asn
RCA23_c12690	0.0907839	0.0586969	0.0920951	0.0695993	0	0.166848	3.28874	1.9904	4.0094	0.0805439	putative_beta-lactamase-like_protein
RCA23_c12680	0.181568	0.0586969	0.0920951	0.208798	0.132186	0.166848	4.68911	2.54868	6.99679	0.322176	osmolarity_sensor_protein_EnvZ
RCA23_c12700	4.84181	1.76091	3.63776	1.60078	7.93116	7.84185	6.51383	4.02934	5.99444	2.0136	Uncharacterized_protein_conserved_in_bacteria_
RCA23_c12710	5.32599	1.46742	6.07828	2.08798	13.3508	6.67391	5.3893	5.04881	3.35099	3.70502	50S_ribosomal_protein_L21
RCA23_c12720	2.96561	0.176091	0.828856	0.904791	3.04028	1.83533	1.6762	1.60203	1.87695	0.563807	50S_ribosomal_protein_L27
RCA23_c12730	0.24209	0.117394	0.0460476	0.487195	1.18967	1.66848	2.35516	1.48066	3.37064	0	Putative_threonine_efflux_protein
RCA23_c12740	0.0907839	0	0	0.0695993	0.264372	0.333696	2.29151	1.33502	2.97757	0	putative_acetyltransferase
RCA23_c12750	0.121045	0	0	0.0695993	0.264372	0	1.88838	1.2622	2.49605	0.0805439	GCN5-like_N-acetyltransferase
RCA23_c12760	0.907839	0.352181	0.368381	0.278397	0.396558	0.166848	5.32564	2.64577	6.66267	0.402719	GTP-binding_protein_Obg
RCA23_c12770	0.574965	0.176091	0.0920951	0.139199	0.66093	0.166848	4.88007	2.69432	6.22046	0.0805439	glutamate_5-kinase_ProB
RCA23_c12780	0.45392	0.0586969	0.0920951	0.556794	0.396558	0.500543	4.4345	2.2574	5.84704	0.0805439	glutamate-5-semialdehyde_dehydrogenase_(EC_
RCA23_c12800	0.0605226	0	0	0	0.132186	0	2.7583	1.6263	3.15445	0	Uncharacterized_protein_conserved_in_bacteria_
RCA23_c12790	0.0907839	0.0586969	0.0460476	0	0	0	0.594096	0.291278	1.09079	0	Protein_of_unknown_function_(DUF3553)
RCA23_c12810	0.24209	0	0.0460476	0.0695993	0.264372	0.166848	2.10055	1.60203	3.89147	0	ornithine-acyl[acyl_carrier_protein]_
RCA23_c12820	0.0907839	0	0	0	0.132186	0	2.80074	1.72339	4.14697	0	lyso-ornithine_lipid_acyltransferase
RCA23_c12830	1.14993	0.528272	0.0460476	0.347996	1.18967	0.667391	2.7583	1.74767	3.60649	0.161088	thiamine-phosphate_pyrophosphorylase_ThiE
RCA23_c12840	0.393397	0.234788	0	0.0695993	0.528744	0.333696	3.07657	1.55348	3.88165	0	tRNA_(cytidine/uridine-2'-O-)-methyltransferase_
RCA23_c12850	1.30124	0.586969	0.690713	0.695993	1.8506	1.50163	5.32564	2.96132	6.96731	0.563807	heme_A_synthase_CtaA
RCA23_c12860	1.63411	0.704363	0.736761	0.695993	1.32186	1.66848	8.42343	3.95652	8.47083	0.402719	thermostable_carboxypeptidase_1
RCA23_c12870	2.20908	1.35003	1.42747	1.11359	4.62651	3.00326	10.5876	6.8693	13.6202	1.53033	DNA_gyrase_subunit_A
RCA23_c12880	0.24209	0	0.0920951	0.347996	0.396558	0.667391	1.46402	1.28648	2.33881	0	Disulfide_bond_formation_protein_DsbB
RCA23_c12890	0.211829	0.0586969	0.138143	0.139199	0.264372	0.166848	2.20664	1.3593	2.42726	0.0805439	DedA_family_protein
RCA23_c12900	0.726271	0.0586969	0.322333	0.208798	0.925302	0.667391	3.58579	1.82049	3.03653	0	hypothetical_protein
RCA23_c12910	0.121045	0.117394	0.18419	0.347996	0.132186	0.166848	1.73985	0.485463	1.42491	0.241632	putative_snoaL-like_polyketide_cyclase
RCA23_c12920	0.121045	0.0586969	0.230238	0.278397	0.132186	0.333696	1.29428	0.315551	1.11045	0.0805439	Uncharacterized_conserved_protein
RCA23_c12930	0.181568	0.0586969	0.18419	1.11359	0	0	0.55166	0.145639	0.432386	0.161088	Protein_of_unknown_function_(DUF3303)
RCA23_c12940	0.0302613	0	0	0	0	0	0.27583	0.0485463	0.196539	0.0805439	hypothetical_protein,_transmembrane
RCA23_c12950	0.0605226	0	0	0	0	0	0.0424354	0.0242731	0.0687887	0	hypothetical_protein,_transmembrane
RCA23_c12960	0	0	0	0	0	0	0.27583	0.194185	0.196539	0	integrase
RCA23_c12970	0.0302613	0	0.0460476	0	0	0.166848	0.954797	0.267005	0.481521	0	hypothetical_protein
RCA23_c12980	0.0907839	0.234788	0.276285	0.0695993	0.264372	0.333696	3.4797	1.31075	2.5157	0.241632	site-specific_recombinase,_resolvase_family_
RCA23_c12990	0.121045	0.586969	1.05909	0.278397	1.05749	1.16793	2.37638	0.84956	1.58214	0.805439	Uncharacterized_protein_conserved_in_bacteria
RCA23_c13000	13.5873	7.39581	14.7352	4.45435	30.4028	20.5223	5.21955	6.04401	2.72207	15.0617	hypothetical_protein
RCA23_c13010	0.0302613	0	0	0.139199	0	0.166848	0.106089	0.0242731	0.117923	0	transposase
RCA23_c13020	0.24209	0	0.368381	0.347996	0.793116	0.500543	1.50646	0.655375	1.16941	0.161088	ribsomal_protein_S21
RCA23_c13030	0.907839	0.528272	0.782809	0	1.32186	1.00109	1.0821	0.364097	0.599444	0.644351	hypothetical_protein
RCA23_c13040	0	0	0	0	0	0	0.148524	0.0728194	0.176885	0	integrase
RCA23_c13050	0.363136	1.05654	1.05909	0.0695993	1.18967	1.16793	8.61439	2.33022	5.34586	0.885983	hypothetical_protein
RCA23_c13060	0	0.117394	0.0460476	0	0.264372	0	6.25922	1.2622	4.08801	0.161088	putative_phage_integrase
RCA23_c13070	0.423658	0.0586969	0.18419	0.347996	0.132186	0	0.954797	0.364097	0.569963	0.0805439	tRNA-Leu
RCA23_c13080	0.181568	0.176091	0.0920951	0.0695993	0.132186	0	3.77675	0.873833	2.97757	0.161088	putative_phage_integrase
RCA23_c13090	0.121045	0.0586969	0	0	0	0.166848	0.254612	0.121366	0.216193	0	Uncharacterized_conserved_protein
RCA23_c13100	0	0	0.0460476	0	0	0	0.169742	0.0485463	0.12775	0	hypothetical_protein
RCA23_c13110	0.484181	0	0.368381	0.347996	0.528744	0	0.848708	0.582555	0.589617	0	hypothetical_protein
RCA23_c13120	0	0.117394	0.0460476	0	0.132186	0	1.54889	0.242731	1.19889	0	hypothetical_protein
RCA23_c13130	0	0	0	0	0.132186	0	0.297048	0.0242731	0.265328	0	integrase
RCA23_c13140	0	0	0	0	0	0	0.636531	0.169912	0.343943	0	hypothetical_protein
RCA23_c13150	0	0.0586969	0.0460476	0	0	0	0.572878	0.121366	0.80581	0	hypothetical_protein
RCA23_c13160	0.121045	0	0.552571	0.139199	0.66093	1.00109	1.52767	0.412643	1.34629	0.563807	hypothetical_protein
RCA23_c13170	0.0605226	0.410878	0.230238	0.208798	0.132186	0	2.35516	0.728194	1.95556	0	GYD_domain
RCA23_c13180	0.121045	0.176091	0.0460476	0.0695993	0.396558	0	2.82195	0.946652	1.93591	0.0805439	hypothetical_protein
RCA23_c13190	0.272352	0	0.0460476	0.139199	0.132186	0.166848	0.891143	0.558282	0.707541	0	hypothetical_protein
RCA23_c13200	0.24209	0	0.0460476	0.139199	0	0.166848	0.403136	0.38837	0.461867	0	tRNA-Met
RCA23_c13210	3.359	0.469575	0.690713	0.695993	2.7759	2.33587	3.37361	2.18458	4.35334	0.161088	phosphoribosylformylglycinamidine_cyclo-ligase_
RCA23_c13220	0.544704	0.0586969	0.138143	0.487195	0.528744	0	2.88561	1.18938	3.23307	0.161088	phosphoribosylglycinamide_formyltransferase_PurN
RCA23_c13230	1.05915	0.176091	0.368381	0.139199	1.18967	0.500543	7.97786	3.85943	8.21533	0.241632	ribonuclease_D
RCA23_c13240	0.544704	0.117394	0.138143	0	0.396558	0.166848	2.48247	1.84476	3.31168	0.161088	SufE-like_protein
RCA23_c13250	0.272352	0.0586969	0.0460476	0.0695993	0.132186	0.166848	2.52491	1.55348	3.33134	0	Protein_of_unknown_function_(DUF1638)
RCA23_c13260	0.998623	1.64351	0.18419	0.208798	0.66093	0.667391	3.01291	1.74767	3.7539	0.885983	putative_methionine_synthase_(B12_dependent)_
RCA23_c13270	0.181568	0	0.0460476	0.0695993	0.132186	0	3.56457	1.82049	4.2649	0	putative_methionine_synthase_(B12_dependent)_
RCA23_c13280	4.02475	1.29133	0.782809	0.97439	1.8506	3.33696	5.75	3.68952	5.6505	0.805439	phosphoribosylaminoimidazole-succinocarboxamide_
RCA23_c13290	0.998623	0.176091	0.0920951	0.208798	0.925302	0	1.61255	1.01947	1.70989	0.241632	phosphoribosylformylglycinamidine_(FGAM)_
RCA23_c13300	0.907839	0.234788	0.18419	0.278397	1.32186	0.166848	2.48247	2.06322	3.52788	0.161088	phosphoribosylformylglycinamidine_synthase_PurQ
RCA23_c13310	1.96698	1.17394	0.644666	0.556794	1.45405	1.83533	9.8238	5.65564	10.1611	0.483263	C4-dicarboxylate_transport_sensor_protein_DctB
RCA23_c13320	0.786794	1.17394	0.552571	0.417596	1.58623	3.33696	5.91974	4.00507	6.04358	0.402719	C4-dicarboxylate_transport_transcriptional_
RCA23_c13330	3.81292	1.17394	1.88795	2.29678	3.56902	2.33587	9.33579	7.03921	11.5565	0.885983	RNAse_E_(EC_3.1.26.12)
RCA23_c13340	0.272352	0.0586969	0.0460476	0.139199	0.132186	0.166848	1.03967	0.655375	1.55266	0	putative_sulfurtransferase_tusA
RCA23_c13350	0.635487	0.234788	0	0.347996	0.396558	0	2.7583	1.86903	4.40247	0.0805439	cytochrome_C_biogenesis_protein_transmembrane_
RCA23_c13360	0.0605226	0	0.0460476	0.0695993	0	0	2.71587	1.82049	4.28455	0.0805439	hypothetical_protein
RCA23_c13370	0.0605226	0	0	0	0	0	2.94926	2.40304	4.81521	0	putative_cytochrome_P450
RCA23_c13380	0.332874	0.0586969	0.18419	0.0695993	0.264372	0.500543	2.10055	1.55348	2.45674	0.0805439	DNA_alkylation_repair_enzyme
RCA23_c13390	0.0605226	0.0586969	0.0920951	0	0.132186	0	3.41605	1.09229	3.73424	0.161088	Predicted_acetyltransferase
RCA23_c13400	0.393397	0.293484	0.18419	0	0.66093	0	6.64114	3.54388	7.11471	0.322176	glucosamine--fructose-6-phosphate_
RCA23_c13410	0.181568	0.293484	0.138143	0.0695993	0.132186	0.333696	4.26476	2.64577	4.65798	0.161088	UDP-N-acetylglucosamine_pyrophosphorylase_(EC_
RCA23_c13420	0.211829	0	0	0.0695993	0.264372	0	1.52767	0.995199	2.22089	0	putative_HAD-superfamily_hydrolase
RCA23_c13440	0	0.117394	0.0460476	0	0	0	3.81919	2.40304	5.69963	0.0805439	MmgE/PrpD_family_protein
RCA23_c13430	0.302613	0.117394	0.138143	0.208798	0.396558	1.00109	5.70756	2.76714	7.14419	0.0805439	putative_pyridoxal-phosphate-dependent_
RCA23_c13450	0.363136	0.117394	0.18419	0.139199	0.528744	0.333696	6.08948	3.03414	6.48579	0.322176	isovaleryl-CoA_dehydrogenase
RCA23_c13460	0.181568	0.0586969	0.0920951	0.0695993	0	0.166848	2.22786	0.873833	2.93826	0.0805439	hypothetical_protein
RCA23_c13470	0	0	0	0.0695993	0.132186	0.166848	3.81919	2.50013	5.58171	0	methylcrotonoyl-CoA_carboxylase_beta_subunit_
RCA23_c13480	0.211829	0.0586969	0.0460476	0.0695993	0	0	2.10055	1.45639	3.35099	0	hypothetical_protein
RCA23_c13490	0.24209	0.117394	0.0460476	0	0.132186	0.166848	5.62269	3.76234	8.35291	0.0805439	methylcrotonoyl-CoA_carboxylase_alpha_subunit_
RCA23_c13500	0.211829	0	0	0.139199	0.132186	0	2.31273	1.60203	3.40995	0	hydroxymethylglutaryl-CoA_lyase_MvaB
RCA23_c13510	0.151307	0.0586969	0.0460476	0.0695993	0	0	2.37638	1.18938	3.14462	0	putative_methylglutaconyl-CoA_hydratase
RCA23_c13520	2.29986	1.05654	0.598618	0.556794	3.83339	3.00326	3.37361	2.67005	3.36082	0.724895	NADH-quinone_oxidoreductase_subunit_A
RCA23_c13530	1.81568	0.528272	0.598618	0.556794	2.11498	1.83533	3.45849	2.28167	4.3042	0.483263	NADH_dehydrogenase_subunit_B_(EC_1.6.5.3)
RCA23_c13540	1.36176	0.293484	0.138143	0.139199	0.66093	0.166848	2.24908	1.21366	2.14228	0	Uncharacterized_small_protein
RCA23_c13550	1.14993	0.234788	0.506523	0.347996	0.925302	0.834239	4.98616	2.2574	4.20594	0.322176	NADH-quinone_oxidoreductase_subunit_C
RCA23_c13560	1.36176	0.234788	0.368381	0.139199	0.925302	0.166848	5.98339	3.8837	5.49327	0.563807	hypothetical_protein
RCA23_c13570	2.02751	0.528272	1.42747	0.347996	3.83339	4.00435	8.9963	5.29154	8.59858	1.69142	NADH_dehydrogenase_subunit_D_(EC_1.6.5.3)
RCA23_c13580	1.08941	0.528272	0.414428	0.208798	1.8506	1.50163	4.54059	2.91278	4.97244	0.724895	NADH-quinone_oxidoreductase_subunit_E
RCA23_c13590	0.24209	0	0.138143	0.0695993	1.18967	0.166848	1.71863	0.922379	1.52318	0.241632	hypothetical_protein
RCA23_c13600	2.02751	0.117394	0.460476	0.556794	2.64372	1.50163	7.72324	4.29635	7.28177	0.724895	NADH_dehydrogenase_subunit_F_(EC_1.6.5.3)
RCA23_c13610	0.302613	0	0.230238	0.347996	0.264372	0.166848	1.84594	1.45639	2.37812	0.0805439	hypothetical_protein
RCA23_c13620	1.02888	0.293484	0.828856	0.487195	2.11498	1.66848	7.97786	4.92745	9.64024	0.805439	NADH_dehydrogenase_subunit_G_(EC_1.6.5.3)
RCA23_c13630	0.24209	0	0.18419	0.208798	0.132186	0.166848	1.71863	0.970926	1.65093	0.0805439	hypothetical_protein
RCA23_c13640	1.27097	0.293484	0.736761	0.695993	1.58623	2.50272	10.2906	5.72846	8.21533	0.644351	NADH_dehydrogenase_subunit_H_(EC_1.6.5.3)
RCA23_c13650	0.786794	0.293484	0.598618	0.765592	2.51153	1.16793	4.2011	1.91758	3.08566	1.04707	NADH-quinone_oxidoreductase_subunit_I
RCA23_c13660	0.635487	0.117394	0.138143	0.278397	0.793116	1.16793	5.3893	2.40304	4.24524	0.161088	NADH_dehydrogenase_subunit_J_(EC_1.6.5.3)
RCA23_c13670	0.423658	0.117394	0.18419	0.278397	0.396558	0.333696	3.92527	1.67485	3.0267	0.161088	NADH_dehydrogenase_subunit_K_(EC_1.6.5.3)
RCA23_c13680	1.84594	0.586969	0.644666	0.97439	3.43683	2.00217	12.179	6.79648	11.5368	1.20816	NADH_dehydrogenase_subunit_L_(EC_1.6.5.3)
RCA23_c13690	1.42228	0.234788	0.506523	0.904791	2.51153	1.66848	10.4179	6.38384	11.2813	0.805439	NADH_dehydrogenase_subunit_M_(EC_1.6.5.3)
RCA23_c13700	0.817055	0.0586969	0.276285	0.347996	0.925302	1.00109	7.46863	4.92745	9.0801	0.241632	NADH_dehydrogenase_subunit_N_(EC_1.6.5.3)
RCA23_c13710	0.151307	0.0586969	0	0	0	0	2.60978	1.79621	3.11514	0	biotin-[acetyl-CoA-carboxylase]_ligase
RCA23_c13720	0.998623	0.352181	0.230238	0.139199	0.66093	0.166848	3.96771	2.06322	4.93313	0.241632	type_III_pantothenate_kinase_CoaX
RCA23_c13730	1.30124	0.293484	0.736761	0.626394	2.11498	1.00109	8.02029	5.04881	9.74834	0.402719	putative_ribonuclease
RCA23_c13740	2.23934	0.880453	1.28933	0.626394	2.90809	0.333696	7.70203	4.5148	8.91305	0.885983	ATP-dependent_RNA_helicase_RhlE
RCA23_c13750	0.847317	0.0586969	0.276285	0.139199	0.66093	0.333696	6.45018	3.64097	5.74877	0.161088	peptide_chain_release_factor_3
RCA23_c13760	0.181568	0.176091	0	0	0.264372	0	7.00184	2.81568	5.47361	0	Hint_domain
RCA23_c13770	0.363136	0.117394	0.0920951	0.208798	0.528744	0.667391	3.01291	1.6263	3.74407	0.0805439	putative_short_chain_dehydrogenase
RCA23_c13780	0.272352	0.117394	0	0.208798	0.396558	0.333696	5.21955	3.30115	6.34821	0.0805439	arsenite_methyltransferase
RCA23_c13790	0.907839	0.176091	0.276285	0.278397	0.793116	0.834239	3.75553	2.23313	5.34586	0.161088	Fe(3+)_ions_import_ATP-binding_protein_FbpC
RCA23_c13800	0.24209	0.117394	0.0460476	0.278397	0.396558	1.00109	3.22509	1.50493	3.40995	0.0805439	putative_helix-turn-helix_protein
RCA23_c13810	0.423658	0.0586969	0.138143	0.278397	0.132186	0.667391	1.52767	0.77674	1.48387	0.161088	putative_sec-independent_protein_translocase_
RCA23_c13820	0.484181	0.293484	0.230238	0.0695993	0.925302	0.667391	2.71587	1.91758	2.92843	0.241632	putative_sec-independent_protein_translocase_
RCA23_c13830	0.514442	0.234788	0.0920951	0	0.66093	0.667391	5.81365	3.49533	5.99444	0	putative_sec-independent_protein_translocase_
RCA23_c13840	0.69601	0.234788	0.0460476	0.278397	0.793116	0.166848	3.05535	2.16031	4.47126	0.241632	Predicted_ATPase_(AAA+_superfamily)
RCA23_c13850	0.605226	0.176091	0.138143	0.208798	0.264372	0.166848	3.58579	2.06322	4.5204	0.241632	putative_peptidoglycan-binding_peptidase
RCA23_c13860	0.24209	0.0586969	0.18419	0.0695993	0	0	2.56734	1.11656	3.17411	0	protein-L-isoaspartate_O-methyltransferase_Pcm
RCA23_c13870	0.423658	0.117394	0.18419	0.0695993	0	0	2.60978	1.28648	3.80303	0	3'-nucleotidase_(EC_3.1.3.6)/5'-nucleotidase_(EC_
RCA23_c13880	0.363136	0.176091	0.0460476	0.0695993	0.396558	0.500543	1.50646	0.898106	1.78851	0	putative_short_chain_dehydrogenase
RCA23_c13890	1.27097	0.821756	0.368381	0.417596	1.18967	1.16793	5.98339	4.19925	6.69215	0.322176	amidophosphoribosyltransferase_(EC_2.4.2.14)
RCA23_c13900	0.635487	0.469575	0.18419	0.0695993	0.528744	1.00109	4.64668	2.01467	3.25272	0	putative_colicin_V_production_protein
RCA23_c13910	0.45392	0.293484	0.230238	0.139199	0.793116	0.166848	4.68911	2.79141	5.38517	0.322176	DNA_repair_protein_RadA
RCA23_c13920	0.0605226	0.117394	0.0460476	0.0695993	0	0	2.50369	1.69912	3.47874	0	ABC_transporter_ATP-binding_protein
RCA23_c13930	0.151307	0.0586969	0	0.0695993	0.132186	0.166848	2.71587	1.84476	4.13715	0	ABC-type_transport_system_involved_in_resistance_
RCA23_c13940	0.69601	0.176091	0.230238	0.278397	0.528744	1.00109	4.05258	2.64577	4.62849	0.241632	alanine_racemase,_biosynthetic
RCA23_c13950	0.574965	0.234788	0.322333	0.208798	1.05749	1.00109	7.1928	3.68952	7.9107	0.483263	replicative_DNA_helicase_DnaB
RCA23_c13960	0.635487	0.176091	0.322333	0.278397	0.925302	1.00109	4.13745	2.03894	3.56718	0.161088	orotate_phosphoribosyltransferase_(EC_2.4.2.10)
RCA23_c13970	1.18019	0.410878	0.322333	0.278397	0.793116	0.333696	3.3524	2.20886	4.07819	0.241632	dihydroorotase_(EC_3.5.2.3)
RCA23_c13980	0.45392	0.586969	0.322333	0.556794	0.925302	1.50163	2.18542	1.38357	1.66075	0.161088	hypothetical_protein
RCA23_c13990	43.1526	8.45235	15.3799	21.8542	35.558	23.3587	6.30166	5.99547	2.92843	6.76569	hypothetical_protein
RCA23_c14000	1.99725	1.46742	0.598618	0.208798	3.56902	2.83641	4.32841	2.23313	3.99957	0.483263	hypothetical_protein
RCA23_c14010	1.96698	0.76306	0.414428	0.765592	3.56902	2.50272	2.84317	2.42731	3.09549	0.724895	malate_dehydrogenase_(NAD)_(EC_1.1.1.37)
RCA23_c14020	0.24209	0	0.0460476	0.139199	0.396558	0.500543	3.8404	2.13604	4.72676	0.0805439	(3S)-malyl-CoA_thioesterase
RCA23_c14030	0.332874	0.0586969	0	0	0	0	3.90406	2.50013	6.08288	0	putative_mesaconyl-CoA_hydratase
RCA23_c14040	3.96423	1.40873	0.874904	1.25279	4.49432	4.50489	2.9917	1.52921	2.01453	0.805439	succinate_dehydrogenase_subunit_C_(EC_1.3.5.1)
RCA23_c14050	2.02751	1.64351	0.874904	0.556794	3.30465	4.00435	2.31273	1.60203	1.94574	1.44979	succinate_dehydrogenase_subunit_D_(EC_1.3.5.1)
RCA23_c14060	5.56808	1.937	2.67076	1.94878	10.0461	6.50707	6.5987	5.243	7.83208	1.69142	succinate_dehydrogenase_subunit_A_(EC_1.3.5.1)
RCA23_c14070	0.635487	0.293484	0.138143	0.208798	0.264372	0.333696	1.57011	0.752467	1.37577	0.241632	hypothetical_protein
RCA23_c14080	3.87345	0.645666	0.966999	1.39199	1.98279	3.33696	6.93819	4.53908	5.37534	1.12761	succinate_dehydrogenase_iron-sulfur_subunit_SdhB
RCA23_c14090	0.363136	0.176091	0.0920951	0.208798	0.528744	0.500543	3.16144	1.82049	4.02905	0	purine_nucleoside_phosphorylase_deoD-type
RCA23_c14100	0.332874	0	0	0.208798	0	0.166848	1.71863	1.23793	2.42726	0.241632	acetyltransferase
RCA23_c14110	1.51307	0.352181	1.15119	0.765592	1.71842	1.16793	4.58302	2.50013	4.58919	0.402719	tryptophan_synthase,_alpha_chain_(EC_4.2.1.20)
RCA23_c14120	1.24071	0.528272	0.874904	0.347996	2.37935	1.66848	4.71033	2.33022	4.49092	0.644351	GTP-dependent_nucleic_acid-binding_protein_EngD
RCA23_c14130	0.332874	0.176091	0.230238	0.139199	0.528744	0.166848	2.77952	1.65057	3.46891	0	Non-specific_ribonucleoside_hydrolase_rihC
RCA23_c14140	0.9381	0.117394	0	0.347996	0	0	0.488007	0.242731	0.45204	0	tRNA-Ser
RCA23_c14150	0.0907839	0.176091	0.138143	0	0.396558	0.166848	1.29428	0.38837	0.913907	0.0805439	Integral_membrane_protein_CcmA_involved_in_cell_
RCA23_c14160	0.69601	1.11524	1.33538	0.347996	1.8506	3.17011	3.14022	1.09229	2.10297	1.20816	protease_HtpX
RCA23_c14170	0	0.0586969	0	0.139199	0.396558	0	0.82749	0.0970926	0.609271	0	histone_deacetylase
RCA23_c14180	0.0605226	0	0.0460476	0	0	0.500543	0.806273	0.194185	0.569963	0	TspO_and_MBR_related_proteins
RCA23_c14190	0.181568	0.528272	0.276285	0	0.132186	0.333696	2.52491	0.873833	2.06366	0.161088	DNA-invertase_Hin
RCA23_c14200	0.0605226	0.0586969	0.0920951	0.0695993	0.396558	0	0.891143	0.267005	1.16941	0.0805439	Complex_I_intermediate-associated_protein_30_
RCA23_c14210	0.0302613	0.0586969	0.138143	0	0	0	1.69742	0.364097	1.68041	0	hypothetical_protein
RCA23_c14220	0.24209	0.469575	0.230238	0.139199	0.396558	0.500543	2.63099	1.40784	1.28733	0.0805439	Protein_of_unknown_function_(DUF861)
RCA23_c14230	0.0605226	0.0586969	0.0460476	0	0.528744	0.166848	2.63099	0.801014	2.32899	0.0805439	integrase
RCA23_c14240	0.332874	0.234788	0.368381	0.487195	0.66093	0.667391	4.4345	1.2622	2.76137	0.241632	Protein_of_unknown_function_(DUF1461)
RCA23_c14250	0.24209	0.0586969	0	0.0695993	0.132186	0.166848	0.466789	0.315551	0.402905	0	tRNA-Ala
RCA23_c14260	2.63273	1.11524	1.934	1.39199	4.36214	2.83641	3.58579	2.42731	2.71224	2.33577	TIGR02300_family_protein
RCA23_c14270	0.24209	0.0586969	0	0.139199	0.132186	0.166848	2.29151	1.33502	2.54518	0	Predicted_metal-dependent_hydrolase
RCA23_c14280	0.272352	0.117394	0	0.0695993	0.132186	0.667391	1.69742	1.21366	2.18158	0.161088	transcriptional_regulator,_GntR_family
RCA23_c14290	2.48143	0.117394	1.65771	1.25279	4.36214	6.50707	8.31734	5.80128	6.91817	3.46339	dihydrolipoyl_dehydrogenase_Lpd
RCA23_c14300	4.44841	0.469575	1.05909	0.695993	3.30465	5.50598	6.53505	4.34489	6.24011	2.98012	2-oxoglutarate_dehydrogenase_E2_component_(EC_
RCA23_c14310	11.8322	4.34357	3.91404	2.57517	13.3508	17.8527	17.6531	11.4084	15.8705	8.85983	2-oxoglutarate_dehydrogenase_E1_component_SucA
RCA23_c14320	4.44841	2.11309	2.57866	0.904791	7.93116	8.17554	4.96494	5.12163	3.91113	3.70502	succinyl-CoA_ligase_[ADP-forming]_alpha_subunit_
RCA23_c14330	12.0743	5.6936	6.07828	3.20157	19.9601	17.1853	10.1845	11.3841	6.02392	7.00732	succinyl-CoA_ligase_[ADP-forming]_beta_subunit_
RCA23_c14340	1.02888	0.880453	0.644666	0.556794	2.51153	2.66957	5.77121	3.42251	5.16898	0.322176	butyryl-CoA_dehydrogenase
RCA23_c14350	1.69463	0.880453	0.920951	0.556794	1.58623	1.33478	3.7131	1.67485	2.27003	0.724895	bacterial_translation_initiation_factor_3_
RCA23_c14360	0.817055	0.176091	0.322333	0.278397	1.05749	1.83533	3.7131	3.00987	4.78573	1.53033	ferredoxin--NADP_reductase_Fpr
RCA23_c14370	0	0	0	0.0695993	0.132186	0.667391	1.63376	1.23793	1.44456	0.0805439	Uncharacterized_protein_conserved_in_bacteria
RCA23_c14380	0	0	0	0	0	0.166848	0.891143	0.703921	0.894253	0.0805439	hypothetical_protein
RCA23_c14390	0.121045	0.117394	0.276285	0.556794	1.05749	4.50489	6.32287	5.12163	8.92287	1.77197	cysI/sir:_sulfite_reductase_(ferredoxin)
RCA23_c14400	0.0605226	0	0	0	0.132186	0	1.10332	1.2622	1.59197	0.241632	Protein_of_unknown_function_(DUF2849)
RCA23_c14410	0.635487	0.352181	0.230238	1.46158	1.71842	1.00109	3.37361	4.32062	5.05105	1.04707	siroheme_synthase_CysG
RCA23_c14420	0.121045	0.0586969	0.0460476	0.0695993	0.132186	0	2.50369	1.45639	2.57466	0.0805439	HTH-type_transcriptional_regulator,_AsnC_family
RCA23_c14430	2.02751	0.352181	0.0920951	0.278397	0.132186	0.166848	0.678966	0.534009	0.687887	0.0805439	tRNA-Asp
RCA23_c14440	1.3315	0.117394	0.0920951	0.347996	0	0	0.55166	0.558282	0.707541	0.0805439	tRNA-Asp
RCA23_c14450	0.272352	0.410878	0.230238	0.417596	0.396558	1.00109	4.62546	2.47586	6.10254	0.0805439	peptidase
RCA23_c14460	2.02751	0.469575	0.230238	0.695993	0.925302	0.834239	4.32841	2.6215	4.91348	0.161088	Uncharacterized_protein_conserved_in_bacteria
RCA23_c14470	0.786794	0.117394	0.0460476	0.556794	1.05749	1.00109	3.62823	2.37877	4.99209	0.241632	4-hydroxy-3-methylbut-2-en-1-yl_diphosphate_
RCA23_c14480	0.0907839	0.0586969	0.0460476	0.0695993	0	0.333696	3.88284	2.20886	4.78573	0.0805439	TPR-repeat_containing_protein
RCA23_c14490	0.272352	0.234788	0.0920951	0.278397	0.264372	0.500543	3.96771	2.9856	5.51292	0.161088	aspartate_aminotransferase
RCA23_c14500	0.907839	0.293484	0.368381	0.278397	0.528744	1.00109	8.31734	4.8789	10.2004	0.161088	penicillin-binding_protein_1A
RCA23_c14510	0.877578	0.352181	0.0460476	0.556794	0.66093	0.500543	6.30166	3.76234	7.34073	0.0805439	peptide_chain_release_factor_2
RCA23_c14520	0.605226	0.293484	0.736761	0.626394	2.11498	1.00109	2.12177	1.33502	2.69258	0.563807	Integral_membrane_protein_CcmA_involved_in_cell_
RCA23_c14530	0.514442	0.469575	0.644666	0.417596	1.32186	0.333696	5.72878	3.15551	6.25977	0.402719	putative_peptidase,_M23_family
RCA23_c14540	0.302613	0.234788	0.18419	0.139199	0.132186	0.500543	2.7583	1.77194	4.31403	0.161088	Uncharacterized_protein_conserved_in_bacteria
RCA23_c14550	1.11967	0.469575	1.10514	0.765592	2.24716	0.834239	1.84594	1.57775	1.81799	0.322176	peroxiredoxin_Bcp
RCA23_c14560	0.665749	0.176091	0.18419	0.208798	0.66093	0.333696	11.6061	6.94212	14.9566	0.161088	Protein_of_unknown_function/AsmA-like_C-terminal_
RCA23_c14570	0.423658	0.117394	0.0460476	0	0.528744	0.166848	3.4797	2.13604	4.40247	0.0805439	S-adenosylmethionine:tRNA_
RCA23_c14580	0.302613	0.0586969	0	0.0695993	0	0.166848	8.55073	4.05361	7.87139	0.0805439	MFS-type_transporter
RCA23_c14590	0.484181	0.117394	0.230238	0.417596	0.925302	0.166848	1.90959	1.2622	2.37812	0.0805439	Uncharacterized_protein_conserved_in_bacteria
RCA23_c14600	10.077	3.22833	3.49961	2.43597	11.7645	9.51033	8.08394	5.36436	6.93783	3.46339	dihydrolipoyl_dehydrogenase_Lpd
RCA23_c14610	1.60385	0.410878	0.644666	1.25279	3.56902	2.16902	12.6033	7.11203	14.4849	0.322176	uvrABC_system_protein_A
RCA23_c14620	0.393397	0	0.0460476	0	0.528744	0.333696	4.62546	2.59723	6.53492	0	MmgE/PrpD_family_protein
RCA23_c14630	0.0907839	0.176091	0.0920951	0.139199	0.396558	0	2.22786	1.33502	2.06366	0	3-hydroxyisobutyrate_dehydrogenase_(EC_1.1.1.31)
RCA23_c14640	0.0907839	0.117394	0.0920951	0.139199	0.132186	0.166848	3.79797	1.94185	4.34351	0.0805439	3-hydroxyisobutyryl-CoA_hydrolase
RCA23_c14650	0.151307	0.176091	0.18419	0.0695993	1.05749	0.834239	3.77675	2.35449	4.69728	0.563807	isobutyryl-CoA_dehydrogenase
RCA23_c14660	0.756533	0.410878	0.368381	0.139199	1.45405	2.00217	5.68634	3.39824	6.91817	0.644351	methylmalonate-semialdehyde_dehydrogenase_MmsA
RCA23_c14670	0.0907839	0.0586969	0	0	0.132186	0.166848	2.63099	1.2622	4.13715	0	putative_HTH-type_transcriptional_regulator,_
RCA23_c14680	0.363136	0.0586969	0.18419	0.139199	0.264372	0.834239	2.69465	1.60203	2.78103	0.0805439	Phosphopantetheine_adenylyltransferase_(EC_
RCA23_c14690	9.07839	2.52397	1.56562	1.25279	5.41962	3.33696	5.70756	3.68952	5.52275	2.81904	glyceraldehyde-3-phosphate_dehydrogenase_Gap
RCA23_c14700	0.121045	0	0.0920951	0.0695993	0.66093	0.166848	4.17989	2.47586	4.80538	0.0805439	glyceraldehyde-3-phosphate_dehydrogenase_Gap
RCA23_c14710	2.11829	0.645666	0.368381	0.278397	2.64372	3.17011	7.04428	5.243	8.84426	1.04707	transketolase_TktA
RCA23_c14720	0.45392	0.410878	0.138143	0.487195	0.793116	1.00109	1.59133	1.28648	2.06366	0.0805439	hypothetical_protein
RCA23_c14730	0.24209	0.234788	0.276285	0.417596	1.18967	0.667391	2.37638	1.09229	1.75902	0.241632	cell_division_protein_ZapA
RCA23_c14740	1.24071	0.880453	1.42747	0.487195	3.96558	2.83641	3.50092	2.35449	2.11279	1.12761	putative_glutaredoxin
RCA23_c14750	1.05915	0.586969	1.01305	0.626394	3.56902	1.33478	2.29151	1.45639	1.66075	0.724895	hypothetical_protein
RCA23_c14760	0.907839	0.645666	0.644666	0.97439	1.32186	1.66848	1.82472	1.18938	1.56249	0.563807	Stress-induced_morphogen_(activity_unknown)
RCA23_c14770	2.45117	0.704363	0.736761	0.626394	1.98279	1.16793	7.25645	4.41771	10.2004	0.966527	phosphoribosylformylglycinamidine_synthase_
RCA23_c14780	0.665749	0.234788	0.230238	0.208798	0.396558	0	3.77675	2.50013	4.71694	0.161088	HTH-type_transcriptional_regulator,_LysR_family
RCA23_c14790	0.968362	0.293484	0.18419	0.487195	0.396558	0.333696	8.67804	6.2382	12.1658	0	Indolepyruvate_ferredoxin_oxidoreductase,_alpha_
RCA23_c14800	0.484181	0.469575	0.276285	0.278397	0.396558	0.667391	3.86162	2.06322	3.87182	0.161088	glutamate_racemase_(EC_5.1.1.3)
RCA23_c14810	2.51169	1.937	3.03914	0.97439	4.09776	7.00761	7.57472	4.56335	6.18115	1.69142	N-acetyl-gamma-glutamyl-phosphate_reductase_(EC_
RCA23_c14820	0.484181	0.117394	0.0920951	0.139199	0.396558	0.333696	2.0369	0.946652	2.03418	0.241632	cytochrome_c-type_biogenesis_protein_CcmE
RCA23_c14830	1.60385	0.352181	0.322333	0.626394	2.11498	1.16793	9.73892	5.09736	10.9374	0.402719	cytochrome_c-type_biogenesis_protein_CcmF
RCA23_c14840	0.24209	0	0.230238	0.139199	0.264372	0.333696	1.84594	1.06802	2.61397	0.161088	cytochrome_c-type_biogenesis_protein_CcmH
RCA23_c14850	0.514442	0.234788	0.368381	0.347996	1.32186	1.00109	3.37361	1.65057	4.17645	0.0805439	putative_enoyl-CoA_hydratase_FadB
RCA23_c14860	0.24209	0	0.0460476	0.139199	0	0	3.62823	1.50493	2.2602	0.0805439	hypothetical_protein
RCA23_c14870	4.96285	3.52181	2.16424	0.556794	3.96558	3.00326	11.012	5.00027	6.81008	1.2887	citrate_synthase_(EC_2.3.3.1)
RCA23_c14880	2.05777	0.469575	0.920951	0.626394	2.7759	2.00217	7.44741	3.93225	6.2696	0.724895	glutamyl-tRNA_synthase_2
RCA23_c14890	0.211829	0.293484	0.230238	0.0695993	0.132186	0	7.10793	4.39344	11.2027	0.0805439	ComEC/Rec2-related_protein
RCA23_c14900	0.817055	0.586969	0.598618	0.695993	2.24716	2.66957	3.22509	2.69432	3.67528	0.885983	LexA_repressor
RCA23_c14910	0.151307	0	0	0	0.264372	0	2.60978	1.57775	3.11514	0	molybdopterin_biosynthesis_protein_MoeA
RCA23_c14920	0.121045	0	0.138143	0	0.264372	0.333696	1.86716	1.01947	1.98504	0.161088	molybdenum_cofactor_biosynthesis_protein_MoaC
RCA23_c14930	0.24209	0	0.230238	0.208798	0.528744	0.667391	2.20664	1.52921	3.35099	0	indole-3-glycerol_phosphate_synthase_(EC_
RCA23_c14940	0.151307	0.176091	0.138143	0.208798	0.132186	0.166848	2.73708	1.79621	3.14462	0.0805439	anthranilate_phosphoribosyltransferase_TrpD
RCA23_c14950	0.574965	0.234788	0.18419	0.347996	0.66093	1.16793	2.0369	1.60203	3.0267	0.241632	anthranilate_synthase_component_TrpG
RCA23_c14960	0.514442	0.117394	0.0920951	0.0695993	0.66093	0.500543	4.11623	2.30595	5.37534	0	hypothetical_protein,_divergent_polysaccharide_
RCA23_c14970	0.24209	0.0586969	0.276285	0.139199	0.132186	0.333696	4.03136	2.33022	4.93313	0.0805439	hypothetical_protein
RCA23_c14980	0.181568	0	0.0920951	0.208798	0	0.166848	0.806273	0.485463	0.67806	0	tRNA-Arg
RCA23_c14990	1.96698	0.880453	0.460476	0.626394	3.70121	0.500543	2.58856	1.74767	3.25272	0.724895	Uncharacterized_protein_conserved_in_bacteria
RCA23_c15000	2.60247	0.528272	0.966999	0.695993	1.71842	1.50163	7.27767	4.2478	8.94253	0.966527	putative_L,D-transpeptidase_YcbB
RCA23_c15010	0.635487	0.234788	0.0460476	0.278397	0.264372	0.667391	4.7952	2.76714	4.95278	0.241632	UDP-3-O-[3-hydroxymyristoyl]_glucosamine_
RCA23_c15020	0.211829	0.0586969	0.138143	0.139199	0.793116	0	2.67343	1.21366	2.3683	0	acyl_carrier_protein
RCA23_c15030	0.363136	0.0586969	0.18419	0	1.05749	0	5.8773	3.17978	6.28925	0.161088	3-oxoacyl-[acyl-carrier-protein]_synthase_FabF
RCA23_c15040	0.121045	0.0586969	0.0920951	0.208798	0.396558	0	3.86162	1.72339	3.11514	0.0805439	Invasion_protein_B,_involved_in_pathogenesis
RCA23_c15050	0.24209	0.0586969	0.18419	0.139199	1.32186	0.500543	8.95387	3.90798	6.82973	0.241632	inner_membrane_protein
RCA23_c15060	0.0605226	0	0	0.139199	0.528744	0	4.47693	2.37877	5.46379	0.0805439	tyrosine_recombinase_XerD
RCA23_c15070	0.181568	0	0.0920951	0.278397	0.132186	0.166848	5.26199	3.30115	7.84191	0.0805439	hypothetical_protein
RCA23_c15080	0	0	0	0.0695993	0.132186	0	1.33672	0.46119	1.80816	0	hypothetical_protein
RCA23_c15090	0.302613	0.234788	0.0920951	0.278397	1.05749	0	3.86162	2.13604	5.02157	0.241632	shikimate_kinase_(EC_2.7.1.71)
RCA23_c15100	0.24209	0.117394	0.0460476	0.139199	0.66093	0	3.79797	3.15551	6.24011	0.322176	3-dehydroquinate_synthase_(EC_4.2.3.4)
RCA23_c15110	0.726271	0.293484	0.460476	0.904791	0.925302	1.66848	2.10055	1.96612	3.40013	0.402719	single-strand_binding_protein
RCA23_c15120	0.574965	0.410878	0.276285	0.347996	0.396558	0.834239	9.65405	4.68472	10.2888	0.0805439	glutathione_import_ATP-binding_protein_GsiA
RCA23_c15130	0.121045	0.0586969	0.18419	0.139199	0	0.333696	6.53505	3.49533	7.31125	0.161088	putative_ABC_transporter_inner_membrane_
RCA23_c15140	0.121045	0.0586969	0.138143	0.139199	0.132186	0.166848	5.3893	2.13604	5.68981	0	putative_ABC_transporter_permease_protein
RCA23_c15150	1.96698	2.87615	1.61166	2.08798	5.41962	9.51033	6.19557	5.48573	5.40482	1.77197	ABC_transporter_extracellular_solute-binding_
RCA23_c15160	0.363136	0.293484	0.0460476	0	0.925302	0.166848	2.50369	1.6263	4.34351	0.161088	tRNA_delta(2)-isopentenylpyrophosphate_
RCA23_c15170	0.69601	0.176091	0.460476	0.556794	0.925302	1.00109	3.58579	2.23313	3.6458	0.402719	uridylate_kinase_(EC_2.7.4.22)
RCA23_c15180	0.69601	0.410878	0.276285	0.208798	0.528744	0.333696	3.119	2.11176	3.07584	0.322176	ribosome_recycling_factor_Frr
RCA23_c15190	0.181568	0.0586969	0.230238	0.208798	0.396558	0.333696	2.9917	1.65057	3.55736	0.0805439	undecaprenyl_pyrophosphate_synthase_UppS
RCA23_c15200	0.0907839	0	0.0460476	0.0695993	0.264372	0	2.16421	1.72339	3.74407	0	putative_cytidylyltransferase
RCA23_c15210	0.272352	0	0.0460476	0.278397	0.264372	0	2.94926	2.57295	5.44413	0	1-deoxy-D-xylulose_5-phosphate_reductoisomerase_
RCA23_c15220	0.363136	0.0586969	0.0460476	0.278397	0.132186	0.166848	5.24077	3.27687	7.31125	0.0805439	RIP_metalloprotease_RseP
RCA23_c15230	1.72489	0.528272	0.874904	0.904791	1.98279	3.00326	13.4308	6.8693	12.3328	0.322176	Beta-barrel_assembly_machine_subunit_BamA
RCA23_c15240	0.0605226	0.0586969	0.0460476	0	0	0	2.65221	1.09229	2.18158	0	periplasmic_chaperone_for_outer_membrane_
RCA23_c15250	0.302613	0	0.138143	0.139199	0.528744	0.333696	2.24908	1.2622	2.52553	0.161088	3-hydroxyacyl-[acyl-carrier-protein]_dehydratase_
RCA23_c15260	0.24209	0.117394	0.0920951	0	0.528744	0.333696	3.01291	1.96612	4.28455	0	unknown
RCA23_c15270	0.121045	0.0586969	0.0460476	0.139199	0.264372	0	2.46125	1.52921	3.87182	0.161088	Uncharacterized_protein_conserved_in_bacteria
RCA23_c15280	0.0605226	0	0	0.0695993	0.264372	0.166848	3.75553	1.8933	4.86434	0	lipid-A-disaccharide_synthase_(EC_2.4.1.182)
RCA23_c15290	0.45392	0.410878	0.18419	0.417596	0.66093	0.166848	4.09502	2.52441	4.82503	0.161088	tRNA_
RCA23_c15300	0	0	0	0	0	0	1.12454	0.218458	1.24802	0	Protein_of_unknown_function_(DUF1153)
RCA23_c15310	0.121045	0.0586969	0.0460476	0.139199	0.396558	0.166848	6.1107	1.82049	5.63084	0	cell_cycle_transcriptional_regulator
RCA23_c15320	0.423658	0.176091	0.0920951	0.139199	0.264372	0.333696	9.33579	6.04401	10.5443	0.241632	DNA_ligase_LigA
RCA23_c15330	0.302613	0.0586969	0.0460476	0.139199	0.132186	0.333696	6.66236	4.22353	9.42405	0	ATP-dependent_DNA_helicase_RecG_(EC_3.6.1.-)
RCA23_c15340	0.272352	0.176091	0	0.139199	0.66093	1.00109	4.68911	1.74767	5.84704	0.241632	Hint_domain
RCA23_c15350	0.968362	0.234788	0.322333	0.347996	1.05749	0.500543	1.48524	0.77674	1.79833	0.0805439	NifU_homolog_involved_in_Fe-S_cluster_formation
RCA23_c15360	0.302613	0	0.230238	0.208798	0.264372	0.500543	1.61255	0.752467	1.31681	0.241632	phosphoribosyl-AMP_cyclohydrolase_(EC_3.5.4.19)
RCA23_c15370	0.0907839	0.117394	0.138143	0	0	0.166848	2.41882	1.40784	2.88912	0.161088	glutamyl-Q_tRNA(Asp)_synthase_GluQ
RCA23_c15380	0.0302613	0.176091	0.0460476	0	0.132186	0	2.07933	0.946652	2.4076	0.161088	Methyltransferase_domain
RCA23_c15390	0.635487	0.0586969	0.18419	0.278397	0.528744	0.834239	3.92527	2.86423	5.16898	0.322176	tRNA_uridine_5-carboxymethylaminomethyl_
RCA23_c15400	0.393397	0.117394	0.0920951	0	1.05749	0.166848	3.26753	2.37877	3.41978	0.0805439	putative_crotonase
RCA23_c15410	0.0907839	0.0586969	0.138143	0.139199	0.264372	0.333696	1.4428	0.922379	1.70989	0.161088	putative_thioesterase
RCA23_c15420	2.8143	2.23048	4.97314	0.835191	10.4427	6.67391	4.34963	3.34969	2.42726	2.49686	LSU_ribosomal_protein_L13P
RCA23_c15430	2.36038	0.880453	2.25633	0.556794	5.41962	2.16902	2.33395	2.03894	1.39543	0.483263	30S_ribosomal_protein_S9
RCA23_c15440	0	0	0	0	0	0	0.0212177	0	0.00982695	0	integrase
RCA23_c15450	0.211829	0	0.0920951	0	0.264372	0.500543	0.82749	0.169912	0.569963	0.0805439	tRNA-Ser
RCA23_c15460	0.121045	0	0.0920951	0.139199	0.793116	0	4.32841	3.13123	6.99679	0	choline_dehydrogenase_BetA
RCA23_c15470	0.24209	0.176091	0.18419	0.139199	0.264372	0	2.44004	1.77194	3.57701	0	ABC_transporter,_permease_protein
RCA23_c15480	0.151307	0.0586969	0	0.139199	0.132186	0.166848	2.33395	1.43212	3.15445	0	ABC_transporter,_ATP-binding_protein
RCA23_c15490	0.121045	0.0586969	0	0	0.132186	0.166848	3.16144	1.6263	3.36082	0	ABC_transporter,_periplasmic_substrate-binding_
RCA23_c15500	0.0302613	0.117394	0	0.0695993	0.264372	0	1.69742	1.06802	2.59432	0	Predicted_membrane_protein
RCA23_c15510	0.121045	0.0586969	0.0460476	0	0.132186	0.166848	3.50092	2.16031	4.43196	0	Predicted_permeases
RCA23_c15520	0.0302613	0	0	0	0	0.166848	2.27029	1.55348	3.29203	0	Uncharacterized_MobA-related_protein
RCA23_c15530	0.272352	0.293484	0.414428	0.208798	0.528744	1.00109	8.869	5.55855	8.77547	0.0805439	dimethylglycine_dehydrogenase_(EC_1.5.99.2)
RCA23_c15540	0.847317	0.176091	0.0460476	0.626394	0.528744	0.667391	8.869	5.46146	11.3698	0	dimethylglycine_dehydrogenase_(EC_1.5.99.2)
RCA23_c15550	0.24209	0.234788	0.276285	0.208798	1.45405	0.667391	4.05258	2.76714	5.42448	0.0805439	short-chain_dehydrogenase/reductase_SDR
RCA23_c15560	0.332874	0.117394	0.18419	0.0695993	0.396558	0	2.33395	1.50493	2.49605	0	Uncharacterized_relative_of_glutathione_
RCA23_c15570	0.151307	0.176091	0.0460476	0	0.396558	0.166848	1.86716	1.55348	2.2602	0	transcriptional_regulator,_TetR_family
RCA23_c15580	0.211829	0.293484	0.230238	0.139199	0.396558	0.667391	4.22232	2.28167	4.72676	0.161088	homoserine_O-succinyltransferase_(EC_2.3.1.46)
RCA23_c15590	0.665749	0.880453	0.690713	0.487195	2.24716	2.16902	4.75276	2.37877	3.71459	0.805439	hypothetical_protein
RCA23_c15600	0.211829	0	0.0920951	0.278397	0.925302	0.333696	4.71033	2.18458	3.89147	0.161088	putative_integral_membrane_protein
RCA23_c15610	0.121045	0	0	0	0.132186	0	2.27029	0.655375	1.52318	0	Gcn5-like_N-acetyltransferase
RCA23_c15620	2.36038	0.117394	0.414428	0.487195	1.45405	2.16902	5.47417	2.91278	5.36552	0.483263	GMP_synthase_GuaA
RCA23_c15630	1.66437	1.23263	0.138143	0.0695993	0.264372	0.333696	4.81642	2.40304	5.12967	0.885983	trimethylamine_methyltransferase_MttB
RCA23_c15640	0	0	0	0	0	0.166848	5.00738	2.08749	4.75624	0	hypothetical_protein
RCA23_c15650	5.38651	3.05224	2.30238	1.67038	6.74148	4.83859	7.40498	3.98079	5.395	2.5774	lipoyl_synthase_LipA
RCA23_c15660	0.151307	0.293484	0	0	0.528744	0.333696	1.4428	0.922379	1.25785	0.161088	hypothetical_protein
RCA23_c15670	0.211829	0.352181	0.368381	0	0.66093	0	5.02859	2.42731	4.2649	0	hypoxanthine_phosphoribosyltransferase_Hpt
RCA23_c15680	0.151307	0.117394	0.0460476	0.139199	0.396558	0.166848	2.67343	1.72339	2.37812	0.161088	Oligoketide_cyclase/lipid_transport_protein
RCA23_c15690	10.3191	2.34788	0.368381	0.347996	2.90809	2.00217	5.43173	2.81568	5.37534	0.483263	ammonium_transporter_(TC_1.A.11)
RCA23_c15700	0.151307	0.0586969	0	0	0.132186	0.166848	1.14576	1.09229	1.96539	0	putative_competence-damaged_protein
RCA23_c15710	0.121045	0	0	0.0695993	0	0	1.59133	1.2622	2.30933	0	phosphatidylglycerophosphatase_A
RCA23_c15720	0.423658	0	0.0920951	0.208798	0.528744	0	3.05535	2.11176	4.18628	0.0805439	2-C-methyl-D-erythritol_2,4-cyclodiphosphate_
RCA23_c15730	0.786794	0.352181	0.322333	0.139199	0.264372	0.166848	3.86162	2.16031	4.87417	0.0805439	tRNA-U20-dihydrouridine_synthase
RCA23_c15740	0.151307	0.176091	0	0.278397	0.132186	0	4.92251	3.37397	7.39969	0.161088	histidine_kinase,_nitrogen_regulation_protein_
RCA23_c15750	0.665749	0.234788	0.138143	0.139199	0.264372	0.667391	7.97786	3.73806	6.81008	0.161088	nitrogen_regulation_protein_NtrC
RCA23_c15760	0.635487	0.117394	0.368381	0.0695993	0.264372	0.667391	10.1633	5.72846	10.3281	0	histidine_kinase,_nitrogen_regulation_protein_
RCA23_c15770	0.605226	0.0586969	0.18419	0.139199	0.264372	0.500543	9.20848	4.07789	7.20316	0.322176	nitrogen_assimilation_regulatory_protein_NtrX
RCA23_c15780	1.8762	1.05654	0.690713	0.765592	2.90809	2.33587	7.70203	4.05361	7.38987	0.724895	Trk_system_potassium_uptake_protein_TrkA
RCA23_c15790	0.605226	0.176091	0.138143	0.417596	0.396558	0.333696	9.46309	4.07789	10.5541	0.402719	putative_Trk_system_potassium_uptake_protein_
RCA23_c15800	0.907839	0.117394	0.782809	0.626394	1.8506	1.50163	2.65221	1.48066	1.99487	0.483263	RNA-binding_protein_Hfq
RCA23_c15810	0.847317	0.234788	0.460476	0.417596	1.05749	0.500543	7.12915	3.85943	7.50779	0.0805439	GTP-binding_protein_HflX
RCA23_c15820	0.393397	0.176091	0.18419	0.208798	0.396558	0.166848	7.85055	5.07309	11.1339	0	acyl-homoserine_lactone_acylase_QuiP
RCA23_c15830	0.574965	0.352181	0.276285	0.487195	0.793116	0.667391	1.84594	1.52921	2.42726	0.885983	Uncharacterized_conserved_protein
RCA23_c15840	0.484181	0.176091	0.18419	0.139199	0.528744	1.33478	3.50092	2.59723	5.06088	0.402719	delta-aminolevulinic_acid_dehydratase_HemB
RCA23_c15850	0.332874	0.117394	0.0460476	0.139199	0	0	2.84317	1.38357	3.22324	0.161088	hypothetical_protein
RCA23_c15860	0.877578	0.469575	0.460476	0.556794	1.32186	0.333696	13.2823	7.45185	16.6567	0.322176	transcription-repair-coupling_factor_Mfd
RCA23_c15870	0.24209	0	0.138143	0.0695993	0.528744	0	2.56734	1.38357	3.16428	0.0805439	putative_DSBA-like_thioredoxin_family_protein
RCA23_c15880	0.121045	0	0.0460476	0.139199	0.264372	0.166848	4.0738	2.45159	6.19098	0	long-chain-fatty-acid-CoA_ligase
RCA23_c15890	0.544704	0.410878	0.230238	0.417596	0.264372	0.667391	3.33118	1.79621	3.34116	0.402719	transcriptional_regulator,_XRE_family_with_cupin_
RCA23_c15900	0.181568	0.293484	0.138143	0.0695993	0.264372	0.834239	4.15867	1.86903	4.62849	0	aquaporin_AqpZ
RCA23_c15910	0.181568	0.176091	0.0920951	0.208798	0.396558	0.500543	11.309	5.12163	9.87609	0.0805439	putative_extracellular_solute-binding_protein
RCA23_c15920	0.0605226	0.117394	0	0.139199	0.264372	0.166848	4.62546	2.64577	3.33134	0.0805439	lysine_exporter_protein_LysE
RCA23_c15930	0.574965	0.117394	0.276285	0.208798	0.396558	0.500543	3.7131	2.01467	3.30186	0.0805439	Uncharacterized_conserved_protein
RCA23_c15940	0.0302613	0	0.0460476	0.0695993	0.132186	0.333696	2.46125	2.08749	3.63597	0	pseudouridine-5'-phosphate_glycosidase_PsuG
RCA23_c15950	0.121045	0	0.0920951	0.208798	0.264372	0.166848	2.50369	1.48066	3.21341	0.0805439	Sugar_kinases,_ribokinase_family
RCA23_c15960	1.93672	0.293484	0.690713	1.46158	1.98279	0.166848	1.4428	0.898106	1.09079	0.161088	cold-shock_DNA-binding_protein_family
RCA23_c15970	3.23796	1.70221	2.16424	1.11359	7.00586	4.67174	4.11623	2.9856	2.9186	1.93305	30S_ribosomal_protein_S2
RCA23_c15980	2.54195	0.704363	2.30238	0.835191	5.55181	3.33696	5.21955	3.78661	4.76607	1.77197	elongation_factor_Ts
RCA23_c15990	0.24209	0	0.0460476	0.139199	0.132186	0.500543	2.88561	1.6263	2.89895	0	Hint_domain
RCA23_c16000	0.0302613	0	0	0	0.132186	0.166848	1.27306	0.752467	0.923733	0	Acetyltransferases,_including_N-acetylases_of_
RCA23_c16010	0.0605226	0.0586969	0.138143	0.0695993	0.132186	0	1.14576	0.218458	0.884426	0	NusA_N-terminal_domain
RCA23_c16020	0.151307	0.117394	0.0460476	0	0.132186	0.500543	1.99446	0.898106	2.18158	0.161088	putative_phenylacetic_acid_degradation_protein
RCA23_c16030	0.151307	0.176091	0.276285	0.0695993	0.528744	0.834239	3.81919	1.8933	4.12732	0	guanylate_kinase_(EC_2.7.4.8)
RCA23_c16040	0.181568	0.117394	0.138143	0	0.396558	0.834239	4.01015	2.11176	4.32386	0.0805439	TIGR00255_family_protein
RCA23_c16050	0.0605226	0.0586969	0.276285	0	0.132186	0.500543	1.63376	0.77674	1.94574	0.0805439	Uncharacterized_protein_conserved_in_bacteria
RCA23_c16060	2.20908	1.58482	2.44052	1.11359	4.89088	5.00543	5.85609	4.12643	5.67998	2.09414	3-deoxy-D-arabinoheptulosonate-7-phosphate_
RCA23_c16070	0.635487	0.469575	0.460476	0.417596	1.58623	1.16793	4.47693	2.64577	4.80538	0.402719	transcriptional_regulator,_AraC_family_with_
RCA23_c16080	1.11967	1.05654	0.460476	0.556794	1.05749	2.33587	3.43727	2.30595	3.11514	0.483263	amino_acid/amide_ABC_transporter_
RCA23_c16090	0.302613	0.117394	0.0460476	0	0.396558	0	2.65221	1.55348	2.75155	0.0805439	putative_branched-chain_amino_acid_transport_
RCA23_c16100	0.151307	0.176091	0	0	0.264372	0.166848	1.71863	1.43212	2.37812	0.0805439	amino_acid/amide_ABC_transporter_ATP-binding_
RCA23_c16110	0.24209	0.117394	0	0.139199	0.396558	0.333696	3.54336	1.6263	5.12967	0	amino_acid/amide_ABC_transporter_membrane_
RCA23_c16120	0.24209	0.234788	0	0.208798	0.132186	0	4.17989	2.57295	5.67998	0	amino_acid/amide_ABC_transporter_membrane_
RCA23_c16130	4.50893	1.40873	1.65771	0.97439	8.19553	3.17011	6.78966	4.49053	8.41187	2.09414	GTP-binding_protein_TypA
RCA23_c16140	0.574965	0	0	0.139199	0.396558	0.333696	1.0821	0.84956	1.46422	0.0805439	Uncharacterized_conserved_protein
RCA23_c16150	1.96698	0.704363	0.690713	0.695993	1.98279	0.834239	10.4179	5.70419	11.8218	0.805439	alanyl-tRNA_synthetase_(EC_6.1.1.7)
RCA23_c16160	1.72489	0.645666	2.07214	1.25279	3.56902	3.5038	9.88745	4.75754	7.31125	1.20816	protein_RecA
RCA23_c16170	0.0302613	0	0	0	0	0	4.2011	1.77194	3.06601	0	hypothetical_protein
RCA23_c16180	0.0907839	0	0	0	0	0	8.76291	3.85943	7.35056	0	sensor_transduction_histidine_kianse
RCA23_c16190	0.0907839	0	0	0.0695993	0	0	3.96771	1.8933	4.40247	0	PAS_domain
RCA23_c16200	0.332874	0.176091	0.0460476	0.0695993	0	0.333696	4.17989	2.2574	5.50309	0	tRNA_and_rRNA_cytosine-C5-methylases
RCA23_c16210	0.907839	0.352181	0.0920951	0	0.66093	1.50163	3.119	2.45159	4.79555	0.161088	inosine-5'-monophosphate_dehydrogenase_GuaB
RCA23_c16220	0.272352	0.176091	0.0920951	0.139199	0.925302	0.333696	6.85332	4.27207	10.5247	0.241632	Uncharacterized_metal-binding_protein
RCA23_c16230	0.484181	0	0.0920951	0.0695993	0.132186	0	0.55166	0.218458	0.815637	0	tRNA-Gly
RCA23_c16240	1.02888	0.234788	0.736761	0.347996	1.58623	1.50163	4.45572	2.83996	5.11984	0.644351	cysteine_desulfurase_(EC_2.8.1.7)
RCA23_c16250	0.998623	0.176091	0	0.347996	0.528744	1.16793	3.39483	2.01467	3.77355	0.0805439	hypothetical_protein
RCA23_c16260	0.847317	0.293484	0.0920951	0.487195	0.528744	1.00109	1.78229	1.01947	2.57466	0.0805439	hypothetical_protein
RCA23_c16270	1.96698	0.410878	1.47352	0.835191	3.17246	3.67065	6.40775	4.66044	5.58171	0.966527	FeS_assembly_protein_SufD
RCA23_c16280	1.39202	0.586969	1.74981	0.835191	5.41962	3.33696	7.44741	3.93225	5.5424	1.2887	FeS_assembly_ATPase_SufC
RCA23_c16290	4.17606	1.64351	3.31542	1.60078	7.40241	6.34022	12.4336	6.91784	8.21533	2.09414	Iron-regulated_ABC_transporter_membrane_
RCA23_c16300	0.968362	0.704363	1.05909	1.11359	2.7759	1.16793	3.33118	2.33022	4.35334	0.563807	putative_cysteine_desulfurase
RCA23_c16310	0.817055	0.234788	0.138143	0.556794	0.264372	0.333696	1.82472	1.14084	2.0047	0.161088	transcriptional_regulator,_BadM/Rrf2_family
RCA23_c16320	0.69601	0	0.368381	0.139199	1.05749	0.834239	3.22509	1.82049	3.03653	0.644351	Predicted_hydrolase_of_the_alpha/beta_
RCA23_c16330	0.181568	0.234788	0.230238	0.487195	0.66093	0.667391	3.81919	2.40304	4.53022	0.241632	putative_oxidoreductase
RCA23_c16340	0.45392	0.293484	0.0920951	0.0695993	0.132186	0.166848	3.16144	1.67485	4.28455	0.161088	2-keto-myo-inositol_dehydratase_(EC_4.2.1.44)
RCA23_c16350	0.423658	0.234788	0.138143	0.208798	0.528744	0.166848	4.71033	2.67005	5.58171	0.241632	putative_oxidoreductase
RCA23_c16360	0.484181	0.176091	0.0920951	0	0.264372	0.166848	4.54059	2.28167	4.10767	0	transcriptional_regulator,_LacI_family
RCA23_c16370	0.121045	0.117394	0.0460476	0	0	0	2.18542	0.77674	1.72954	0	hypothetical_protein
RCA23_c16380	0.0907839	0.0586969	0.0460476	0	0	0	6.25922	2.40304	4.51057	0	monosaccharide_ABC_transporter_ATP-binding_
RCA23_c16390	0.0907839	0.176091	0	0	0.132186	0.166848	10.2694	3.93225	6.80025	0	monosaccharide_ABC_transporter_membrane_protein,_
RCA23_c16400	0.574965	0.410878	0.230238	0.139199	1.45405	2.00217	7.17158	4.36916	4.5204	0.483263	sugar_(ribose)_ABC_transporter_periplasmic_
RCA23_c16410	0.574965	0.0586969	0	0.417596	0.264372	0	5.77121	2.93705	5.34586	0.563807	beta-glucosidase_BglA
RCA23_c16420	1.05915	0.176091	0.276285	0.487195	0.66093	0.667391	4.71033	3.08269	6.17133	0.322176	carbohydrate_ABC_transporter_ATP-binding_
RCA23_c16430	1.78542	0.293484	0.0920951	0.626394	0.264372	0.667391	6.78966	3.42251	8.21533	0.563807	putative_alpha-glucosidase_AglA
RCA23_c16440	0.817055	0.293484	0.18419	0.0695993	0	1.00109	4.32841	2.03894	4.01922	0.483263	alpha-glucoside_transport_system_permease_
RCA23_c16450	0.514442	0	0.0460476	0.208798	0.264372	0.166848	2.90682	0.946652	2.55501	0.322176	ABC_transporter,_membrane_spanning_protein
RCA23_c16460	1.3315	0.176091	0.138143	0.417596	0.528744	0.834239	11.1605	5.00027	9.40439	0.483263	alpha-glucoside_transport_system_permease_
RCA23_c16470	9.71388	4.16748	2.30238	1.73998	4.09776	7.17446	13.0065	5.75273	8.70668	3.06067	alpha-glucosides-binding_periplasmic_protein_
RCA23_c16480	0.24209	0.234788	0.276285	0.278397	0.132186	0.333696	3.8404	2.2574	5.34586	0.322176	transcriptional_regulator,_LacI_family
RCA23_c16490	0.181568	0	0.0920951	0.0695993	0	0	2.69465	1.86903	2.93826	0.0805439	oxidoreductase
RCA23_c16500	0.24209	0.117394	0.0920951	0.208798	0.528744	0.667391	4.94372	2.83996	4.63832	0.241632	alkanesulfonate_monooxygenase_SsuD
RCA23_c16510	0.0302613	0	0.0460476	0.0695993	0	0	3.39483	1.38357	3.33134	0	putative_regulatory_DNA_binding_protein
RCA23_c16520	0.211829	0	0.0920951	0.139199	0	0	3.88284	2.13604	4.61867	0	putative_oxidoreductase
RCA23_c16530	2.84456	0.234788	0.138143	0.835191	1.58623	0.834239	4.4345	3.32542	6.65285	0.483263	glucose-6-phosphate_isomerase_(EC_5.3.1.9)
RCA23_c16540	1.3315	0.293484	0.0460476	0.139199	0.793116	0.500543	2.10055	1.3593	3.06601	0.161088	6-phosphogluconolactonase_Pgl
RCA23_c16550	4.11554	1.11524	0.460476	1.18319	1.58623	0.667391	5.17712	3.42251	7.11471	1.2887	glucose-6-phosphate_1-dehydrogenase_Zwf
RCA23_c16560	0.332874	0.176091	0.138143	0.0695993	0.528744	0.667391	2.92804	2.20886	3.57701	0	Radical_SAM_superfamily
RCA23_c16570	0.45392	0	0.368381	0.208798	0.925302	1.50163	2.67343	1.65057	3.04636	0.161088	putative_5-methylcytosine-specific_restriction_
RCA23_c16580	0.484181	0.234788	0.18419	0.139199	0.793116	0.500543	3.09778	1.8933	4.18628	0.241632	putative_phospholipase/carboxylesterase
RCA23_c16590	0.0605226	0	0.0920951	0.0695993	0.528744	0.166848	2.01568	1.21366	2.95791	0	HhH-GPD_superfamily_base_excision_DNA_repair_
RCA23_c16600	0.0605226	0	0.0920951	0	0	0.166848	2.20664	1.48066	3.3903	0	precorrin-6A_reductase_CobK
RCA23_c16610	0.302613	0.117394	0.0920951	0.208798	0	0.166848	3.22509	1.74767	4.19611	0	cobalamin_(vitamin_B12)_biosynthesis_CbiDprotein_
RCA23_c16620	0.544704	0.0586969	0.0920951	0.278397	0.528744	0.166848	2.69465	1.69912	3.99957	0	uroporphyrinogen-III_C-methyltransferase_CobA
RCA23_c16630	0.121045	0.0586969	0	0	0.396558	0	3.81919	1.9904	4.40247	0	cobyrinic_acid_A,C-diamide_synthase_CobB
RCA23_c16640	0.332874	0.176091	0.276285	0.347996	0.793116	0.500543	4.39206	3.17978	5.69963	0.322176	putative_major_facilitator_superfamily_
RCA23_c16650	0.121045	0	0.0460476	0.0695993	0.132186	0	2.0369	1.28648	2.76137	0.0805439	Phytoene/squalene_synthetase
RCA23_c16660	1.02888	0.469575	0.414428	0.695993	1.58623	0.667391	5.11347	3.15551	5.4343	0.402719	cysteinyl-tRNA_synthetase_(EC_6.1.1.16)
RCA23_c16670	0.151307	0	0.0460476	0.208798	0.264372	0.166848	3.07657	2.28167	5.07071	0.0805439	aspartate_aminotransferase_AspC
RCA23_c16680	0.24209	0.176091	0	0	0.264372	0	4.39206	3.00987	7.56675	0	trimethylamine_methyltransferase_MttB
RCA23_c16690	0.998623	0.293484	0.414428	0.278397	0.925302	1.16793	6.76845	4.10216	9.23733	0.563807	ABC_transporter_ATP-binding_protein_Uup
RCA23_c16700	0	0	0	0	0	0	2.37638	1.31075	2.73189	0	hypothetical_protein
RCA23_c16710	0.24209	0.176091	0.0460476	0.487195	0.528744	0.166848	2.01568	0.801014	2.57466	0.241632	peptide_methionine_sulfoxide_reductase_MsrB
RCA23_c16720	0.151307	0.0586969	0.0460476	0.347996	0.528744	0.166848	1.10332	0.582555	1.6411	0.0805439	hypothetical_protein,_lipoprotein
RCA23_c16730	0.211829	0.0586969	0.0920951	0.208798	0.396558	0	2.33395	1.3593	3.57701	0.0805439	Predicted_metal-binding,_possibly_nucleic_
RCA23_c16740	1.8762	0.469575	0.782809	0.626394	2.64372	2.16902	5.96217	2.9856	5.51292	0.322176	phosphate:acyl-[acyl_carrier_protein]_
RCA23_c16750	0.786794	0.234788	0.276285	0.695993	1.58623	1.00109	4.22232	2.40304	4.59901	0.161088	3-oxoacyl-[acyl-carrier-protein]_synthase_FabH
RCA23_c16760	1.8762	1.99569	2.901	2.08798	7.79897	4.33804	3.73432	2.57295	2.69258	0.885983	integration_host_factor_alpha_subunit_IhfA
RCA23_c16770	0.272352	0.586969	0.460476	0.556794	2.51153	1.50163	3.60701	2.2574	3.69493	0.322176	Predicted_transcriptional_regulators
RCA23_c16780	0.0302613	0	0	0.278397	0	0.166848	0.466789	0.339824	0.599444	0.0805439	tRNA-Pro
RCA23_c16790	0.605226	0.176091	0.230238	0.347996	1.05749	0.166848	4.05258	2.20886	3.96026	0.241632	deoxyguanosinetriphosphate_
RCA23_c16800	0.121045	0	0.0920951	0.208798	0.396558	0.333696	2.58856	1.45639	3.00705	0	putative_segregation_and_condesation_protein_B
RCA23_c16810	0.332874	0	0.18419	0.278397	0.793116	0.166848	2.80074	1.65057	3.78338	0	condensin_subunit_ScpA
RCA23_c16820	0.332874	0.0586969	0.0460476	0.0695993	0.264372	0	3.22509	1.69912	4.1568	0	beta-hexosaminidase_NagZ
RCA23_c16830	2.11829	0.234788	0.460476	0.487195	0.66093	0.500543	2.69465	1.96612	2.98739	0.483263	Sporulation_related_domain
RCA23_c16840	1.66437	0.704363	0.598618	0.904791	1.8506	1.00109	7.95664	4.66044	8.59858	0.724895	arginyl-tRNA_synthetase_(EC_6.1.1.19)
RCA23_c16850	0.151307	0.293484	0.0460476	0.347996	0.528744	0.166848	4.11623	2.13604	4.95278	0.161088	deoxyguanosinetriphosphate_
RCA23_c16860	2.57221	2.23048	1.8419	1.73998	3.70121	4.00435	3.18266	1.74767	2.08331	1.04707	putative_iron-sulfur_insertion_protein_erpA
RCA23_c16870	1.54333	1.70221	1.8419	0.626394	2.37935	5.50598	4.83764	3.42251	4.65798	0.724895	exodeoxyribonuclease_III
RCA23_c16880	0.24209	0.234788	0.18419	0.139199	0.264372	0.500543	1.86716	1.06802	2.3683	0.241632	putative_cytochrome_B561
RCA23_c16890	1.84594	0.352181	0.598618	0.139199	1.32186	0.834239	2.67343	1.31075	2.72207	0.161088	transcriptional_regulator,_TraR/DksA_family
RCA23_c16900	0.544704	0.176091	0.18419	0.208798	1.32186	0.834239	6.70479	3.13123	5.73894	0.563807	MoxR-like_ATPases
RCA23_c16910	0.272352	0.176091	0.0460476	0.278397	0.264372	0.166848	4.98616	3.22833	6.11236	0.241632	Uncharacterized_protein_conserved_in_bacteria
RCA23_c16920	0.9381	0.352181	0.460476	0.626394	0.793116	1.16793	3.41605	1.79621	3.17411	0.161088	putative_peptidase,_M48_family
RCA23_c16930	0.121045	0.234788	0.138143	0.0695993	0.132186	0.333696	1.69742	1.50493	2.2602	0	Predicted_nucleic_acid-binding_protein,_contains_
RCA23_c16940	0.484181	0.234788	0.18419	0.347996	0.396558	0.166848	4.15867	2.30595	5.21811	0	putative_ribosomal_RNA_large_subunit_
RCA23_c16950	6.53644	1.70221	0.736761	0.626394	1.32186	1.50163	6.78966	4.70899	8.30377	2.65795	6-phosphogluconate_dehydratase_(EC_4.2.1.12)
RCA23_c16960	1.72489	0.293484	0.368381	0.208798	0.396558	0.500543	1.84594	1.3593	2.07349	0.805439	KHG/KDPG_aldolase_Eda
RCA23_c16970	0.605226	0.0586969	0.0920951	0.0695993	0.132186	0	1.42159	1.01947	2.06366	0.0805439	hypothetical_protein
RCA23_c16980	0.24209	0.293484	0.0920951	0.139199	0.528744	0.333696	8.46586	4.68472	12.2837	0.0805439	glutamate-ammonia-ligase_adenylyltransferase_
RCA23_c16990	0.0302613	0	0	0	0	0	1.88838	0.631102	2.37812	0	Uncharacterized_conserved_protein
RCA23_c17000	15.4333	27.881	17.0836	8.90871	46.6616	99.775	10.8422	6.38384	4.31403	17.0753	Protein_of_unknown_function_(DUF2852)
RCA23_c17010	0.45392	0.528272	0.736761	1.04399	2.37935	2.16902	1.16697	0.970926	0.982695	0.161088	hypothetical_protein
RCA23_c17020	0.211829	0	0.0460476	0.139199	0.528744	0.333696	0.848708	0.46119	0.845118	0	hypothetical_protein
RCA23_c17030	0.393397	0.234788	0	0	0.132186	0	4.73155	2.47586	5.40482	0.0805439	putative_aromatic-ring-hydroxylating_dioxygenase
RCA23_c17040	0.121045	0.117394	0.0920951	0.0695993	0.132186	0.166848	3.09778	1.9904	3.61632	0	acetolactate_synthase,_small_subunit_(EC_
RCA23_c17050	0.272352	0.0586969	0.138143	0.0695993	0.132186	0.333696	8.6356	4.39344	7.53727	0	acetolactate_synthase,_large_subunit_(EC_
RCA23_c17060	0.0907839	0.0586969	0.0460476	0.0695993	0	0	9.08118	3.34969	7.10489	0.0805439	hypothetical_membrane_protein,_porin-like
RCA23_c17070	1.54333	1.937	1.01305	1.32239	3.30465	6.00652	7.15036	4.32062	6.79042	0.966527	TRAP_dicarboxylate_transporter,_subunit_DctP
RCA23_c17080	0.423658	0.234788	0.18419	0.278397	0	1.00109	8.19003	3.51961	6.32856	0.241632	TRAP_dicarboxylate_transporter,_subunit_DctQ
RCA23_c17090	0.998623	0.704363	0.276285	0.347996	1.32186	0.333696	10.0784	6.67511	12.9224	0.0805439	TRAP_dicarboxylate_transporter,_subunit_DctM
RCA23_c17100	0.363136	0	0.0460476	0.208798	0	0	4.94372	2.03894	5.11984	0	putative_arginyl-tRNA--protein_transferase_Ate
RCA23_c17110	3.32874	2.52397	2.53262	2.50557	5.81618	8.50924	22.0664	14.1755	17.8949	3.06067	ribonucleoside-diphosphate_reductase_class_II_
RCA23_c17120	0.211829	0	0.0460476	0.0695993	0.132186	0	1.61255	0.509736	1.43473	0	hypothetical_protein
RCA23_c17130	0.211829	0.117394	0	0	0	0	0.615313	0.315551	0.697714	0.0805439	tRNA-Pro
RCA23_c17140	0.0302613	0.0586969	0	0	0.132186	0	2.67343	0.873833	2.27985	0	Uncharacterized_conserved_protein
RCA23_c17150	0.302613	0.117394	0.0460476	0.139199	0.132186	0	2.44004	0.873833	3.21341	0	cold-shock_DNA-binding_protein_family
RCA23_c17160	0.756533	0.176091	0.276285	0.139199	0.925302	0.333696	2.3976	1.43212	3.10532	0.161088	Pyridoxamine_5'-phosphate_oxidase_(EC_1.4.3.5)
RCA23_c17170	0.756533	0.352181	0.506523	0.695993	1.8506	2.16902	3.92527	2.13604	4.95278	0.402719	Enoyl-[acyl-carrier-protein]_reductase_[NADH]_
RCA23_c17180	0.514442	0.117394	0.138143	0.139199	1.32186	0.166848	1.82472	1.33502	2.84982	0.483263	xanthine_phosphoribosyltransferase_Gpt
RCA23_c17190	0.272352	0.117394	0.0920951	0.0695993	0.264372	0.834239	2.52491	1.94185	3.35099	0.0805439	pyrimidine-specific_ribonucleoside_hydrolase_
RCA23_c17200	0.0907839	0.0586969	0.0460476	0	0.396558	0.333696	4.30719	2.74286	5.07071	0	Uncharacterized_conserved_protein
RCA23_c17210	0.272352	0	0.0920951	0	0.264372	0	5.24077	2.71859	8.23499	0	sodium/proton_antiporter,_CPA1_family_(TC_
RCA23_c17220	0.332874	0	0.138143	0.208798	0.264372	0.166848	3.26753	1.6263	2.93826	0.161088	manganese_uptake_regulator,_Fur_family
RCA23_c17230	0.24209	0.0586969	0	0.0695993	0.132186	0	3.81919	2.40304	4.50074	0	putative_S-adenosylmethionine_uptake_transporter
RCA23_c17240	1.39202	0.528272	0.276285	0.487195	2.37935	1.66848	5.19834	3.71379	7.33091	0.724895	enolase_Eno
RCA23_c17250	0.0907839	0.0586969	0	0.0695993	0.264372	0	3.26753	2.01467	5.15915	0	anhydro-N-acetylmuramic_acid_kinase_AnmK
RCA23_c17260	0.998623	0.645666	0.782809	0.417596	1.98279	2.16902	7.5535	3.32542	7.68468	0.805439	tyrosyl-tRNA_synthetase_(EC_6.1.1.1)
RCA23_c17270	0.151307	0.117394	0.138143	0.139199	0.528744	0	4.26476	2.81568	6.00427	0	aspartate_aminotransferase_AspC
RCA23_c17280	1.39202	0.528272	0.506523	0.695993	1.71842	0.667391	7.06549	5.00027	7.73381	1.04707	SurA_N-terminal_domain/PPIC-type_PPIASE_domain
RCA23_c17290	0.968362	0.117394	0.414428	0.347996	0.925302	0.500543	4.54059	2.83996	5.34586	0.241632	anthranilate_synthase_component_TrpE
RCA23_c17300	0.211829	0.234788	0.368381	0.347996	0.528744	1.00109	3.94649	1.96612	4.40247	0.0805439	putative_protein_soxG
RCA23_c17310	0.0907839	0.0586969	0.322333	0.0695993	0.264372	0.500543	4.66789	2.64577	5.99444	0	putative_protein_soxH
RCA23_c17320	0.151307	0.0586969	0	0.139199	0.264372	0.166848	5.32564	3.20405	6.49562	0	5-aminolevulinate_synthase_(EC_2.3.1.37)
RCA23_c17330	0.24209	0.0586969	0.0460476	0	0.132186	0	2.50369	1.48066	3.04636	0	sulfide_dehydrogenase_[flavocytochrome_c]_
RCA23_c17340	0.24209	0.410878	0.276285	0.139199	0.925302	0.500543	2.18542	1.31075	2.4076	0.322176	domain_of_unknown_function_DUF1791
RCA23_c17350	0.45392	0.117394	0.0460476	0.208798	0.132186	0.166848	5.53782	2.45159	4.98226	0	sulfur_dehydrogenase_subunit_SoxD_(EC_1.-.-.-)
RCA23_c17360	0.786794	0.176091	0.0460476	0.0695993	0.264372	0.166848	7.00184	3.42251	6.49562	0.161088	sulfur_dehydrogenase_subunit_SoxC_(EC_1.-.-.-)
RCA23_c17370	0.514442	0.176091	0.138143	0.0695993	0.132186	0.166848	11.1605	4.92745	9.43387	0.161088	sulfate_thiol_esterase_SoxB
RCA23_c17380	1.42228	0.93915	0.368381	0.347996	0.264372	1.66848	6.30166	2.8885	4.13715	0.0805439	diheme_cytochrome_c
RCA23_c17390	0.635487	0.176091	0.368381	0.139199	0.396558	1.16793	2.7583	1.69912	2.24055	0.0805439	sulfur_compound_chelating_protein_SoxZ
RCA23_c17400	0.514442	0.586969	0.322333	0.278397	1.05749	1.50163	1.97325	1.09229	1.71972	0.241632	protein_SoxY
RCA23_c17410	1.42228	1.52612	0.920951	0.417596	1.18967	2.33587	2.56734	1.60203	2.54518	0.724895	monoheme_cytochrome_SoxX_(sulfur_oxidation)
RCA23_c17420	0.24209	0.176091	0.322333	0.347996	0.132186	1.00109	4.94372	1.94185	3.83251	0.161088	thioredoxin_SoxW
RCA23_c17430	0.514442	0.117394	0.0460476	0.0695993	0.132186	0.500543	6.00461	1.74767	4.18628	0	cytochrome_c-type_biogenesis_protein_SoxV
RCA23_c17440	0.181568	0.117394	0.322333	0.278397	0.132186	0.166848	2.24908	0.84956	2.0047	0.0805439	protein_SoxS
RCA23_c17450	0.45392	0.234788	0.414428	0.556794	0.396558	0.333696	1.69742	0.898106	1.96539	0.0805439	transcriptional_regulator,_ArsR_family
RCA23_c17460	0.574965	0.0586969	0.0920951	0.139199	0.66093	0.333696	3.69188	2.16031	4.95278	0.161088	putative_soxT,_transmembrane_protein_DUF395
RCA23_c17470	6.44566	6.39796	3.08519	3.06237	10.8392	14.0152	5.3893	5.243	5.60136	3.70502	Predicted_transporter_component
RCA23_c17480	0.514442	0.352181	0.138143	0.278397	0.396558	0.166848	2.58856	2.06322	3.23307	0.241632	NAD-binding_protein
RCA23_c17490	0.484181	0.117394	0.0460476	0.208798	0	0.667391	2.22786	1.33502	2.92843	0.0805439	glyoxylate_reductase_GyaR
RCA23_c17500	0.363136	0.117394	0.0920951	0.139199	0.132186	0.333696	3.24631	1.57775	4.51057	0.161088	glutamyl-tRNA(Gln)_amidotransferase_subunit_A
RCA23_c17510	0.635487	0.234788	0.230238	0.139199	0.925302	0.166848	6.28044	2.59723	5.85686	0.161088	TRAP_dicarboxylate_transporter,_subunit_DctM
RCA23_c17520	0.423658	0.410878	0	0.0695993	0.132186	0.333696	3.79797	1.40784	2.81051	0.161088	TRAP_dicarboxylate_transporter,_subunit_DctQ
RCA23_c17530	1.96698	4.34357	0.736761	0.347996	2.51153	3.00326	6.238	2.9856	4.11749	0.644351	TRAP_dicarboxylate_transporter,_subunit_DctP
RCA23_c17540	2.51169	0.176091	0.736761	0.904791	1.71842	1.16793	1.6762	0.801014	1.01218	0.0805439	hypothetical_protein
RCA23_c17550	0.0907839	0.176091	0.276285	0.417596	0.264372	0.667391	4.01015	3.05842	5.76842	0.0805439	glycerol_kinase_(EC_2.7.1.30)
RCA23_c17560	0.393397	0.234788	0.276285	0.347996	0.264372	0	2.9917	1.6263	4.57936	0.0805439	ribosomal_RNA_large_subunit_methyltransferase_J
RCA23_c17570	0.847317	0.117394	0.368381	0.347996	0.132186	0.500543	4.81642	3.13123	5.27707	0.161088	putative_Ppx/GppA_phosphatase_family_protein
RCA23_c17580	0.484181	0.469575	0.0920951	0	0.264372	0	1.27306	0.485463	2.18158	0.0805439	Virulence_factor
RCA23_c17590	0.907839	0.997847	0.0920951	0	0.66093	0.667391	3.119	2.54868	4.22559	0.241632	hypothetical_protein
RCA23_c17600	0.817055	0.586969	0.138143	0.0695993	0.264372	0.166848	3.7131	2.20886	4.01922	0.161088	pterin_domain_containing_enzyme
RCA23_c17610	0	0.0586969	0.0920951	0.0695993	0.396558	0.166848	2.86439	1.6263	4.55971	0.161088	2-keto-3-deoxy-L-rhamnonate_aldolase_YfaU
RCA23_c17620	0.998623	0.293484	0.322333	0.417596	1.18967	0.667391	4.32841	2.40304	5.11984	0.402719	glucokinase_Glk
RCA23_c17630	0.0605226	0.0586969	0.0460476	0.139199	0.132186	0	3.22509	2.30595	5.44413	0	Uncharacterized_protein_conserved_in_bacteria
RCA23_c17640	0.423658	0.0586969	0.230238	0.487195	0.132186	0.333696	11.2242	6.35956	13.8265	0.241632	reductive_dehalogenase
RCA23_c17650	0.363136	0.117394	0	0.0695993	0.396558	0.333696	3.07657	2.06322	4.78573	0.0805439	Xanthine_and_CO_dehydrogenases_maturation_
RCA23_c17660	0.393397	0.117394	0.0920951	0.347996	0.264372	0.166848	2.94926	1.67485	3.11514	0.0805439	2-hydroxy-3-oxopropionate_reductase_GlxR
RCA23_c17670	0.544704	0.293484	0.690713	0.695993	1.32186	1.83533	3.81919	2.8885	3.37064	0.966527	3-hydroxybutyrate_dehydrogenase
RCA23_c17680	0.514442	0.0586969	0.414428	0.765592	1.45405	2.33587	6.36531	5.07309	7.51762	0.724895	dihydroxy-acid_dehydratase_IlvD
RCA23_c17690	0.181568	0.234788	0.322333	0.208798	0.396558	1.50163	3.28874	2.01467	3.88165	0	fumarylacetoacetate_hydrolase
RCA23_c17700	0	0	0	0.0695993	0.132186	0	0.891143	0.84956	1.14975	0	TfoX_C-terminal_domain
RCA23_c17710	4.87207	0.586969	1.65771	0.556794	9.3852	3.33696	2.67343	2.2574	1.76885	1.2887	nucleoside_diphosphate_kinase_(EC_2.7.4.6)
RCA23_c17720	0.0907839	0	0	0	0	0	3.14022	1.69912	3.3903	0	hypothetical_protein
RCA23_c17730	1.05915	0.234788	0.414428	0.556794	0.925302	0.834239	5.3893	3.34969	6.85921	0.0805439	ABC_transporter_ATP-binding_protein
RCA23_c17740	0.423658	0.117394	0	0.347996	0	1.00109	3.7131	2.03894	3.73424	0.161088	MarC_family_integral_membrane_protein
RCA23_c17750	0.332874	0.0586969	0	0.139199	0.132186	0.166848	2.50369	1.48066	2.78103	0.0805439	clan_AA_aspartic_protease,_TIGR02281_family
RCA23_c17760	0.0907839	0	0.0460476	0	0	0	1.40037	1.23793	1.8966	0.0805439	DNA_polymerase_III,_chi_subunit_(EC_2.7.7.7)
RCA23_c17770	0.544704	0.352181	0.414428	0.139199	1.18967	0.834239	5.70756	3.68952	8.18585	0.402719	cytosol_aminopeptidase_PepA
RCA23_c17780	0.544704	0	0.276285	0.0695993	1.45405	0.333696	7.32011	3.2526	5.1788	0.0805439	puative_permease,_YjgP/YjgQ_family
RCA23_c17790	0.302613	0.0586969	0.0920951	0	0.396558	0	4.7952	2.64577	5.64067	0.0805439	puative_permease,_YjgP/YjgQ_family
RCA23_c17800	0.544704	0.176091	0.276285	0.139199	0.528744	0.834239	9.9511	5.26727	10.6328	0.0805439	putative_organic_solvent_tolerance_protein
RCA23_c17810	0.45392	0.176091	0.460476	0.278397	0.528744	0.834239	4.92251	2.6215	5.22794	0.241632	periplasmic_chaperone_for_outer_membrane_
RCA23_c17820	0.121045	0.117394	0.138143	0.0695993	0.132186	0	2.97048	1.94185	3.9013	0.0805439	4-hydroxythreonine-4-phosphate_dehydrogenase_(EC_
RCA23_c17830	0.0302613	0	0.0920951	0	0	0.166848	2.18542	1.21366	2.8793	0	dimethyladenosine_transferase_(EC_2.1.1.-)
RCA23_c17840	0.302613	0.234788	0.138143	0.417596	0.132186	0	2.52491	1.60203	2.76137	0.161088	Domain_of_unknown_function_(DUF4167)
RCA23_c17850	0.121045	0.0586969	0.0460476	0	0.264372	0.166848	4.32841	2.08749	5.47361	0	[protein_release_factor]-glutamine_
RCA23_c17860	0.393397	0.176091	0.0920951	0.0695993	0.66093	0.500543	3.41605	2.54868	4.60884	0.241632	peptide_chain_release_factor_1
RCA23_c17870	0.332874	0	0	0.0695993	0.132186	0.166848	1.46402	0.84956	1.35612	0	Protein_of_unknown_function_(DUF1499)
RCA23_c17880	0.151307	0.176091	0.0460476	0.347996	0.132186	0.500543	3.26753	2.69432	4.54988	0.0805439	agmatinase_SpeB
RCA23_c17890	0.0605226	0	0	0	0	0	1.27306	0.77674	2.13245	0	alpha/beta_hydrolase
RCA23_c17900	0.151307	0	0.230238	0.0695993	0.132186	0.667391	2.97048	1.8933	4.01922	0	agmatinase_SpeB
RCA23_c17910	0.0907839	0.0586969	0.0460476	0	0.264372	0.166848	3.22509	2.06322	5.24759	0.0805439	hippurate_hydrolase_HipO
RCA23_c17920	0.0605226	0	0.0460476	0	0	0.333696	4.03136	2.40304	4.45161	0	protein_MazG
RCA23_c17930	0.211829	0.0586969	0.322333	0.278397	0.264372	0.333696	4.17989	2.64577	6.02392	0	ABC_transporter_periplasmic_iron-binding_protein_
RCA23_c17940	0.514442	0.117394	0.138143	0.278397	0.264372	0.166848	2.27029	1.84476	3.40995	0.161088	putative_peptidyl-prolyl_cis-trans_isomerase_Ppi
RCA23_c17950	0.847317	0.410878	0.368381	0.765592	0.925302	0.834239	2.80074	2.03894	3.58684	0.402719	putative_peptidyl-prolyl_cis-trans_isomerase_Ppi
RCA23_c17960	0.363136	0.352181	0.0920951	0.0695993	0.925302	0.667391	3.60701	2.47586	4.65798	0.402719	phosphoglycerate_kinase_(EC_2.7.2.3)
RCA23_c17970	0.151307	0.117394	0.138143	0.0695993	0.132186	0.834239	2.69465	1.6263	4.80538	0.0805439	fructose-bisphosphate_aldolase_class_1
RCA23_c17980	0.181568	0.0586969	0.0920951	0.139199	0.264372	0	1.4428	0.46119	1.6411	0.0805439	Septum_formation_initiator
RCA23_c17990	11.469	4.46096	4.23638	2.29678	10.1783	10.6783	5.96217	5.65564	5.95513	4.67155	pyruvate_dehydrogenase_E1_component_alpha_
RCA23_c18000	7.44428	4.05009	3.31542	1.73998	10.5749	7.84185	7.48985	5.48573	6.34821	4.91318	pyruvate_dehydrogenase_E1_component_beta_subunit_
RCA23_c18010	4.62998	1.937	0.552571	0.765592	3.30465	3.17011	4.66789	3.17978	5.11002	2.0136	dihydrolipoyllysine-residue_acetyltransferase_
RCA23_c18020	3.78266	2.17178	2.62471	2.08798	9.78176	17.519	7.27767	5.84983	4.80538	2.81904	serine_acetyltransferase_CysE
RCA23_c18030	0.0302613	0	0	0	0	0	1.82472	1.55348	2.41743	0.0805439	putative_gene_transfer_agent_protein
RCA23_c18040	0	0	0	0	0	0	0.106089	0.194185	0.432386	0	putative_gene_transfer_agent_large_terminase_
RCA23_c18050	0	0	0	0	0	0	1.50646	1.18938	2.48622	0	putative_gene_transfer_agent_large_terminase_
RCA23_c18060	0.24209	0.117394	0.138143	0.139199	0.132186	0	3.88284	2.11176	4.62849	0	aminodeoxychorismate_lyase
RCA23_c18070	1.39202	0.352181	0.18419	0.695993	1.8506	0.500543	6.4714	3.44679	8.62806	0.402719	3-oxoacyl-[acyl-carrier-protein]_synthase_FabF
RCA23_c18080	5.68913	0.352181	1.33538	1.25279	3.30465	1.66848	2.56734	1.72339	2.17176	0.885983	acyl_carrier_protein_AcpP
RCA23_c18090	0.302613	0.293484	0.230238	0	0.528744	0.500543	2.92804	1.57775	3.22324	0.402719	3-oxoacyl-[acyl-carrier-protein]_reductase_(EC_
RCA23_c18100	0.635487	0.117394	0.322333	0.417596	0.132186	0.333696	2.69465	1.72339	3.94061	0.161088	malonyl_CoA-acyl_carrier_protein_transacylase
RCA23_c18110	2.69326	1.40873	2.21028	0.417596	6.6093	5.67283	2.67343	2.47586	2.04401	2.5774	30S_ribosomal_protein_S6
RCA23_c18120	1.39202	1.58482	2.11819	0.278397	5.94837	6.00652	1.97325	1.60203	1.56249	4.51046	30S_ribosomal_protein_S18
RCA23_c18130	2.23934	1.11524	2.57866	0.765592	5.15525	2.66957	4.51937	2.64577	3.42961	3.38284	50S_ribosomal_protein_L9
RCA23_c18140	6.35487	4.22618	5.66385	2.78397	12.6899	12.013	12.5397	8.34996	8.53962	5.47698	trigger_factor_(TF)
RCA23_c18150	0.574965	0.293484	0.322333	0.278397	1.05749	0.667391	1.69742	0.77674	1.14975	0.402719	tRNA-Leu
RCA23_c18160	5.38651	5.16533	3.72985	1.04399	9.12083	5.67283	4.73155	2.6215	2.93826	3.62447	nitrogen_regulatory_protein_P-II_family
RCA23_c18170	13.4965	12.5024	7.96623	1.80958	17.9773	28.0304	13.9825	7.08776	8.19568	11.1956	glutamine_synthase_GlnA
RCA23_c18190	0.423658	0.117394	0	0.208798	0.132186	0.333696	2.92804	1.31075	4.44178	0	Protein_of_unknown_function_(DUF3445)
RCA23_c18180	0.0605226	0	0	0	0	0.333696	4.77398	3.37397	7.21298	0.0805439	dimethylsulfoniopropionate_lyase_DddP_(EC_
RCA23_c18200	1.27097	0.234788	0.0460476	0.765592	0.528744	1.00109	2.27029	1.96612	3.07584	0.0805439	Uncharacterized_conserved_protein
RCA23_c18210	0.121045	0	0.0920951	0	0.264372	0.166848	1.90959	1.21366	2.73189	0	hypothetical_protein
RCA23_c18220	0.968362	0.76306	0.736761	0.278397	1.98279	1.66848	4.41328	2.30595	5.83721	1.04707	adenylosuccinate_lyase_PurB
RCA23_c18230	0.24209	0.0586969	0.276285	0.208798	0.396558	0.500543	1.54889	0.801014	1.20872	0.161088	putative_nitrile_hydratase,_beta_subunit
RCA23_c18240	0.272352	0	0.138143	0.0695993	0.396558	0	0.933579	0.582555	1.16941	0	Nitrile_hydratase_beta_subunit
RCA23_c18250	0.514442	0.117394	0.0920951	0.0695993	0.264372	0.333696	1.65498	0.995199	2.2602	0.0805439	nitrile_hydratase_alpha_subunit_NthA
RCA23_c18260	0.151307	0.0586969	0.0460476	0	0	0	2.73708	1.86903	3.81286	0.0805439	EamA-like_transporter_family
RCA23_c18270	0.272352	0.0586969	0.138143	0.0695993	0.396558	0	4.15867	2.23313	4.75624	0.0805439	putative_lipid_A_biosynthesis_lauroyl_
RCA23_c18280	0.211829	0.117394	0	0.0695993	0.396558	0	4.66789	1.94185	4.05853	0.0805439	Uncharacterized_secreted_protein
RCA23_c18290	11.6203	2.87615	1.56562	0.765592	4.89088	2.66957	13.5793	7.52467	14.5734	2.73849	aconitate_hydratase_AcnA
RCA23_c18300	0.181568	0.0586969	0.0460476	0.139199	0.132186	0.667391	1.90959	1.21366	2.74172	0.322176	cytochrome_c_biogenesis_protein_CcmG
RCA23_c18310	0.302613	0.176091	0.276285	0.278397	0.264372	1.50163	3.39483	2.37877	5.75859	0	cytochrome_c-type_biogenesis_protein_CcmC
RCA23_c18320	0.45392	0.0586969	0.138143	0.139199	0.132186	0.166848	2.48247	1.57775	3.71459	0	cytochrome_c-type_biogenesis_protein_CcmB
RCA23_c18330	0.121045	0.0586969	0.0920951	0.0695993	0.132186	0.166848	2.0369	1.55348	3.61632	0	cytochrome_c_biogenesis_ATP-binding_export_
RCA23_c18340	0.544704	0	0.0460476	0.139199	0.396558	0.333696	2.0369	1.09229	2.4076	0	Uncharacterized_conserved_protein
RCA23_c18350	0.817055	0.176091	0.322333	0.347996	0.66093	1.50163	5.49538	3.83516	5.67015	0.483263	protein_export_membrane_protein_SecF
RCA23_c18360	1.69463	0.704363	1.10514	1.11359	2.51153	3.5038	6.8321	5.09736	8.03845	0.402719	protein_export_membrane_protein_SecD
RCA23_c18370	2.36038	0.76306	0.782809	0.765592	2.51153	2.16902	1.71863	1.60203	2.30933	0.724895	putative_immunogenic_membrane_protein_YajC
RCA23_c18380	0.786794	0.528272	0.460476	0.139199	2.24716	1.16793	4.66789	2.69432	5.56205	0.966527	seryl-tRNA_synthetase_(EC_6.1.1.11)
RCA23_c18390	0	0	0	0	0	0	0.763837	0.121366	0.45204	0	Lysophospholipase
RCA23_c18400	1.96698	0.234788	0.414428	0.208798	1.18967	0.667391	5.45295	2.86423	7.32108	0.241632	GTP-binding_protein_EngA
RCA23_c18410	3.17744	0.704363	0.966999	1.46158	2.24716	0.333696	4.41328	3.22833	5.93548	0.402719	putative_quinoprotein
RCA23_c18420	1.08941	0.469575	0.230238	0.556794	1.18967	1.16793	1.90959	1.2622	2.53535	0.563807	Uncharacterized_protein_conserved_in_bacteria
RCA23_c18430	1.4828	0.469575	0.460476	0.556794	2.64372	3.33696	5.28321	2.74286	4.56953	0.805439	RND_efflux_transporter,_MFP_subunit
RCA23_c18440	3.23796	0.93915	1.74981	1.73998	3.83339	4.1712	18.5443	10.5831	18.8874	1.53033	RND_efflux_transporter,_permease_protein
RCA23_c18450	0.393397	0.176091	0.0920951	0.139199	0.528744	0.500543	8.74169	5.63137	9.5518	0.241632	ABC_transporter_ATP-binding_protein
RCA23_c18460	0.69601	0.176091	0.322333	0.556794	0.528744	0.500543	5.3893	3.34969	7.95	0.0805439	LysM_domain
RCA23_c18470	0.423658	0	0.18419	0.278397	0.264372	0.166848	9.12361	3.90798	5.70946	0.161088	protein_RarD
RCA23_c18480	3.48005	0.997847	1.33538	1.32239	3.70121	5.17228	6.49262	3.27687	5.63084	1.61088	superoxide_dismutase_SodB
RCA23_c18490	0.605226	0.117394	0.18419	0	0.925302	0.166848	3.50092	1.82049	3.5377	0.483263	sarcosine_oxidase_subunit_SoxG
RCA23_c18500	2.2696	0.352181	0.276285	0.278397	1.71842	0.667391	12.179	7.28194	13.9936	0.0805439	sarcosine_oxidase_alpha_subunit_SoxA
RCA23_c18510	0.151307	0	0.0920951	0	0	0	1.29428	1.01947	1.90643	0	sarcosine_oxidase_subunit_SoxD
RCA23_c18520	0.786794	0.76306	0.138143	0.0695993	1.18967	0.500543	4.54059	2.71859	6.31873	0.402719	sarcosine_oxidase_beta_subunit_SoxB
RCA23_c18530	0.272352	0.117394	0	0.139199	0.264372	0.166848	2.82195	2.35449	3.81286	0.0805439	cytochrome_c-type_biogenesis_protein_CycH
RCA23_c18540	0.0605226	0	0.0460476	0	0.264372	0	1.37915	1.09229	2.76137	0	RNAse_H-fold_protein_YqgF
RCA23_c18550	0.0605226	0	0.0920951	0	0.132186	0	1.01845	0.655375	1.61162	0.0805439	Predicted_Fe-S_protein
RCA23_c18560	0.181568	0	0	0	0.132186	0.166848	2.29151	1.50493	3.85217	0	hypothetical_protein
RCA23_c18570	0.181568	0.117394	0	0.139199	0.264372	0.166848	2.33395	1.67485	3.52788	0	Predicted_permeases
RCA23_c18580	0.574965	0.117394	0.138143	0.139199	0.396558	0.166848	2.84317	1.86903	3.47874	0.241632	tRNA-U16,U17-dihydrouridine_synthase
RCA23_c18590	0	0	0	0	0	0	0.169742	0.0485463	0.0589617	0	putative_peroxiredoxin_(thioredoxin_reductase)
RCA23_c18600	0	0	0	0	0	0	0.148524	0.121366	0.108096	0	benzaldehyde_dehydrogenase
RCA23_c18610	0	0	0	0	0	0	0.0848708	0.0728194	0.0393078	0	hypothetical_protein
RCA23_c18620	0.605226	0.117394	0	0.139199	0	0.667391	4.37085	2.57295	5.12967	0	Putative_NADP-dependent_oxidoreductases
RCA23_c18630	0.121045	0.117394	0	0.139199	0.264372	0.166848	3.64944	2.45159	5.46379	0	MFS-type_transporter
RCA23_c18640	0.181568	0.176091	0	0.0695993	0.132186	0.333696	2.18542	2.20886	3.32151	0	sorbitol_dehydrogenase
RCA23_c18650	0.181568	0	0	0.139199	0.132186	0	3.20387	2.35449	3.40013	0.0805439	6-hydroxynicotinate_3-monooxygenase
RCA23_c18660	0.0605226	0.176091	0.138143	0.0695993	0	0.333696	1.23063	1.04374	2.52553	0.241632	YtoQ_family_protein
RCA23_c18670	0.514442	0	0.138143	0.417596	0.396558	0	3.64944	2.13604	5.37534	0	glycerate_kinase
RCA23_c18680	0.181568	0.0586969	0	0.139199	0.264372	0.500543	2.14299	1.16511	2.93826	0.0805439	putative_carboxymuconolactone_decarboxylase
RCA23_c18690	0.332874	0.352181	0.138143	0.347996	1.18967	1.50163	6.57749	3.71379	9.34543	0.0805439	2,4-dienoyl-CoA_reductase_[NADPH]
RCA23_c18700	0.332874	0	0.18419	0.487195	1.05749	1.00109	4.22232	2.86423	5.44413	0.322176	thiamine_pyrophosphate_protein
RCA23_c18710	0.0302613	0	0.0460476	0.139199	0	0	3.90406	1.9904	3.89147	0	rffG/rfbB:_dTDP-glucose_4,6-dehydratase
RCA23_c18720	0.121045	0	0.0460476	0	0	0.166848	4.51937	2.37877	5.1395	0	Glycosyl_transferase_family_2
RCA23_c18730	0.211829	0.0586969	0	0.208798	0.528744	0.333696	4.75276	3.76234	7.42918	0	choline_dehydrogenase_BetA
RCA23_c18740	0.423658	0.234788	0.276285	0.278397	1.05749	0.667391	3.05535	2.08749	3.92095	0.241632	succinyl-CoA:3-ketoacid-coenzyme_A_transferase_
RCA23_c18750	0.726271	0.410878	0.644666	0.487195	0.925302	1.00109	7.10793	3.37397	5.6505	0.885983	succinyl-CoA:3-ketoacid-coenzyme_A_transferase_
RCA23_c18760	0	0.0586969	0.0460476	0	0	0	2.48247	1.09229	2.56483	0	hypothetical_membrane_protein
RCA23_c18770	0.968362	0.0586969	0.230238	0.0695993	0.396558	0.667391	4.68911	2.45159	7.0361	0.322176	putative_dimethyl_sulfoniopropionate_demethylase_
RCA23_c18780	0.272352	0.0586969	0.0460476	0.278397	0.264372	0.166848	6.28044	3.98079	8.89339	0	hydantoin_utilization_protein_A
RCA23_c18790	0.121045	0.0586969	0.0920951	0.0695993	0.132186	0.667391	4.54059	2.8885	7.13437	0.161088	hydantoin_utilization_protein_B
RCA23_c18800	0.181568	0.117394	0.0460476	0.0695993	0.132186	0	4.15867	2.6215	5.05105	0	FAD_dependent_oxidoreductase
RCA23_c18810	0.181568	0.176091	0.0920951	0.278397	0.396558	0.333696	3.20387	1.94185	3.87182	0.0805439	NAD_dependent_epimerase/dehydratase_family
RCA23_c18820	0.121045	0	0.0460476	0.0695993	0	0	2.24908	1.28648	2.61397	0	Uncharacterized_conserved_protein
RCA23_c18830	0.0605226	0.0586969	0	0	0	0	2.92804	1.55348	4.17645	0	Tetratricopeptide_repeat
RCA23_c18840	0.0605226	0	0.0460476	0.208798	0.132186	0	2.01568	1.50493	2.89895	0.161088	Uncharacterized_conserved_protein
RCA23_c18850	0.0605226	0.0586969	0	0	0	0	2.46125	1.48066	2.84982	0	putative_diaminopropionate_ammonia-lyase
RCA23_c18860	0.121045	0.0586969	0.0460476	0	0.132186	0	3.96771	2.69432	4.32386	0.0805439	Xaa-Pro_aminopeptidase
RCA23_c18870	0.0605226	0	0	0	0	0.166848	2.3976	1.65057	2.54518	0	Maleate_cis-trans_isomerase
RCA23_c18880	0.0605226	0.0586969	0	0.0695993	0	0	2.88561	1.8933	3.54753	0	putative_3-oxoadipate_enol-lactonase_2,_
RCA23_c18890	0.24209	0.117394	0	0	0	0	3.07657	1.84476	4.64815	0	Amino_acid_synthesis
RCA23_c18900	0.151307	0.117394	0	0.0695993	0	0.333696	3.98893	2.6215	4.75624	0	limonene_1,2-monooxygenase_LimB
RCA23_c18910	0.151307	0.0586969	0	0	0.132186	0	3.92527	2.59723	5.6505	0.0805439	aldehyde_dehydrogenase,_cytosolic
RCA23_c18920	0.363136	0	0.0460476	0	0	0.166848	6.02583	3.51961	7.22281	0.161088	ABC_transporter,_spermidine/putrescine_import,_
RCA23_c18930	0.151307	0.0586969	0.138143	0.0695993	0	0.166848	5.94096	3.20405	6.66267	0.322176	ABC_transporter,_spermidine/putrescine_import,_
RCA23_c18940	0.544704	0.469575	0.552571	0.626394	1.45405	3.00326	6.13192	2.42731	4.0487	0.322176	ABC_transporter,_spermidine/putrescine_import,_
RCA23_c18950	0.635487	0.410878	1.05909	1.46158	2.64372	1.00109	7.70203	4.05361	6.24994	0.724895	ABC_transporter,_spermidine/putrescine_import,_
RCA23_c18960	1.75516	0.234788	0.368381	0.347996	0.925302	1.50163	2.37638	1.38357	2.42726	0.322176	putative_nitrilotriacetate_monooxygenase_
RCA23_c18970	0.121045	0	0.0920951	0.0695993	0.132186	0.166848	2.9917	0.995199	2.75155	0.0805439	Caenorhabditis_protein_of_unknown_function,_
RCA23_c18980	1.51307	0.352181	0.874904	0.347996	1.58623	0.667391	6.17435	2.83996	4.11749	0.563807	DNA-binding_regulatory_protein,_YebC/PmpR_family
RCA23_c18990	0.484181	0.117394	0.0920951	0.208798	0.132186	0.500543	8.25369	4.70899	9.94488	0.161088	sodium/sulphate_symporter
RCA23_c19000	0.181568	0	0.0460476	0.208798	0.264372	0	4.11623	2.08749	5.5424	0.0805439	Permeases_of_the_drug/metabolite_transporter_
RCA23_c19010	0.756533	0.117394	0.0460476	0.139199	0.396558	0	2.92804	1.31075	4.01922	0.322176	Uncharacterized_protein_conserved_in_bacteria
RCA23_c19020	0	0	0	0.0695993	0	0	1.6762	1.09229	2.6631	0	osmotically_inducible_OsmC-like_protein
RCA23_c19030	0.393397	0.0586969	0.0460476	0.139199	0	0.166848	6.36531	3.51961	8.90322	0	short_chain_enoyl-CoA_hydratase_(EC_
RCA23_c19040	0.181568	0	0	0.0695993	0	0	2.67343	1.86903	4.42213	0.0805439	transcriptional_regulator,_XRE_family_with_
RCA23_c19050	0.0302613	0	0	0.0695993	0	0	1.54889	0.922379	2.12262	0	thioesterase-like_protein
RCA23_c19060	0.0907839	0.0586969	0.0920951	0	0.132186	0.667391	3.22509	2.01467	4.63832	0.0805439	benzoyl-CoA_oxygenase,_component_A_(EC_
RCA23_c19070	0.272352	0.117394	0.18419	0.487195	1.05749	1.16793	6.13192	4.02934	7.0361	0.241632	benzoyl-CoA_oxygenase,_component_B_(EC_
RCA23_c19080	0.484181	0	0.506523	1.04399	1.32186	1.33478	6.74723	3.90798	8.15637	0.483263	2,3-dihydro-2,3-dihydroxybenzoyl-CoA_ring_
RCA23_c19090	0	0	0	0	0	0	1.3155	0.412643	1.84747	0	Domain_of_unknown_function_(DUF309)
RCA23_c19100	0.0605226	0	0	0	0.132186	0	1.78229	1.2622	2.97757	0	alpha/beta_hydrolase
RCA23_c19110	0	0	0.0920951	0.139199	0	0.333696	3.8404	2.83996	5.94531	0	benzoate-CoA_ligase_(EC_6.2.1.25)
RCA23_c19120	0.0605226	0	0	0	0.132186	0	1.52767	0.995199	2.85964	0	putative_5-formyltetrahydrofolate_cyclo-ligase_
RCA23_c19130	0.635487	0.234788	0.138143	0.0695993	0.528744	0	4.58302	3.20405	7.51762	0.0805439	magnesium_transporter_MgtE
RCA23_c19140	0.0302613	0	0	0.139199	0.264372	0.166848	3.3524	2.57295	5.60136	0.0805439	guanine_deaminase_(EC_3.5.4.3)
RCA23_c19150	0.45392	0.0586969	0.0460476	0.0695993	0.264372	0	3.30996	1.9904	5.0314	0	putative_hydroxydechloroatrazine_
RCA23_c19160	0.514442	0	0.0460476	0.208798	0.396558	0	2.35516	1.01947	3.24289	0.402719	putative_inositol_monophosphatase_family_protein
RCA23_c19170	0.0907839	0.117394	0.0460476	0	0.132186	0	1.61255	0.631102	1.29716	0	putative_helix-turn-helix_protein
RCA23_c19180	0.0907839	0.117394	0.0460476	0.139199	0.264372	0.166848	3.4797	2.01467	4.42213	0.0805439	putative_alcohol_dehydrogenase
RCA23_c19190	14.5859	14.146	21.7345	7.72552	52.0813	63.2353	16.3376	12.2822	6.74129	11.5983	putative_inner_membrane_protein
RCA23_c19200	362.016	10.9176	13.8603	28.8837	30.0062	20.3554	10.6513	10.7287	5.34586	3.46339	hypothetical_protein
RCA23_c19210	0.272352	0.0586969	0	0.0695993	0.264372	0	1.57011	1.04374	2.41743	0.0805439	putative_N-acetylmuramoyl-L-alanine_amidase_amiD
RCA23_c19220	0.726271	0.0586969	0.0920951	0.139199	0.793116	0.333696	2.0369	1.40784	2.38795	0.161088	hypothetical_protein
RCA23_c19230	1.24071	0.234788	0.552571	0.208798	0.925302	0.333696	5.64391	3.27687	7.13437	0.322176	aspartyl/glutamyl-tRNA(Asn/Gln)_amidotransferase_
RCA23_c19240	0.69601	0.117394	0.18419	0.278397	0.396558	0.333696	1.12454	0.84956	2.11279	0.322176	aspartyl/glutamyl-tRNA(Asn/Gln)_amidotransferase_
RCA23_c19250	0.0907839	0.0586969	0	0.139199	0	0.166848	1.54889	0.728194	1.58214	0	putative_deaminase
RCA23_c19260	0.635487	0.0586969	0.0460476	0.0695993	0.132186	0.166848	2.16421	1.9904	2.95791	0.0805439	putative_ribosomal_large_subunit_pseudouridine_
RCA23_c19270	0.302613	0	0.0460476	0.139199	0.264372	0	3.24631	2.54868	5.77825	0.0805439	molybdate_ABC_transporter,_ATP-binding_protein_
RCA23_c19280	0.181568	0	0	0.0695993	0	0	2.35516	1.79621	3.36082	0	molybdate_ABC_transporter,_pemease_protein_ModB
RCA23_c19290	0.272352	0.0586969	0.0460476	0.0695993	0	0	2.69465	1.82049	3.76372	0	molybdate_ABC_transporter,_substrate_binding_
RCA23_c19300	0.0605226	0.117394	0.0460476	0	0.264372	0.333696	1.4428	1.09229	3.08566	0.0805439	NTP_pyrophosphohydrolases_including_oxidative_
RCA23_c19310	0.181568	0	0.18419	0.139199	0.132186	0.333696	2.71587	1.3593	2.58449	0.0805439	Uncharacterized_protein_conserved_in_bacteria
RCA23_c19320	1.42228	1.05654	0.828856	0.695993	1.98279	2.16902	4.73155	3.10696	4.91348	0.885983	aspartate_kinase_(EC_2.7.2.4)
RCA23_c19330	0.665749	0.293484	0.276285	0.487195	0.925302	0.166848	6.53505	4.66044	8.4217	0.0805439	phosphoenolpyruvate-protein_phosphotransferase_
RCA23_c19340	0.393397	0.0586969	0.0460476	0.278397	0.396558	0	1.33672	1.06802	1.98504	0.0805439	Predicted_acetyltransferase
RCA23_c19350	0.332874	0.234788	0.276285	0.417596	0.264372	0.166848	1.84594	1.33502	1.8966	0	Conserved_protein/domain_typically_associated_
RCA23_c19360	0.907839	0.410878	0.276285	0.487195	0.925302	1.16793	5.3893	3.59242	8.00897	0.563807	putative_sulfate_transporter
RCA23_c19370	0.211829	0.0586969	0.0460476	0.208798	0.396558	0	2.63099	1.8933	3.92095	0.161088	methylthioadenosine_phosphorylase_(EC_2.4.2.28)
RCA23_c19380	0.272352	0	0.230238	0.0695993	0.528744	0.333696	2.22786	1.43212	2.74172	0.161088	adenine_phosphoribosyltransferase_(EC_2.4.2.7)
RCA23_c19390	0.211829	0	0	0.139199	0.528744	0.333696	1.86716	1.38357	2.52553	0.0805439	ribosomal-protein-alanine_acetyltransferase_RimJ
RCA23_c19400	1.18019	0.176091	0.276285	0.417596	0.528744	0.333696	5.89852	3.17978	7.19333	0.483263	uncharacterized_zinc_protease_YmxG
RCA23_c19410	1.30124	0.469575	0.552571	0.347996	1.18967	0.834239	5.55904	3.51961	6.54475	0.161088	threonine_synthase_ThrC
RCA23_c19420	0.514442	0.117394	0.138143	0.139199	0.925302	0	3.88284	2.03894	4.42213	0.241632	Uncharacterized_conserved_protein
RCA23_c19430	3.87345	1.46742	1.934	1.53118	5.94837	3.8375	7.32011	4.41771	5.20828	2.33577	cytochrome_c_oxidase_subunit_3
RCA23_c19440	1.81568	0.821756	1.33538	0.487195	3.17246	2.66957	5.47417	3.08269	4.24524	2.0136	cytochrome_c_oxidase_assembly_protein_CtaG
RCA23_c19450	3.81292	0.76306	0.368381	1.25279	3.30465	2.16902	5.85609	3.08269	7.04592	0.483263	protoheme_IX_farnesyltransferase_CtaB
RCA23_c19460	6.05226	2.75875	3.26938	2.15758	8.4599	8.50924	8.48708	4.75754	5.67015	2.73849	cytochrome_c_oxidase_subunit_2_precursor
RCA23_c19470	0.24209	0.0586969	0.230238	0.208798	0.132186	0.166848	3.81919	2.9856	5.89617	0.161088	protein_TldD
RCA23_c19480	0.0302613	0.0586969	0	0	0	0	2.71587	1.74767	4.45161	0	DNA_protecting_protein_DprA
RCA23_c19490	1.3315	0.528272	0.506523	0.835191	1.8506	2.00217	8.2749	5.8741	11.9791	0.885983	DNA_topoisomerase_TopA
RCA23_c19500	0.0302613	0.117394	0	0	0	0	2.69465	1.67485	4.3042	0.241632	fructose-bisphosphate_aldolase_Fba
RCA23_c19510	0.0605226	0.117394	0.0460476	0	0.132186	0	4.30719	2.28167	5.25742	0	5-deoxy-glucuronate_isomerase_IolB
RCA23_c19520	0.0605226	0.0586969	0.0460476	0.0695993	0.132186	0.166848	2.9917	1.72339	4.11749	0	5-dehydro-2-deoxygluconokinase_(EC_2.7.1.92)
RCA23_c19530	0.332874	0.176091	0.138143	0.208798	0.793116	0.166848	5.53782	3.56815	8.17602	0.0805439	3D-(3,5/4)-trihydroxycyclohexane-1,2-dione_
RCA23_c19540	0.726271	0.176091	0.138143	0.278397	0.793116	0.667391	6.17435	4.07789	6.68233	0.402719	Predicted_membrane_protein
RCA23_c19550	0.272352	0.0586969	0.0460476	0.0695993	0	0	1.8035	0.752467	1.83764	0.161088	5-hydroxyisourate_hydrolase_UraH
RCA23_c19560	0.393397	0.352181	0.368381	0.278397	1.8506	1.83533	4.28598	2.91278	5.14932	0.322176	uric_acid_degradation_bifunctional_protein_PucL
RCA23_c19570	0.847317	0.469575	0.230238	0.556794	1.05749	0.500543	2.80074	1.84476	3.51805	0.161088	putative_allantoin_catabolism_protein_YlbA
RCA23_c19580	0.0907839	0	0	0.0695993	0.132186	0.166848	4.24354	3.05842	6.28925	0	N-methylglutamate_dehydrogenase_subunit_A_
RCA23_c19590	0	0.0586969	0	0	0	0	1.29428	0.946652	1.71972	0	sarcosine_oxidase_subunit_SoxD
RCA23_c19600	0.211829	0	0	0.0695993	0	0	7.44741	5.19445	9.46335	0	sarcosine_oxidase_alpha_subunit_SoxA
RCA23_c19610	0.0302613	0	0	0	0.132186	0	1.6762	1.33502	2.11279	0.0805439	sarcosine_oxidase_subunit_SoxG
RCA23_c19620	0.0302613	0.0586969	0	0.208798	0.132186	0	2.90682	1.79621	4.68746	0	putative_HTH-type_transcriptional_regulator,_
RCA23_c19630	0.121045	0	0	0.139199	0	0	2.52491	1.57775	3.7932	0.161088	transcriptional_regulator,_XRE_family_with_cupin_
RCA23_c19640	0.24209	0	0.0920951	0	0	0.333696	1.35793	0.825287	2.22089	0.0805439	putative_membrane_protein
RCA23_c19650	0	0	0	0	0	0	3.43727	1.31075	3.07584	0	SnoaL-like_domain
RCA23_c19660	0	0	0.0920951	0	0.132186	0	2.16421	0.946652	2.18158	0	uncharacterized_domain_1
RCA23_c19670	0.211829	0.117394	0.0460476	0.0695993	0	0	2.69465	1.65057	3.78338	0.0805439	putative_phosphoesterase
RCA23_c19680	0.484181	0	0.0460476	0.278397	0.264372	0.333696	6.51383	4.6119	11.812	0	putative_DEAD/DEAH_box_helicase
RCA23_c19690	0.574965	0.352181	0.138143	0.0695993	0	0.166848	3.4797	2.28167	5.42448	0	bidunctional_enzyme_FolD
RCA23_c19700	1.02888	0.821756	0.414428	0.278397	0.264372	0.500543	7.59594	4.05361	7.56675	0.644351	Formate-tetrahydrofolate_ligase_(EC_6.3.4.3)
RCA23_c19710	0.514442	0	0.0460476	0.417596	0.793116	0.166848	2.37638	1.57775	3.26255	0.161088	MOSC_domain
RCA23_c19720	9.56257	5.51751	5.15733	5.77674	17.052	20.3554	11.5	9.61216	10.8391	3.54393	cell_division_protease_FtsH
RCA23_c19730	0.24209	0.0586969	0	0.0695993	0.132186	0	3.41605	2.03894	4.884	0.0805439	tRNA(Ile)-lysidine_synthase_TilS
RCA23_c19740	0.423658	0	0.0460476	0	0.396558	0.166848	2.27029	1.40784	2.48622	0	Uncharacterized_protein_conserved_in_bacteria
RCA23_c19750	0.635487	0.234788	0.0920951	0.139199	0.793116	0.500543	1.48524	0.873833	1.97522	0.0805439	peptidoglycan-associated_lipoprotein_Pal
RCA23_c19760	0.998623	0.352181	0.322333	0.208798	1.45405	1.16793	4.54059	2.71859	5.67998	0.241632	Tol-Pal_system_beta_propeller_repeat_protein_
RCA23_c19770	0.393397	0.234788	0.0460476	0.208798	0.264372	0.667391	2.73708	1.8933	4.34351	0	Cell_division_and_transport-associated_protein_
RCA23_c19780	0.423658	0.117394	0.0460476	0.208798	0.132186	0.166848	1.46402	1.14084	2.8793	0	Cell_division_and_transport-associated_protein_
RCA23_c19790	0.484181	0.469575	0.0920951	0.347996	1.05749	0.333696	2.29151	1.84476	3.50822	0.0805439	Cell_division_and_transport-associated_protein_
RCA23_c19800	0.0605226	0	0	0.0695993	0	0.166848	1.12454	0.606828	1.54283	0.0805439	acyl-CoA_thioester_hydrolase
RCA23_c19810	0.484181	0.0586969	0.0460476	0	0.264372	0.166848	1.86716	1.06802	3.00705	0.161088	hypothetical_protein
RCA23_c19820	0.24209	0	0.18419	0.139199	0.793116	0.333696	3.22509	2.23313	4.87417	0.0805439	Holliday_junction_DNA_helicase_subunit_RuvB
RCA23_c19830	0.332874	0.117394	0	0.208798	0.264372	0.333696	2.33395	1.84476	4.2649	0.161088	Holliday_junction_DNA_helicase_subunit_RuvA
RCA23_c19840	0.605226	0.117394	0.138143	0.278397	1.18967	0.166848	1.82472	1.21366	3.20359	0.0805439	Holliday_junction_endonuclease_RuvC_(EC_
RCA23_c19850	1.42228	0.821756	0.276285	0.417596	2.64372	3.8375	2.67343	2.03894	4.68746	0.724895	putative_ribosomal_protein_L11_methyltransferase
RCA23_c19860	1.72489	0.293484	0.552571	0.765592	1.58623	1.83533	3.94649	2.28167	4.95278	0.563807	peptide_methionine_sulfoxide_reductase_MsrA
RCA23_c19870	0.302613	0.0586969	0.0920951	0.0695993	0.264372	0.166848	9.12361	3.83516	8.9327	0.0805439	hypothetical_protein,_major_facilitator_
RCA23_c19880	1.4828	0.586969	0.322333	0.208798	1.8506	1.33478	6.17435	3.00987	7.19333	0.241632	L-lactate_dehydrogenase_IldD
RCA23_c19890	0.272352	0.176091	0.0460476	0.0695993	0	0	9.80258	4.73326	9.68937	0.0805439	BCCT_family_transporter_involved_in_DMSP_uptake
RCA23_c19900	0.393397	0	0	0.208798	0.264372	0	5.21955	2.96132	6.19098	0.0805439	putative_MFS-type_transporter
RCA23_c19910	5.38651	2.17178	2.99309	1.73998	7.27023	7.17446	7.63837	4.41771	5.10019	1.77197	50S_ribosomal_protein_L25
RCA23_c19920	0.302613	0.234788	0.0920951	0.208798	0.264372	0.166848	3.14022	1.9904	3.94061	0	peptidyl-tRNA_hydrolase_Pth
RCA23_c19930	0.0907839	0.0586969	0	0	0	0	2.60978	2.16031	3.74407	0	Uncharacterized_protein_conserved_in_bacteria
RCA23_c19940	0.302613	0.176091	0.138143	0.278397	0.396558	0.500543	1.33672	1.43212	1.78851	0	Uncharacterized_protein_conserved_in_bacteria
RCA23_c19950	2.51169	0.821756	2.34843	1.39199	5.41962	3.5038	5.83487	4.66044	5.44413	0.724895	tryptophan_synthase_beta_chain_TrpB
RCA23_c19960	0.24209	0.176091	0.230238	0.139199	0.528744	0.333696	1.84594	1.40784	2.24055	0	phosphoribosylanthranilate_isomerase_(EC_
RCA23_c19970	0.635487	0.352181	0.598618	0.347996	1.98279	1.50163	1.90959	1.3593	2.04401	0.322176	hypothetical_protein
RCA23_c19980	1.57359	0.821756	1.65771	1.53118	2.7759	2.16902	2.50369	1.96612	2.0047	0.483263	integration_host_factor_beta_subunit_IhfB
RCA23_c19990	10.8941	2.70006	4.51266	1.46158	11.368	5.17228	14.3219	7.71886	10.3576	4.42991	30S_ribosomal_protein_S1
RCA23_c20000	0	0	0	0.139199	0.264372	0	2.05812	1.18938	2.30933	0	hypothetical_protein
RCA23_c20010	0.0907839	0.0586969	0	0.139199	0.132186	0	2.48247	2.01467	4.31403	0	ABC-type_sugar_transport_system,_periplasmic_
RCA23_c20020	0.0605226	0	0.0460476	0.139199	0	0.166848	5.30443	3.20405	8.85408	0	putative_phytanoyl-CoA_dioxygenase
RCA23_c20030	0.211829	0.0586969	0.0460476	0.278397	0	0	3.24631	2.23313	4.03888	0	aldo/keto_reductase
RCA23_c20040	0.151307	0	0	0	0.264372	0	2.05812	1.28648	2.19141	0	cytidylate_kinase_Cmk
RCA23_c20050	0.907839	0.234788	0.0460476	0.208798	0.925302	0.834239	3.81919	2.40304	7.07541	0.241632	3-phosphoshikimate_1-carboxyvinyltransferase_(EC_
RCA23_c20060	0.363136	0.234788	0.138143	0.139199	0.528744	0.333696	2.33395	1.60203	3.26255	0	tRNA_(guanine-N(7)-)-methyltransferase_TrmB
RCA23_c20070	0.877578	0.117394	0.552571	0.208798	1.32186	1.50163	5.58026	3.68952	5.67998	0.322176	methionine_adenosyltransferase_(EC_2.5.1.6)
RCA23_c20080	0.423658	0.117394	0.0460476	0.278397	0.264372	0.333696	5.07103	3.15551	6.69215	0.0805439	apolipoprotein_N-acyltransferase_Lnt
RCA23_c20090	1.14993	0.586969	1.38143	0.904791	2.90809	1.50163	4.49815	3.37397	5.1788	0.563807	putative_magnesium_and_cobalt_efflux_protein
[truncated: 1,095 more rows]
